# Supplementary material for: [1-(Anthracen-9-ylmeth­yl)-1,4,7,10-tetra­aza­cyclododeca­ne]chlorido­zinc(II) nitrate
Source: IUCrdata. 2024 Jul 12;9(Pt 7):x240665. doi: 10.1107/S2414314624006655 (PMC11299653; doi:10.1107/S2414314624006655)
Supplement: Supplementary file 1 [file x-09-x240665-sup1.cif]

##############################################################################
#                                                                            #
# This CIF contains the data for a data article accepted for                 #
# publication in IUCrData. It conforms to the requirements of                #
# Notes for Authors for IUCrData, and has been                               #
# peer reviewed under the auspices of IUCrData.                              #
#                                                                            #
# Full details of the Crystallographic Information File format               #
# are given in the paper "The Crystallographic Information File (CIF):       #
# a New Standard Archive File for Crystallography" by S. R. Hall, F. H.      #
# Allen and I. D. Brown [Acta Cryst. (1991), A47, 655-685].                  #
#                                                                            #
# The current version of the core CIF dictionary is obtainable from          #
# ftp://ftp.iucr.org/pub/cif_core.dic.                                       #
#                                                                            #
# Software is freely available for graphical display of the structure(s)     #
# in this CIF. For information consult the CIF software page                 #
# http://www.iucr.org/resources/cif/software.                                #
#                                                                            #
# This file may be used for bona fide research purposes within the           #
# scientific community so long as proper attribution is given to the data    # 
# article from which it was obtained.                                        #
#                                                                            #
##############################################################################
data_I
_audit_creation_method
;
Olex2 1.5
(compiled 2024.02.16 svn.r378c4104 for OlexSys, GUI svn.r6928)
;
_journal_date_recd_electronic     2024-07-02
_journal_date_accepted     2024-07-05
_journal_name_full     'IUCrData'
_journal_year     2024
_journal_volume     9
_journal_issue      1
_journal_page_first     0
_journal_page_last     0
_journal_paper_category     HM
_journal_paper_doi     10.1107/S2414314624006655
_journal_coeditor_code     WM4217
_publ_contact_author_name     'Hiromasa Kurosaki'
_publ_contact_author_address
;
College of Pharmacy, Kinjo Gakuin University, 2-1723 Omori, Moriyamaku, Nagoya, Aichi 463-8521, Japan
;
_publ_contact_author_email     'h-kurosaki@kinjo-u.ac.jp'
_publ_contact_author_fax     ?
_publ_contact_author_phone     ?
_publ_section_title
;
[1-(Anthracen-9-ylmethyl)-1,4,7,10-tetraazacyclododecane]chloridozinc(II)
nitrate
;
loop_
    _publ_author_name
    _publ_author_footnote
    _publ_author_address
    'Ichimaru, Yoshimi' .
;
Faculty of Pharmaceutical Sciences, Shonan University of Medical Sciences, 16-48
Kamishinano, Totsuka-ku, Yokohama, Kanagawa, 244-0806, Japan
;
    'Sugiura, Kirara' .
;
College of Pharmacy, Kinjo Gakuin University, 2-1723 Omori, Moriyamaku, Nagoya,
Aichi 463-8521, Japan
;
    'Kato, Koichi' .
;
Faculty of Pharmaceutical Sciences, Shonan University of Medical Sciences, 16-48
Kamishinano, Totsuka-ku, Yokohama, Kanagawa, 244-0806, Japan
;
    'Kondo, Yuki' .
;
College of Pharmacy, Kinjo Gakuin University, 2-1723 Omori, Moriyamaku, Nagoya,
Aichi 463-8521, Japan
;
    'Kurihara, Masaaki' .
;
Faculty of Pharmaceutical Sciences, Shonan University of Medical Sciences, 16-48
Kamishinano, Totsuka-ku, Yokohama, Kanagawa, 244-0806, Japan
;
    'Jin, Wanchun' .
;
College of Pharmacy, Kinjo Gakuin University, 2-1723 Omori, Moriyamaku, Nagoya,
Aichi 463-8521, Japan
;
    'Imai, Masanori' .
;
College of Pharmacy, Kinjo Gakuin University, 2-1723 Omori, Moriyamaku, Nagoya,
Aichi 463-8521, Japan
;
    'Kurosaki, Hiromasa' .
;
College of Pharmacy, Kinjo Gakuin University, 2-1723 Omori, Moriyamaku, Nagoya,
Aichi 463-8521, Japan
;
_publ_section_synopsis
;
The Zn^II^ atom in the complex cation of the title salt has a square-pyramidal
coordination environment defined by four nitrogen atoms from cyclen
(1,4,7,10-tetraazacyclododecane) in the basal plane and one chlorido ligand in
the apical position.
;
_chemical_name_systematic
;
[1-(Anthracen-9-ylmethyl)-1,4,7,10-tetraazacyclododecane]chloridozinc(II)
nitrate
;
_chemical_name_common     ?
_chemical_formula_moiety     'C23 H30 Cl N4 Zn +, N O3 -'
_chemical_formula_sum     'C23 H30 Cl N5 O3 Zn'
_chemical_formula_iupac     'C23 H30 Cl N4 Zn +, N O3 -'
_chemical_formula_weight     525.34
_chemical_melting_point     ?
_space_group_crystal_system     monoclinic
_space_group_name_H-M_alt     'P 1 21/c 1'
_space_group_name_Hall     '-P 2ybc'
loop_
    _space_group_symop_operation_xyz
    'x, y, z'
    '-x, y+1/2, -z+1/2'
    '-x, -y, -z'
    'x, -y-1/2, z-1/2'
_cell_length_a     15.90860(10)
_cell_length_b     7.80880(10)
_cell_length_c     19.5342(2)
_cell_angle_alpha     90
_cell_angle_beta     106.1570(10)
_cell_angle_gamma     90
_cell_volume     2330.83(4)
_cell_formula_units_Z     4
_cell_measurement_reflns_used     16543
_cell_measurement_theta_min     2.3550
_cell_measurement_theta_max     68.3220
_cell_measurement_temperature     92.95
_exptl_crystal_description     plate
_exptl_crystal_colour     yellow
_exptl_crystal_size_max     0.35
_exptl_crystal_size_mid     0.25
_exptl_crystal_size_min     0.12
_exptl_crystal_density_diffrn     1.497
_exptl_crystal_density_meas     ?
_exptl_crystal_density_method     ?
_exptl_crystal_F_000     1096
loop_
    _exptl_crystal_face_index_h
    _exptl_crystal_face_index_k
    _exptl_crystal_face_index_l
    _exptl_crystal_face_perp_dist
    5 0 -12 0.1487
    -10 -1 1 0.0807
    -3 0 13 0.1852
    -10 0 0 0.0665
    -10 0 2 0.0802
    3 2 -12 0.1710
    2 -1 -13 0.1519
    -8 0 11 0.1729
    4 1 10 0.1493
    9 1 3 0.0912
    10 0 0 0.0513
    5 -4 2 0.0705
    -3 0 -10 0.1411
    -6 -4 3 0.1107
    -2 -5 2 0.0996
    1 -5 2 0.0860
    5 -2 -11 0.1586
    -2 5 0 0.1302
    5 4 1 0.1076
    2 5 1 0.1226
    0 0 12 0.1587
    -10 0 0 0.0571
_exptl_absorpt_coefficient_mu     2.813
_exptl_absorpt_correction_type     multi-scan
_exptl_absorpt_process_details
;
(CrysAlisPro; Rigaku OD, 2022)
;
_exptl_absorpt_correction_T_min     0.61854
_exptl_absorpt_correction_T_max     1.00000
_diffrn_ambient_temperature     92.95
_diffrn_source     ?
_diffrn_radiation_type     CuK\a
_diffrn_radiation_wavelength     1.54184
_diffrn_measurement_device_type     'Rigaku XtaLAB Synergy-i'
_diffrn_measurement_device     'four-circle diffractometer'
_diffrn_measurement_method     '\w scans'
_diffrn_detector_area_resol_mean     10.0
_diffrn_reflns_number     21217
_diffrn_reflns_av_R_equivalents     0.0272
_diffrn_reflns_av_unetI/netI     0.0184
_diffrn_reflns_theta_min     2.892
_diffrn_reflns_theta_max     68.400
_diffrn_reflns_theta_full     67.684
_diffrn_measured_fraction_theta_max     0.995
_diffrn_measured_fraction_theta_full     1.000
_diffrn_reflns_limit_h_min     -19
_diffrn_reflns_limit_h_max     19
_diffrn_reflns_limit_k_min     -9
_diffrn_reflns_limit_k_max     9
_diffrn_reflns_limit_l_min     -23
_diffrn_reflns_limit_l_max     22
_refine_special_details     ?
_reflns_number_total     4271
_reflns_number_gt     4097
_reflns_threshold_expression     'I > 2\s(I)'
_refine_ls_structure_factor_coef     Fsqd
_refine_ls_matrix_type     full
_refine_ls_R_factor_all     0.0427
_refine_ls_R_factor_gt     0.0414
_refine_ls_wR_factor_gt     0.1093
_refine_ls_wR_factor_ref     0.1101
_refine_ls_goodness_of_fit_ref     1.050
_refine_ls_restrained_S_all     1.050
_refine_ls_number_reflns     4271
_refine_ls_number_parameters     298
_refine_ls_number_restraints     0
_refine_ls_hydrogen_treatment     constr
_refine_ls_weighting_scheme     calc
_refine_ls_weighting_details
              'w=1/[\s^2^(Fo^2^)+(0.0537P)^2^+5.0389P] where P=(Fo^2^+2Fc^2^)/3'
_atom_sites_solution_hydrogens     geom
_atom_sites_solution_primary     ?
_atom_sites_solution_secondary     ?
_refine_ls_shift/su_max     0.001
_refine_ls_shift/su_mean     0.000
_refine_diff_density_max     1.653
_refine_diff_density_min     -0.675
_refine_ls_extinction_method     none
_refine_ls_extinction_coef     .
loop_
    _atom_type_symbol
    _atom_type_description
    _atom_type_scat_dispersion_real
    _atom_type_scat_dispersion_imag
    _atom_type_scat_source
    'C' 'C' 0.0181 0.0091
                         'International Tables Vol C Tables 4.2.6.8 and 6.1.1.4'
    'H' 'H' 0.0000 0.0000
                         'International Tables Vol C Tables 4.2.6.8 and 6.1.1.4'
    'Cl' 'Cl' 0.3639 0.7018
                         'International Tables Vol C Tables 4.2.6.8 and 6.1.1.4'
    'N' 'N' 0.0311 0.0180
                         'International Tables Vol C Tables 4.2.6.8 and 6.1.1.4'
    'O' 'O' 0.0492 0.0322
                         'International Tables Vol C Tables 4.2.6.8 and 6.1.1.4'
    'Zn' 'Zn' -1.5491 0.6778
                         'International Tables Vol C Tables 4.2.6.8 and 6.1.1.4'
_computing_data_collection
;
CrysAlisPro (Rigaku OD, 2022)
;
_computing_cell_refinement
;
CrysAlisPro (Rigaku OD, 2022)
;
_computing_data_reduction
;
CrysAlisPro (Rigaku OD, 2022)
;
_computing_structure_solution
;
<i>SHELXT</i> (Sheldrick, 2015a)
;
_computing_structure_refinement
;
SHELXL (Sheldrick, 2015b)
;
_computing_molecular_graphics
;
Olex2 (Dolomanov <i>et al.</i>,  2009)
;
_computing_publication_material
;
publCIF (Westrip, 2010)
;
loop_
    _atom_site_type_symbol
    _atom_site_label
    _atom_site_fract_x
    _atom_site_fract_y
    _atom_site_fract_z
    _atom_site_U_iso_or_equiv
    _atom_site_adp_type
    _atom_site_calc_flag
    _atom_site_occupancy
    _atom_site_disorder_assembly
    _atom_site_disorder_group
    Zn Zn1 0.38731(2) 0.45659(4) 0.35923(2) 0.01650(12) Uani d 1 . .
    Cl Cl1 0.48909(4) 0.66348(8) 0.38926(4) 0.02646(17) Uani d 1 . .
    O O1 0.38618(12) 0.6627(3) 0.16411(10) 0.0250(4) Uani d 1 . .
    O O2 0.35799(13) 0.6797(3) 0.04891(10) 0.0283(4) Uani d 1 . .
    N N1 0.24737(14) 0.5751(3) 0.32627(12) 0.0179(4) Uani d 1 . .
    N N2 0.34428(15) 0.3815(3) 0.25262(12) 0.0210(5) Uani d 1 . .
    H H2 0.354759 0.475940 0.221385 0.025 Uiso calc 1 . .
    N N3 0.44297(14) 0.2069(3) 0.37340(13) 0.0234(5) Uani d 1 . .
    H H3 0.507715 0.216524 0.381655 0.028 Uiso calc 1 . .
    O O3 0.27592(15) 0.5258(4) 0.09680(12) 0.0425(6) Uani d 1 . .
    N N4 0.34614(15) 0.3897(3) 0.44943(12) 0.0233(5) Uani d 1 . .
    H H4 0.393328 0.423402 0.492937 0.028 Uiso calc 1 . .
    N N5 0.33966(14) 0.6225(3) 0.10271(12) 0.0223(5) Uani d 1 . .
    C C1 0.18291(16) 0.8823(3) 0.30190(14) 0.0178(5) Uani d 1 . .
    C C2 0.13492(16) 0.9487(3) 0.34735(14) 0.0183(5) Uani d 1 . .
    C C7 0.06198(17) 1.0620(3) 0.31847(15) 0.0194(5) Uani d 1 . .
    C C17 0.24931(17) 0.3503(3) 0.23785(15) 0.0213(5) Uani d 1 . .
    H H17A 0.238613 0.257067 0.268744 0.026 Uiso calc 1 . .
    H H17B 0.224518 0.315513 0.187516 0.026 Uiso calc 1 . .
    C C15 0.26134(16) 0.7645(3) 0.33143(14) 0.0173(5) Uani d 1 . .
    H H15A 0.306094 0.792998 0.306741 0.021 Uiso calc 1 . .
    H H15B 0.286579 0.793243 0.382389 0.021 Uiso calc 1 . .
    C C8 0.03866(17) 1.1046(3) 0.24673(15) 0.0209(5) Uani d 1 . .
    H H8 -0.010901 1.175629 0.227958 0.025 Uiso calc 1 . .
    C C9 0.08644(17) 1.0455(3) 0.20166(15) 0.0205(5) Uani d 1 . .
    C C14 0.16158(17) 0.9372(3) 0.22978(14) 0.0192(5) Uani d 1 . .
    C C6 0.01563(17) 1.1335(3) 0.36509(15) 0.0234(6) Uani d 1 . .
    H H6 -0.033418 1.205501 0.345867 0.028 Uiso calc 1 . .
    C C16 0.20644(18) 0.5133(4) 0.25238(15) 0.0236(6) Uani d 1 . .
    H H16A 0.212198 0.602408 0.217920 0.028 Uiso calc 1 . .
    H H16B 0.143295 0.492520 0.245818 0.028 Uiso calc 1 . .
    C C10 0.06288(19) 1.0952(4) 0.12807(15) 0.0270(6) Uani d 1 . .
    H H10 0.012570 1.164427 0.109607 0.032 Uiso calc 1 . .
    C C13 0.21288(19) 0.8961(3) 0.18199(15) 0.0241(6) Uani d 1 . .
    H H13 0.265276 0.832090 0.199311 0.029 Uiso calc 1 . .
    C C3 0.15766(17) 0.9180(4) 0.42258(14) 0.0218(5) Uani d 1 . .
    H H3A 0.205360 0.844130 0.443490 0.026 Uiso calc 1 . .
    C C5 0.04022(18) 1.1008(4) 0.43543(16) 0.0267(6) Uani d 1 . .
    H H5 0.009087 1.150559 0.465472 0.032 Uiso calc 1 . .
    C C19 0.40575(18) 0.1105(4) 0.30722(16) 0.0257(6) Uani d 1 . .
    H H19A 0.348153 0.062604 0.307287 0.031 Uiso calc 1 . .
    H H19B 0.444945 0.014239 0.303947 0.031 Uiso calc 1 . .
    C C4 0.11287(18) 0.9915(4) 0.46489(15) 0.0262(6) Uani d 1 . .
    H H4A 0.130287 0.969705 0.514699 0.031 Uiso calc 1 . .
    C C20 0.4252(2) 0.1301(4) 0.43712(16) 0.0287(6) Uani d 1 . .
    H H20A 0.474231 0.155658 0.479727 0.034 Uiso calc 1 . .
    H H20B 0.420519 0.004167 0.431476 0.034 Uiso calc 1 . .
    C C21 0.34052(19) 0.2010(4) 0.44747(16) 0.0276(6) Uani d 1 . .
    H H21A 0.290232 0.163987 0.407747 0.033 Uiso calc 1 . .
    H H21B 0.331815 0.157511 0.492607 0.033 Uiso calc 1 . .
    C C18 0.39519(19) 0.2283(4) 0.24406(16) 0.0270(6) Uani d 1 . .
    H H18A 0.453501 0.263582 0.240278 0.032 Uiso calc 1 . .
    H H18B 0.364569 0.167201 0.199724 0.032 Uiso calc 1 . .
    C C22 0.26506(19) 0.4805(4) 0.45083(15) 0.0253(6) Uani d 1 . .
    H H22A 0.280205 0.594958 0.472524 0.030 Uiso calc 1 . .
    H H22B 0.235127 0.415636 0.480764 0.030 Uiso calc 1 . .
    C C23 0.20380(17) 0.5006(4) 0.37670(16) 0.0233(6) Uani d 1 . .
    H H23A 0.179688 0.387098 0.358880 0.028 Uiso calc 1 . .
    H H23B 0.154274 0.575060 0.378989 0.028 Uiso calc 1 . .
    C C12 0.1885(2) 0.9464(4) 0.11281(17) 0.0316(7) Uani d 1 . .
    H H12 0.223574 0.915233 0.082604 0.038 Uiso calc 1 . .
    C C11 0.1111(2) 1.0449(4) 0.08451(17) 0.0326(7) Uani d 1 . .
    H H11 0.093660 1.075128 0.035468 0.039 Uiso calc 1 . .
loop_
    _atom_site_aniso_label
    _atom_site_aniso_U_11
    _atom_site_aniso_U_22
    _atom_site_aniso_U_33
    _atom_site_aniso_U_12
    _atom_site_aniso_U_13
    _atom_site_aniso_U_23
    Zn1 0.01667(19) 0.01153(19) 0.0223(2) -0.00095(12) 0.00709(14) 0.00115(12)
    Cl1 0.0282(3) 0.0217(3) 0.0285(3) -0.0034(3) 0.0061(3) 0.0003(3)
    O1 0.0227(9) 0.0308(11) 0.0192(9) -0.0042(8) 0.0023(8) -0.0008(8)
    O2 0.0308(11) 0.0339(11) 0.0207(10) -0.0004(9) 0.0078(8) 0.0065(8)
    N1 0.0166(10) 0.0125(10) 0.0242(11) 0.0007(8) 0.0053(9) 0.0022(9)
    N2 0.0226(11) 0.0188(11) 0.0233(11) -0.0027(9) 0.0092(9) 0.0002(9)
    N3 0.0175(11) 0.0171(11) 0.0329(13) 0.0024(9) 0.0026(9) -0.0025(10)
    O3 0.0292(12) 0.0666(17) 0.0279(11) -0.0246(11) 0.0017(9) 0.0031(11)
    N4 0.0245(12) 0.0216(12) 0.0244(12) 0.0023(10) 0.0079(9) 0.0047(9)
    N5 0.0195(11) 0.0242(12) 0.0229(12) 0.0011(9) 0.0052(9) 0.0005(9)
    C1 0.0161(12) 0.0106(11) 0.0259(13) -0.0026(9) 0.0043(10) -0.0008(10)
    C2 0.0144(12) 0.0138(12) 0.0253(13) -0.0024(9) 0.0033(10) -0.0015(10)
    C7 0.0154(12) 0.0138(12) 0.0272(14) -0.0021(10) 0.0027(10) -0.0019(10)
    C17 0.0224(13) 0.0163(13) 0.0246(13) -0.0023(10) 0.0055(11) 0.0013(10)
    C15 0.0152(11) 0.0123(12) 0.0246(13) 0.0003(9) 0.0056(10) 0.0015(10)
    C8 0.0165(12) 0.0133(12) 0.0309(14) 0.0004(10) 0.0029(10) 0.0015(11)
    C9 0.0190(13) 0.0137(12) 0.0267(14) -0.0025(10) 0.0030(11) 0.0026(10)
    C14 0.0195(12) 0.0109(11) 0.0268(14) -0.0032(10) 0.0060(11) -0.0005(10)
    C6 0.0176(12) 0.0173(13) 0.0343(15) 0.0012(10) 0.0056(11) -0.0037(11)
    C16 0.0223(13) 0.0164(13) 0.0277(14) 0.0004(11) -0.0002(11) 0.0010(11)
    C10 0.0258(14) 0.0223(14) 0.0309(15) 0.0005(11) 0.0047(12) 0.0077(12)
    C13 0.0289(14) 0.0153(13) 0.0300(15) 0.0029(11) 0.0111(12) 0.0036(11)
    C3 0.0157(12) 0.0226(13) 0.0249(14) 0.0010(10) 0.0022(10) -0.0006(11)
    C5 0.0208(13) 0.0277(15) 0.0324(15) 0.0011(12) 0.0084(11) -0.0086(12)
    C19 0.0216(13) 0.0184(13) 0.0363(16) 0.0023(11) 0.0066(12) -0.0066(12)
    C4 0.0215(14) 0.0308(15) 0.0244(14) 0.0004(12) 0.0032(11) -0.0030(12)
    C20 0.0331(15) 0.0173(13) 0.0297(15) 0.0034(12) -0.0012(12) 0.0033(11)
    C21 0.0303(15) 0.0228(14) 0.0285(15) -0.0033(12) 0.0062(12) 0.0079(12)
    C18 0.0262(14) 0.0263(15) 0.0327(15) -0.0018(12) 0.0151(12) -0.0081(12)
    C22 0.0295(15) 0.0220(14) 0.0284(15) -0.0003(11) 0.0146(12) 0.0009(11)
    C23 0.0193(13) 0.0188(13) 0.0356(15) -0.0001(11) 0.0138(12) 0.0035(12)
    C12 0.0414(18) 0.0260(15) 0.0320(16) 0.0036(13) 0.0177(14) 0.0051(12)
    C11 0.0415(18) 0.0297(16) 0.0260(15) 0.0025(13) 0.0084(13) 0.0092(12)
_geom_special_details
;
 All esds (except the esd in the dihedral angle between two l.s. planes)
 are estimated using the full covariance matrix.  The cell esds are taken
 into account individually in the estimation of esds in distances, angles
 and torsion angles; correlations between esds in cell parameters are only
 used when they are defined by crystal symmetry.  An approximate (isotropic)
 treatment of cell esds is used for estimating esds involving l.s. planes.
;
loop_
    _geom_bond_atom_site_label_1
    _geom_bond_atom_site_label_2
    _geom_bond_site_symmetry_2
    _geom_bond_distance
    _geom_bond_publ_flag
    Zn1 Cl1 . 2.2466(7) ?
    Zn1 N1 . 2.330(2) ?
    Zn1 N2 . 2.087(2) ?
    Zn1 N3 . 2.127(2) ?
    Zn1 N4 . 2.109(2) ?
    O1 N5 . 1.261(3) ?
    O2 N5 . 1.249(3) ?
    N1 C15 . 1.495(3) ?
    N1 C16 . 1.489(3) ?
    N1 C23 . 1.473(3) ?
    N2 H2 . 1.0000 ?
    N2 C17 . 1.477(3) ?
    N2 C18 . 1.480(4) ?
    N3 H3 . 1.0000 ?
    N3 C19 . 1.471(4) ?
    N3 C20 . 1.478(4) ?
    O3 N5 . 1.244(3) ?
    N4 H4 . 1.0000 ?
    N4 C21 . 1.476(4) ?
    N4 C22 . 1.479(4) ?
    C1 C2 . 1.420(4) ?
    C1 C15 . 1.528(3) ?
    C1 C14 . 1.420(4) ?
    C2 C7 . 1.443(4) ?
    C2 C3 . 1.433(4) ?
    C7 C8 . 1.387(4) ?
    C7 C6 . 1.435(4) ?
    C17 H17A . 0.9900 ?
    C17 H17B . 0.9900 ?
    C17 C16 . 1.508(4) ?
    C15 H15A . 0.9900 ?
    C15 H15B . 0.9900 ?
    C8 H8 . 0.9500 ?
    C8 C9 . 1.392(4) ?
    C9 C14 . 1.442(4) ?
    C9 C10 . 1.435(4) ?
    C14 C13 . 1.437(4) ?
    C6 H6 . 0.9500 ?
    C6 C5 . 1.344(4) ?
    C16 H16A . 0.9900 ?
    C16 H16B . 0.9900 ?
    C10 H10 . 0.9500 ?
    C10 C11 . 1.353(4) ?
    C13 H13 . 0.9500 ?
    C13 C12 . 1.356(4) ?
    C3 H3A . 0.9500 ?
    C3 C4 . 1.359(4) ?
    C5 H5 . 0.9500 ?
    C5 C4 . 1.423(4) ?
    C19 H19A . 0.9900 ?
    C19 H19B . 0.9900 ?
    C19 C18 . 1.510(4) ?
    C4 H4A . 0.9500 ?
    C20 H20A . 0.9900 ?
    C20 H20B . 0.9900 ?
    C20 C21 . 1.521(4) ?
    C21 H21A . 0.9900 ?
    C21 H21B . 0.9900 ?
    C18 H18A . 0.9900 ?
    C18 H18B . 0.9900 ?
    C22 H22A . 0.9900 ?
    C22 H22B . 0.9900 ?
    C22 C23 . 1.512(4) ?
    C23 H23A . 0.9900 ?
    C23 H23B . 0.9900 ?
    C12 H12 . 0.9500 ?
    C12 C11 . 1.426(4) ?
    C11 H11 . 0.9500 ?
loop_
    _geom_angle_atom_site_label_1
    _geom_angle_atom_site_label_2
    _geom_angle_atom_site_label_3
    _geom_angle_site_symmetry_1
    _geom_angle_site_symmetry_3
    _geom_angle
    _geom_angle_publ_flag
    Cl1 Zn1 N1 . . 110.50(6) ?
    N2 Zn1 Cl1 . . 118.36(6) ?
    N2 Zn1 N1 . . 79.22(8) ?
    N2 Zn1 N3 . . 83.20(9) ?
    N2 Zn1 N4 . . 132.23(9) ?
    N3 Zn1 Cl1 . . 112.42(6) ?
    N3 Zn1 N1 . . 136.98(8) ?
    N4 Zn1 Cl1 . . 109.19(7) ?
    N4 Zn1 N1 . . 80.46(8) ?
    N4 Zn1 N3 . . 83.05(9) ?
    C15 N1 Zn1 . . 105.17(14) ?
    C16 N1 Zn1 . . 105.40(15) ?
    C16 N1 C15 . . 113.8(2) ?
    C23 N1 Zn1 . . 104.45(15) ?
    C23 N1 C15 . . 115.8(2) ?
    C23 N1 C16 . . 111.1(2) ?
    Zn1 N2 H2 . . 109.7 ?
    C17 N2 Zn1 . . 105.96(16) ?
    C17 N2 H2 . . 109.7 ?
    C17 N2 C18 . . 114.0(2) ?
    C18 N2 Zn1 . . 107.57(17) ?
    C18 N2 H2 . . 109.7 ?
    Zn1 N3 H3 . . 109.0 ?
    C19 N3 Zn1 . . 107.67(16) ?
    C19 N3 H3 . . 109.0 ?
    C19 N3 C20 . . 114.1(2) ?
    C20 N3 Zn1 . . 108.13(17) ?
    C20 N3 H3 . . 109.0 ?
    Zn1 N4 H4 . . 108.1 ?
    C21 N4 Zn1 . . 104.84(17) ?
    C21 N4 H4 . . 108.1 ?
    C21 N4 C22 . . 115.6(2) ?
    C22 N4 Zn1 . . 111.83(17) ?
    C22 N4 H4 . . 108.1 ?
    O2 N5 O1 . . 119.9(2) ?
    O3 N5 O1 . . 119.1(2) ?
    O3 N5 O2 . . 121.0(2) ?
    C2 C1 C15 . . 120.5(2) ?
    C2 C1 C14 . . 119.2(2) ?
    C14 C1 C15 . . 120.0(2) ?
    C1 C2 C7 . . 119.5(2) ?
    C1 C2 C3 . . 123.6(2) ?
    C3 C2 C7 . . 116.7(2) ?
    C8 C7 C2 . . 120.1(2) ?
    C8 C7 C6 . . 120.5(2) ?
    C6 C7 C2 . . 119.3(2) ?
    N2 C17 H17A . . 110.0 ?
    N2 C17 H17B . . 110.0 ?
    N2 C17 C16 . . 108.4(2) ?
    H17A C17 H17B . . 108.4 ?
    C16 C17 H17A . . 110.0 ?
    C16 C17 H17B . . 110.0 ?
    N1 C15 C1 . . 118.7(2) ?
    N1 C15 H15A . . 107.6 ?
    N1 C15 H15B . . 107.6 ?
    C1 C15 H15A . . 107.6 ?
    C1 C15 H15B . . 107.6 ?
    H15A C15 H15B . . 107.1 ?
    C7 C8 H8 . . 119.3 ?
    C7 C8 C9 . . 121.3(2) ?
    C9 C8 H8 . . 119.3 ?
    C8 C9 C14 . . 119.6(2) ?
    C8 C9 C10 . . 120.5(2) ?
    C10 C9 C14 . . 119.9(3) ?
    C1 C14 C9 . . 119.9(2) ?
    C1 C14 C13 . . 123.7(2) ?
    C13 C14 C9 . . 116.4(2) ?
    C7 C6 H6 . . 119.3 ?
    C5 C6 C7 . . 121.3(3) ?
    C5 C6 H6 . . 119.3 ?
    N1 C16 C17 . . 110.9(2) ?
    N1 C16 H16A . . 109.4 ?
    N1 C16 H16B . . 109.5 ?
    C17 C16 H16A . . 109.4 ?
    C17 C16 H16B . . 109.4 ?
    H16A C16 H16B . . 108.0 ?
    C9 C10 H10 . . 119.5 ?
    C11 C10 C9 . . 121.1(3) ?
    C11 C10 H10 . . 119.5 ?
    C14 C13 H13 . . 119.1 ?
    C12 C13 C14 . . 121.7(3) ?
    C12 C13 H13 . . 119.1 ?
    C2 C3 H3A . . 119.1 ?
    C4 C3 C2 . . 121.8(3) ?
    C4 C3 H3A . . 119.1 ?
    C6 C5 H5 . . 120.0 ?
    C6 C5 C4 . . 120.0(3) ?
    C4 C5 H5 . . 120.0 ?
    N3 C19 H19A . . 109.8 ?
    N3 C19 H19B . . 109.8 ?
    N3 C19 C18 . . 109.4(2) ?
    H19A C19 H19B . . 108.2 ?
    C18 C19 H19A . . 109.8 ?
    C18 C19 H19B . . 109.8 ?
    C3 C4 C5 . . 120.8(3) ?
    C3 C4 H4A . . 119.6 ?
    C5 C4 H4A . . 119.6 ?
    N3 C20 H20A . . 109.6 ?
    N3 C20 H20B . . 109.6 ?
    N3 C20 C21 . . 110.4(2) ?
    H20A C20 H20B . . 108.1 ?
    C21 C20 H20A . . 109.6 ?
    C21 C20 H20B . . 109.6 ?
    N4 C21 C20 . . 108.5(2) ?
    N4 C21 H21A . . 110.0 ?
    N4 C21 H21B . . 110.0 ?
    C20 C21 H21A . . 110.0 ?
    C20 C21 H21B . . 110.0 ?
    H21A C21 H21B . . 108.4 ?
    N2 C18 C19 . . 109.9(2) ?
    N2 C18 H18A . . 109.7 ?
    N2 C18 H18B . . 109.7 ?
    C19 C18 H18A . . 109.7 ?
    C19 C18 H18B . . 109.7 ?
    H18A C18 H18B . . 108.2 ?
    N4 C22 H22A . . 109.3 ?
    N4 C22 H22B . . 109.3 ?
    N4 C22 C23 . . 111.4(2) ?
    H22A C22 H22B . . 108.0 ?
    C23 C22 H22A . . 109.3 ?
    C23 C22 H22B . . 109.3 ?
    N1 C23 C22 . . 112.6(2) ?
    N1 C23 H23A . . 109.1 ?
    N1 C23 H23B . . 109.1 ?
    C22 C23 H23A . . 109.1 ?
    C22 C23 H23B . . 109.1 ?
    H23A C23 H23B . . 107.8 ?
    C13 C12 H12 . . 119.4 ?
    C13 C12 C11 . . 121.3(3) ?
    C11 C12 H12 . . 119.4 ?
    C10 C11 C12 . . 119.5(3) ?
    C10 C11 H11 . . 120.3 ?
    C12 C11 H11 . . 120.3 ?
loop_
    _geom_torsion_atom_site_label_1
    _geom_torsion_atom_site_label_2
    _geom_torsion_atom_site_label_3
    _geom_torsion_atom_site_label_4
    _geom_torsion_site_symmetry_1
    _geom_torsion_site_symmetry_2
    _geom_torsion_site_symmetry_3
    _geom_torsion_site_symmetry_4
    _geom_torsion
    _geom_torsion_publ_flag
    Zn1 N1 C15 C1 . . . . 170.33(18) ?
    Zn1 N1 C16 C17 . . . . 23.5(2) ?
    Zn1 N1 C23 C22 . . . . 37.1(2) ?
    Zn1 N2 C17 C16 . . . . 58.9(2) ?
    Zn1 N2 C18 C19 . . . . 40.9(2) ?
    Zn1 N3 C19 C18 . . . . 37.5(2) ?
    Zn1 N3 C20 C21 . . . . 29.3(3) ?
    Zn1 N4 C21 C20 . . . . 49.6(2) ?
    Zn1 N4 C22 C23 . . . . 36.5(3) ?
    N2 C17 C16 N1 . . . . -55.4(3) ?
    N3 C19 C18 N2 . . . . -53.5(3) ?
    N3 C20 C21 N4 . . . . -54.3(3) ?
    N4 C22 C23 N1 . . . . -51.2(3) ?
    C1 C2 C7 C8 . . . . 0.4(4) ?
    C1 C2 C7 C6 . . . . -177.8(2) ?
    C1 C2 C3 C4 . . . . 176.3(3) ?
    C1 C14 C13 C12 . . . . 177.7(3) ?
    C2 C1 C15 N1 . . . . 94.8(3) ?
    C2 C1 C14 C9 . . . . -6.2(4) ?
    C2 C1 C14 C13 . . . . 171.5(2) ?
    C2 C7 C8 C9 . . . . -2.5(4) ?
    C2 C7 C6 C5 . . . . 1.8(4) ?
    C2 C3 C4 C5 . . . . 1.0(4) ?
    C7 C2 C3 C4 . . . . 0.1(4) ?
    C7 C8 C9 C14 . . . . 0.2(4) ?
    C7 C8 C9 C10 . . . . -178.1(2) ?
    C7 C6 C5 C4 . . . . -0.8(4) ?
    C17 N2 C18 C19 . . . . -76.3(3) ?
    C15 N1 C16 C17 . . . . 138.2(2) ?
    C15 N1 C23 C22 . . . . -78.0(3) ?
    C15 C1 C2 C7 . . . . 179.0(2) ?
    C15 C1 C2 C3 . . . . 2.8(4) ?
    C15 C1 C14 C9 . . . . 178.7(2) ?
    C15 C1 C14 C13 . . . . -3.6(4) ?
    C8 C7 C6 C5 . . . . -176.5(3) ?
    C8 C9 C14 C1 . . . . 4.2(4) ?
    C8 C9 C14 C13 . . . . -173.7(2) ?
    C8 C9 C10 C11 . . . . 176.9(3) ?
    C9 C14 C13 C12 . . . . -4.5(4) ?
    C9 C10 C11 C12 . . . . -2.3(5) ?
    C14 C1 C2 C7 . . . . 3.9(4) ?
    C14 C1 C2 C3 . . . . -172.3(2) ?
    C14 C1 C15 N1 . . . . -90.1(3) ?
    C14 C9 C10 C11 . . . . -1.4(4) ?
    C14 C13 C12 C11 . . . . 1.0(5) ?
    C6 C7 C8 C9 . . . . 175.7(2) ?
    C6 C5 C4 C3 . . . . -0.6(5) ?
    C16 N1 C15 C1 . . . . 55.5(3) ?
    C16 N1 C23 C22 . . . . 150.2(2) ?
    C10 C9 C14 C1 . . . . -177.5(2) ?
    C10 C9 C14 C13 . . . . 4.7(4) ?
    C13 C12 C11 C10 . . . . 2.6(5) ?
    C3 C2 C7 C8 . . . . 176.9(2) ?
    C3 C2 C7 C6 . . . . -1.4(4) ?
    C19 N3 C20 C21 . . . . -90.4(3) ?
    C20 N3 C19 C18 . . . . 157.5(2) ?
    C21 N4 C22 C23 . . . . -83.4(3) ?
    C18 N2 C17 C16 . . . . 177.0(2) ?
    C22 N4 C21 C20 . . . . 173.2(2) ?
    C23 N1 C15 C1 . . . . -75.0(3) ?
    C23 N1 C16 C17 . . . . -89.0(3) ?
loop_
    _geom_hbond_atom_site_label_D
    _geom_hbond_atom_site_label_H
    _geom_hbond_atom_site_label_A
    _geom_hbond_site_symmetry_A
    _geom_hbond_distance_DH
    _geom_hbond_distance_HA
    _geom_hbond_distance_DA
    _geom_hbond_angle_DHA
    _geom_hbond_publ_flag
    N2 H2 O1 1_555 1.00 1.98 2.983(3) 175 yes
    N3 H3 O1 2_645 1.00 2.16 3.025(3) 144 yes
_shelx_space_group_comment
;
The symmetry employed for this shelxl refinement is uniquely defined
by the following loop, which should always be used as a source of
symmetry information in preference to the above space-group names.
They are only intended as comments.
;
_shelx_estimated_absorpt_T_min     0.439
_shelx_estimated_absorpt_T_max     0.729
_shelx_hkl_file
;
   0   0  -1    0.07    0.07
   0   0  -1    0.24    0.09
   0   0  -1    0.17    0.08
   0   0  -1    0.57    0.12
   0   0  -1    0.74    0.11
   0   0  -2 2169.12   42.09
   0   0  -2 2220.82   42.09
   0   0  -2 2129.42   42.12
   0   0  -2 2238.80   42.09
   0   0   2 2180.83   41.49
   0   0  -2 2156.24   41.89
   0   0  -3    0.60    0.27
   0   0  -3    0.48    0.27
   0   0  -3   -0.04    0.23
   0   0  -3    1.07    0.33
   0   0  -3    0.76    0.29
   0   0  -3    0.74    0.24
   0   0  -4 5826.81  112.11
   0   0  -4 5695.27  112.21
   0   0  -4 5970.75  112.19
   0   0  -4 5968.92  112.44
   0   0  -4 5688.44  112.25
   0   0  -4 5902.96  111.76
   0   0  -5    1.41    0.50
   0   0  -5    0.45    0.35
   0   0  -5    0.82    0.47
   0   0  -5    0.07    0.33
   0   0  -5    0.25    0.30
   0   0  -6  652.47   15.66
   0   0  -6  676.83   15.42
   0   0  -6  678.30   15.61
   0   0  -7    0.66    0.48
   0   0  -7    0.31    0.53
   0   0  -8  615.14   15.94
   0   0  -9    1.07    0.80
   0   0   9    1.94    0.65
   0   0 -10 1892.12   41.96
   0   0 -11   -0.61    0.92
   0   0 -12  115.14    5.61
   0   0 -12  110.97    5.87
   0   0 -12  105.27    6.38
   0   0 -12  118.03    6.03
   0   0 -12  105.69    5.51
   0   0 -12   99.40    5.89
   0   0 -12   96.98    5.78
   0   0 -12  117.96    6.11
   0   0 -12  103.31    6.28
   0   0 -12   95.92    6.04
   0   0 -13    0.85    0.82
   0   0 -13    0.21    0.80
   0   0 -13    0.27    0.93
   0   0 -13    1.48    0.81
   0   0 -13   -0.23    0.66
   0   0 -13    0.23    0.75
   0   0 -13   -0.26    0.74
   0   0 -13    0.52    1.05
   0   0 -14  207.51    9.06
   0   0 -14  176.63    9.34
   0   0 -14  195.20    8.86
   0   0 -14  181.41    8.06
   0   0 -14  191.69    9.01
   0   0 -14  169.40    8.59
   0   0 -14  171.20    9.03
   0   0 -14  162.39    8.98
   0   0 -15    0.25    0.82
   0   0 -15    1.89    1.42
   0   0 -15    0.22    0.72
   0   0 -15    0.27    0.78
   0   0 -15    1.38    1.21
   0   0 -15   -0.31    1.13
   0   0 -15   -0.31    1.10
   0   0 -16  386.82   13.83
   0   0 -16  369.86   12.93
   0   0 -16  357.10   14.69
   0   0 -16  351.55   13.82
   0   0 -16  353.01   13.83
   0   0 -16  310.83   13.93
   0   0 -16  336.07   14.34
   0   0 -17    0.94    1.03
   0   0 -17    1.71    1.33
   0   0 -17    1.03    1.26
   0   0 -17    0.81    1.18
   0   0 -18   42.25    4.80
   0   0 -18   53.30    4.41
   0   0 -18   40.32    4.66
   0   0 -19   -0.22    0.83
   0   0 -19   -0.32    1.28
   0   0 -19    0.32    1.62
   0   0 -20  223.96   10.43
   0   0 -20  209.08   10.13
   0   0 -21   -0.24    0.88
   0   0 -22   10.69    1.88
   0  -1   0    0.19    0.14
   0   1   0    0.77    0.25
   0  -1   0    0.38    0.21
   0  -1   1  304.04    6.47
   0   1  -1  316.69    6.73
   0   1  -1  315.66    6.25
   0  -1  -1  312.73    6.35
   0   1  -1  314.94    6.32
   0  -1  -1  308.18    6.77
   0  -1   1  281.52    6.63
   0   1  -1  315.54    6.78
   0  -1  -1  304.42    6.82
   0   1   1  307.45    6.76
   0   1  -1  309.52    7.00
   0  -1  -1  305.56    7.04
   0   1  -2 1089.53   21.97
   0   1  -2 1107.78   21.86
   0   1  -2 1074.99   21.49
   0  -1  -2 1112.07   21.56
   0  -1  -2 1113.43   21.70
   0   1  -2 1073.54   21.87
   0  -1   2 1095.10   21.75
   0  -1   2 1021.61   21.13
   0  -1  -2 1117.62   21.76
   0  -1  -2 1103.62   22.22
   0   1  -2 1085.99   22.06
   0   1  -3 2124.74   40.82
   0   1  -3 2146.10   41.57
   0  -1  -3 2185.80   41.16
   0   1  -3 2133.79   41.10
   0  -1  -3 2155.33   41.36
   0  -1   3 2101.46   40.42
   0  -1  -3 2111.50   41.04
   0  -1  -3 2084.52   41.53
   0   1  -4  625.14   13.77
   0   1  -4  615.01   12.71
   0  -1  -4  652.56   13.43
   0   1  -4  603.97   13.32
   0  -1  -4  581.64   13.51
   0   1  -4  606.53   13.51
   0  -1  -4  631.05   13.10
   0  -1  -4  605.52   13.80
   0  -1   4  607.91   12.52
   0  -1  -4  593.05   13.56
   0  -1  -4  588.38   13.48
   0  -1  -4  620.68   13.13
   0   1  -5  377.21    9.56
   0   1  -5  364.92    9.19
   0  -1  -5  387.06    9.28
   0   1  -5  385.55    9.41
   0  -1  -5  377.26    9.54
   0   1  -5  369.98    9.46
   0  -1  -5  379.34    8.91
   0  -1  -5  368.10    9.61
   0  -1  -5  379.67    8.88
   0   1   5  367.39    8.71
   0  -1  -5  382.53    9.42
   0  -1  -5  367.91    9.25
   0   1  -6  218.34    6.80
   0   1  -6  222.27    6.68
   0   1  -6  212.24    6.69
   0  -1  -6  214.24    6.79
   0  -1  -6  225.34    6.16
   0  -1  -6  214.93    6.86
   0  -1  -6  216.26    6.34
   0  -1  -6  221.10    6.56
   0   1  -7 1963.55   40.86
   0   1  -7 1953.64   40.59
   0  -1  -7 1874.08   40.81
   0  -1  -7 1834.90   40.62
   0  -1  -7 1898.22   40.22
   0   1  -8  998.27   22.75
   0  -1  -8  961.92   22.98
   0   1  -8  998.84   23.03
   0  -1  -8  977.66   23.07
   0  -1  -8  984.69   22.20
   0   1  -9  332.73   10.90
   0  -1  -9  362.28   11.17
   0  -1  -9  349.05   11.11
   0  -1 -10    9.27    1.65
   0  -1 -10    7.49    1.54
   0   1 -10    5.81    1.36
   0   1 -11 1174.13   29.49
   0  -1 -11 1198.42   29.69
   0  -1 -11 1199.48   29.69
   0  -1 -11 1236.94   29.23
   0   1 -11 1135.87   29.24
   0  -1 -11 1189.91   29.38
   0  -1 -11 1222.64   28.32
   0   1 -11 1270.49   29.13
   0  -1 -11 1307.42   29.07
   0  -1 -11 1200.10   29.41
   0  -1 -11 1302.86   29.29
   0  -1 -11 1206.48   28.33
   0  -1 -11 1265.16   30.05
   0   1  11 1229.69   28.13
   0  -1 -11 1169.71   30.18
   0  -1 -12  429.53   14.76
   0  -1 -12  461.78   15.06
   0   1 -12  439.15   14.78
   0   1 -12  462.35   15.06
   0  -1 -12  436.40   14.58
   0  -1 -12  482.32   14.74
   0   1 -12  481.52   14.71
   0  -1 -12  416.72   14.40
   0   1 -12  435.63   14.70
   0   1 -12  503.35   14.56
   0   1 -12  461.98   14.39
   0  -1 -12  427.02   13.49
   0  -1 -12  488.39   14.43
   0   1 -12  489.46   13.79
   0  -1 -12  474.28   14.43
   0  -1 -12  466.61   13.91
   0   1  12  435.70   13.25
   0   1 -12  438.87   14.79
   0  -1 -12  448.21   15.44
   0  -1 -13    4.13    1.42
   0   1 -13    7.32    1.84
   0  -1 -13    3.98    1.52
   0  -1 -13   10.17    1.83
   0   1 -13    4.17    1.26
   0  -1 -13    2.37    1.10
   0  -1 -13    3.70    1.27
   0  -1 -13    2.18    1.10
   0   1 -13    2.74    1.33
   0   1 -13    4.02    1.33
   0   1 -13    4.57    1.40
   0  -1 -13    3.30    1.34
   0  -1 -13    3.64    1.19
   0   1 -13    5.60    1.49
   0   1  13    6.92    1.44
   0  -1 -13    1.28    1.00
   0   1 -13    4.64    1.60
   0   1 -13    3.31    1.37
   0  -1 -13    3.37    1.32
   0   1 -14  161.82    8.23
   0   1 -14  145.48    8.22
   0  -1 -14  166.40    8.61
   0   1 -14  171.28    7.70
   0  -1 -14  164.88    7.70
   0  -1 -14  169.90    8.12
   0   1 -14  175.91    8.22
   0   1 -14  140.33    8.16
   0  -1 -14  149.25    8.77
   0  -1 -14  182.15    8.50
   0  -1 -14  156.23    7.52
   0   1 -14  140.03    8.19
   0  -1 -14  151.40    8.42
   0  -1 -14  151.28    8.54
   0   1 -14  142.41    8.18
   0  -1 -14  155.60    8.28
   0   1 -15  175.28    9.43
   0  -1 -15  192.56    9.72
   0  -1 -15  218.27    9.68
   0  -1 -15  204.53    9.00
   0   1 -15  218.47    9.59
   0   1 -15  204.53    8.80
   0  -1 -15  187.62   10.29
   0   1 -15  200.75   10.07
   0  -1 -15  210.86    9.08
   0   1 -15  169.36    9.44
   0  -1 -15  191.34    9.87
   0   1 -15  172.25    9.57
   0  -1 -15  203.57   10.29
   0  -1 -15  203.42    9.91
   0  -1 -16   43.74    4.59
   0   1 -16   37.03    4.32
   0  -1 -16   44.74    4.38
   0   1 -16   45.14    4.38
   0   1 -16   38.13    3.76
   0  -1 -16   39.66    3.94
   0   1 -16   41.56    4.51
   0  -1 -16   37.84    4.64
   0  -1 -16   37.67    3.76
   0  -1 -16   40.30    4.61
   0   1 -16   38.47    4.47
   0  -1 -16   34.15    4.13
   0  -1 -17    1.54    1.30
   0   1 -17    1.27    1.05
   0  -1 -17    4.58    1.61
   0   1 -17    1.87    1.21
   0  -1 -17    1.91    1.08
   0   1 -17    0.47    1.05
   0  -1 -17    1.79    1.62
   0   1 -17    0.32    1.13
   0   1 -17    0.99    1.40
   0  -1 -17    2.99    1.73
   0  -1 -17    4.05    1.59
   0  -1 -18    7.38    2.18
   0   1 -18   11.05    2.43
   0  -1 -18   11.51    2.20
   0  -1 -18    7.85    2.33
   0   1 -18   11.43    2.62
   0  -1 -18    9.95    2.45
   0   1 -18   12.49    2.59
   0  -1 -19   48.65    5.07
   0   1 -19   50.55    4.90
   0  -1 -19   44.39    4.67
   0   1 -19   42.15    4.56
   0  -1 -19   55.27    4.44
   0   1 -19   52.78    4.89
   0  -1 -20   27.95    3.61
   0  -1 -20   26.39    3.56
   0   1 -20   34.68    3.94
   0  -1 -20   31.63    3.18
   0   1 -20   38.08    3.94
   0  -1 -21   60.12    4.80
   0  -1 -21   53.34    4.46
   0   1 -21   58.12    4.58
   0   1 -21   55.77    4.35
   0   1 -22    8.15    1.58
   0  -1 -22    7.74    1.54
   0   2   0 6367.49  123.99
   0  -2   0 6550.67  124.14
   0   2   0 6483.55  124.55
   0  -2   0 6409.39  124.62
   0  -2   0 6618.46  124.56
   0  -2  -1  636.56   13.93
   0   2  -1  659.04   13.94
   0   2  -1  643.53   14.41
   0   2   1  644.83   14.14
   0  -2  -1  635.38   14.22
   0  -2   1  652.68   14.06
   0  -2  -1  636.27   14.43
   0  -2   1  633.00   13.65
   0   2  -1  648.15   13.44
   0   2  -2   53.63    2.19
   0   2  -2   48.68    2.45
   0  -2  -2   52.45    2.34
   0  -2   2   50.07    2.12
   0  -2  -2   50.44    2.52
   0   2  -2   52.57    2.24
   0  -2   2   49.35    2.19
   0  -2  -2   52.42    2.29
   0   2  -2   51.08    2.28
   0   2  -3 2356.10   46.75
   0   2  -3 2384.05   47.27
   0  -2  -3 2391.42   46.72
   0  -2  -3 2379.65   47.43
   0   2  -3 2395.56   46.73
   0   2  -3 2302.00   46.86
   0  -2   3 2292.68   46.54
   0   2  -4  740.00   16.57
   0  -2   4  710.61   16.08
   0  -2  -4  728.47   16.10
   0   2  -4  750.74   16.72
   0  -2  -4  746.80   16.91
   0   2  -4  731.18   16.34
   0   2  -5   16.93    1.57
   0  -2   5   15.95    1.40
   0  -2  -5   16.73    1.62
   0  -2  -5   19.65    1.49
   0   2  -5   21.02    1.71
   0   2  -5   15.99    1.35
   0   2  -6   67.14    3.32
   0   2  -6   56.47    3.23
   0   2  -6   55.59    2.92
   0  -2   6   63.05    2.98
   0  -2  -6   60.17    3.45
   0  -2  -6   61.65    3.31
   0  -2  -6   55.46    3.11
   0   2   6   56.71    2.89
   0   2  -6   57.81    3.09
   0   2  -7   25.82    2.15
   0   2  -7   21.92    1.94
   0  -2  -7   21.67    2.17
   0  -2  -7   19.25    1.92
   0  -2  -7   24.60    2.11
   0   2  -7   21.89    1.94
   0   2  -8  117.80    5.22
   0   2  -8  117.03    5.14
   0  -2  -8  112.01    5.48
   0  -2  -8  107.28    4.98
   0  -2  -8  110.48    4.97
   0   2  -9  375.80   11.34
   0   2  -9  342.94   10.96
   0  -2  -9  379.76   12.09
   0  -2  -9  355.01   11.01
   0  -2 -10  156.69    7.48
   0   2 -10  149.83    6.78
   0  -2 -10  154.36    6.92
   0  -2 -10  161.04    6.79
   0   2 -10  148.92    6.73
   0  -2 -11  282.21    9.97
   0   2 -11  272.63   10.18
   0  -2 -11  284.52   10.77
   0   2 -11  280.21   10.29
   0   2 -11  262.68   10.45
   0   2 -11  257.32   10.40
   0   2 -11  285.87   10.08
   0  -2 -11  256.26    9.52
   0  -2 -11  275.93   11.30
   0  -2 -11  287.22   10.21
   0  -2 -11  263.58    9.58
   0  -2 -11  277.36   10.32
   0  -2 -11  291.16   11.11
   0  -2 -12   25.68    3.18
   0   2 -12   24.49    3.06
   0   2 -12   22.29    2.99
   0   2 -12   30.15    3.11
   0  -2 -12   24.47    2.73
   0  -2 -12   26.45    3.46
   0  -2 -12   24.82    2.90
   0  -2 -12   22.76    2.63
   0  -2 -12   25.14    2.94
   0   2  12   24.64    2.67
   0  -2 -12   29.28    3.45
   0  -2 -13  164.50    8.55
   0   2 -13  156.02    8.31
   0  -2 -13  153.94    8.32
   0   2 -13  145.10    8.07
   0  -2 -13  153.84    7.42
   0   2 -13  173.66    8.17
   0  -2 -13  165.22    9.13
   0  -2 -13  165.94    8.06
   0  -2 -13  159.33    7.51
   0  -2 -13  170.36    8.32
   0   2  13  150.04    7.32
   0  -2  13  165.09    7.40
   0  -2 -13  171.04    8.96
   0  -2 -14  391.21   14.57
   0   2 -14  377.77   14.28
   0   2 -14  342.53   13.93
   0  -2 -14  390.50   14.64
   0   2 -14  373.51   13.65
   0  -2 -14  353.65   12.91
   0  -2 -14  364.41   15.06
   0   2 -14  402.40   14.40
   0  -2 -14  374.67   12.94
   0  -2 -14  435.16   14.42
   0  -2 -14  383.49   14.09
   0   2  14  363.24   12.74
   0  -2  14  369.93   12.69
   0  -2 -15  347.38   14.08
   0   2 -15  349.71   13.98
   0  -2 -15  337.31   13.98
   0   2 -15  346.26   14.15
   0  -2 -15  355.92   12.95
   0  -2 -15  339.67   14.79
   0   2 -15  378.71   14.25
   0  -2 -15  355.32   12.77
   0   2  15  346.31   12.56
   0  -2 -15  373.89   14.20
   0   2 -16    4.52    1.69
   0  -2 -16    6.03    1.89
   0  -2 -16    4.96    1.62
   0   2 -16   12.29    2.31
   0   2 -16    4.54    1.84
   0  -2 -16    2.86    1.42
   0  -2 -16   12.02    2.86
   0   2 -16    5.97    1.85
   0  -2 -16    7.73    2.16
   0  -2 -17  160.02    8.14
   0  -2 -17  153.18    7.75
   0  -2 -17  144.71    8.65
   0   2 -17  142.10    8.57
   0   2 -17  128.00    7.98
   0  -2 -17  134.99    8.90
   0  -2 -18  584.07   17.36
   0   2 -18  546.94   18.84
   0  -2 -18  581.02   19.09
   0   2 -18  524.62   18.09
   0  -2 -18  539.95   19.49
   0  -2 -19  188.24   10.08
   0  -2 -19  206.35    9.96
   0   2 -19  220.38   10.33
   0  -2 -19  217.17    9.00
   0  -2 -20   10.61    2.28
   0   2 -20   10.82    2.17
   0  -2 -20   14.96    2.16
   0   2 -21   57.80    4.37
   0  -2 -21   58.44    4.55
   0   2 -22  119.03    5.61
   0  -2 -22  115.17    5.71
   0  -3   0    0.32    0.36
   0  -3   0    0.19    0.41
   0   3   0    0.10    0.41
   0  -3   0    0.40    0.54
   0   3   0    0.15    0.31
   0  -3   1 1717.24   36.52
   0   3  -1 1759.26   36.39
   0   3   1 1689.02   36.00
   0  -3  -1 1729.34   36.27
   0  -3  -1 1763.76   36.43
   0   3   1 1765.40   35.32
   0   3  -1 1727.00   35.62
   0  -3  -2 1284.50   27.75
   0   3  -2 1259.46   27.67
   0  -3  -2 1258.79   27.28
   0   3  -2 1272.49   26.78
   0   3  -2 1288.98   27.05
   0  -3  -2 1242.24   26.87
   0  -3  -3  967.03   21.50
   0  -3  -3  968.14   22.18
   0   3  -3  940.40   21.96
   0   3  -3  974.31   21.23
   0   3  -3  963.53   21.56
   0   3  -4   94.44    4.43
   0  -3  -4   90.84    4.46
   0  -3  -4   97.15    4.10
   0   3  -4  102.79    4.19
   0   3  -5   20.13    2.01
   0  -3  -5   18.56    1.96
   0   3  -5   17.38    1.71
   0   3  -6   84.94    4.41
   0  -3  -6   86.57    4.44
   0  -3  -6   84.01    4.47
   0   3   7  128.18    5.55
   0  -3  -7  138.86    6.14
   0   3  -7  137.60    6.06
   0  -3  -7  136.22    6.01
   0   3  -7  143.93    5.92
   0  -3  -7  145.16    6.61
   0   3  -8  132.23    6.11
   0  -3  -8  132.67    6.16
   0  -3  -8  139.71    6.35
   0   3  -8  138.70    6.12
   0  -3  -8  141.48    6.80
   0   3  -9  337.92   12.08
   0   3  -9  366.99   11.61
   0  -3  -9  376.94   12.70
   0  -3  -9  364.56   12.09
   0   3  -9  337.97   11.98
   0  -3  -9  354.56   11.66
   0   3  -9  359.03   12.20
   0  -3  -9  342.87   11.68
   0   3 -10   41.85    3.52
   0   3 -10   41.51    3.89
   0   3 -10   39.68    3.63
   0   3 -10   38.28    3.63
   0  -3 -10   45.12    4.15
   0   3 -10   37.43    3.64
   0  -3 -10   42.51    3.80
   0  -3 -10   37.72    3.41
   0  -3 -10   46.21    3.82
   0  -3 -11  907.11   25.57
   0   3 -11  927.43   23.93
   0   3 -11  873.15   24.76
   0   3 -11  884.99   24.23
   0   3 -11  890.55   24.45
   0  -3 -11  942.47   24.87
   0  -3 -11  933.59   25.56
   0  -3 -11  900.27   23.78
   0  -3 -11  889.45   24.07
   0  -3 -12  137.16    8.18
   0   3 -12  125.21    7.55
   0   3 -12  130.37    7.04
   0   3 -12  129.67    7.48
   0   3 -12  130.04    7.36
   0  -3 -12  130.68    6.76
   0  -3 -12  126.63    7.38
   0  -3 -12  137.22    8.06
   0   3  12  126.23    6.67
   0  -3 -12  128.03    7.02
   0  -3 -12  135.18    7.36
   0   3  13  181.35    8.48
   0  -3 -13  202.08   10.25
   0  -3 -13  191.96    9.65
   0   3 -13  188.33    9.78
   0   3 -13  195.88    8.89
   0   3 -13  180.37    9.24
   0  -3 -13  183.81    8.56
   0  -3 -13  205.86    9.58
   0  -3 -13  200.31   10.39
   0  -3 -14    3.06    1.48
   0   3 -14    1.24    1.49
   0   3 -14    1.78    1.25
   0  -3 -14    2.20    1.32
   0  -3 -14    2.64    1.26
   0   3 -14    2.23    1.16
   0  -3 -14    5.63    1.77
   0  -3 -14    4.71    1.36
   0  -3 -14    2.34    1.36
   0   3  14    3.51    1.26
   0  -3 -14    1.73    1.15
   0   3 -15  420.68   16.13
   0  -3 -15  423.92   16.27
   0   3 -15  418.79   15.83
   0  -3 -15  442.70   14.92
   0  -3 -15  427.12   14.30
   0  -3 -15  412.68   16.72
   0  -3 -15  458.15   16.07
   0   3 -16    1.26    1.33
   0  -3 -16    1.63    1.43
   0  -3 -16    1.00    1.06
   0  -3 -16    1.19    1.25
   0  -3 -16    0.23    0.89
   0   3 -16    2.88    1.40
   0  -3 -16    0.72    1.19
   0   3 -17   27.17    3.67
   0  -3 -17   34.07    4.09
   0  -3 -17   28.93    3.44
   0  -3 -17   27.05    3.14
   0   3 -17   34.60    4.12
   0  -3 -17   28.30    4.01
   0  -3 -18   -0.29    1.18
   0   3 -18    1.44    1.39
   0  -3 -18    0.62    0.72
   0  -3 -18    0.32    1.39
   0   3 -18    0.56    1.04
   0  -3 -19   49.99    4.53
   0   3 -19   50.75    4.52
   0  -3 -19   54.43    3.97
   0  -3 -19   46.86    4.61
   0  -3 -20   59.57    4.59
   0   3 -20   63.70    4.67
   0  -3 -20   63.72    4.05
   0  -3 -20   59.47    4.71
   0  -3 -21   92.33    5.29
   0   3 -21  106.97    5.51
   0   4   0  366.30   10.91
   0  -4   0  353.97   10.99
   0  -4  -1 1181.27   27.48
   0   4  -1 1194.88   27.65
   0  -4   1 1192.86   27.83
   0  -4  -1 1201.39   27.42
   0  -4  -1 1209.11   26.92
   0   4  -1 1231.31   26.75
   0  -4  -2   12.37    1.62
   0   4  -2   14.77    1.72
   0   4  -2   11.19    1.46
   0  -4  -2   13.66    1.74
   0  -4   2   12.27    1.80
   0   4  -2   13.59    1.81
   0  -4  -2   13.29    1.79
   0  -4   3 1790.17   39.48
   0  -4  -3 1758.24   39.04
   0   4  -3 1803.32   39.16
   0  -4  -3 1790.63   38.45
   0   4  -3 1782.59   38.37
   0  -4  -3 1704.77   38.42
   0   4  -3 1830.83   37.91
   0   4  -4   80.01    4.13
   0  -4  -4   79.76    4.64
   0   4  -4   78.86    4.63
   0   4  -5  552.05   14.86
   0  -4  -5  558.14   15.89
   0   4  -5  571.27   15.93
   0  -4  -6  165.41    7.28
   0  -4  -6  161.97    7.14
   0   4  -6  159.26    7.22
   0   4   6  162.69    7.00
   0  -4  -6  171.66    7.49
   0   4  -6  164.48    7.48
   0   4   7   89.60    5.11
   0  -4  -7   98.82    5.53
   0  -4  -7   93.63    5.52
   0   4  -7   95.33    5.50
   0   4  -7   94.26    5.66
   0  -4  -7   97.17    5.86
   0  -4  -7   98.52    5.57
   0   4  -8  187.18    8.49
   0  -4  -8  197.37    8.50
   0   4   8  189.25    8.02
   0  -4  -8  220.04    8.96
   0   4  -8  191.54    8.40
   0  -4  -8  198.89    8.57
   0   4  -8  182.72    8.66
   0  -4  -8  204.12    9.21
   0  -4  -8  217.55    8.97
   0   4  -9 1675.71   39.72
   0  -4  -9 1636.39   38.73
   0   4  -9 1646.95   39.95
   0   4  -9 1688.80   39.00
   0  -4  -9 1725.29   39.29
   0   4  -9 1635.46   39.75
   0  -4  -9 1800.46   40.89
   0  -4  -9 1635.25   39.11
   0   4 -10  152.98    8.19
   0   4 -10  162.67    8.54
   0  -4 -10  163.01    7.95
   0  -4 -10  161.59    7.96
   0   4 -10  149.64    8.27
   0  -4 -10  177.15    9.07
   0  -4 -10  165.67    8.19
   0   4 -11   15.44    2.69
   0   4 -11   11.64    2.43
   0   4 -11   14.76    2.58
   0  -4 -11   11.72    2.23
   0  -4 -11   10.32    2.12
   0  -4 -11   10.31    2.16
   0  -4 -11   11.51    2.41
   0   4  12   16.80    2.51
   0  -4 -12   23.93    3.54
   0   4 -12   15.35    2.78
   0  -4 -12   22.15    2.81
   0   4 -12   20.72    3.22
   0   4 -12   19.49    3.14
   0  -4 -12   19.13    2.83
   0  -4 -12   21.38    3.08
   0   4 -13  563.24   18.96
   0   4 -13  537.70   18.80
   0  -4 -13  534.29   18.01
   0   4 -13  564.30   18.72
   0  -4 -13  533.56   16.97
   0  -4 -14  123.36    8.09
   0  -4 -14  139.04    8.12
   0   4 -14  137.76    8.47
   0   4 -14  129.76    8.15
   0  -4 -14  140.17    7.54
   0   4 -15   12.94    2.52
   0  -4 -15    8.47    2.20
   0  -4 -15    9.65    2.28
   0   4 -15   13.95    2.79
   0  -4 -15    9.85    2.12
   0   4 -16   92.39    6.40
   0  -4 -16  102.30    7.07
   0   4 -16   91.99    6.82
   0  -4 -16  102.19    6.79
   0  -4 -16   91.27    5.95
   0   4 -17   17.97    2.79
   0  -4 -17   17.75    2.97
   0   4 -17   26.67    3.59
   0  -4 -17   18.51    2.86
   0  -4 -17   19.40    2.76
   0   4 -18   82.64    5.85
   0   4 -18   73.42    5.28
   0  -4 -18   82.87    5.84
   0   4 -19   25.93    2.99
   0   4 -19   25.57    2.87
   0  -4 -19   25.32    2.98
   0   4 -20    1.97    0.88
   0  -4 -20    3.76    1.15
   0   4 -20    2.61    1.03
   0  -5   0    0.60    0.70
   0  -5   0    1.40    0.93
   0   5   0    0.78    0.79
   0  -5  -1   17.42    2.39
   0   5  -1   18.64    2.46
   0  -5  -1   21.71    2.59
   0  -5   1   18.43    2.49
   0   5  -1   15.46    2.29
   0  -5  -2  421.36   13.54
   0   5  -2  388.28   13.20
   0   5  -2  394.64   13.35
   0  -5   2  409.40   13.62
   0  -5  -2  413.73   13.08
   0   5  -2  421.11   13.50
   0  -5  -3   68.40    4.78
   0   5  -3   66.16    4.79
   0  -5  -3   69.84    4.54
   0   5  -3   72.13    4.96
   0  -5  -3   74.78    4.90
   0   5   3   77.14    4.83
   0  -5   3   68.89    4.98
   0  -5  -4   43.73    3.86
   0   5  -4   48.72    4.12
   0  -5  -4   50.90    3.97
   0  -5   4   52.51    4.38
   0  -5  -4   48.37    4.02
   0   5  -4   53.50    4.28
   0   5   4   45.85    3.82
   0  -5  -5  111.11    6.37
   0   5  -5  100.10    6.17
   0   5   5  116.00    6.24
   0  -5   5  109.28    6.59
   0   5  -5  105.90    6.22
   0  -5  -5  119.46    6.52
   0  -5  -5  104.87    6.02
   0   5  -5   90.74    5.86
   0  -5  -6 1035.75   26.83
   0   5  -6 1070.67   27.74
   0  -5   6 1076.99   28.20
   0   5   6 1110.26   27.38
   0  -5  -6 1069.08   27.12
   0   5  -6 1052.31   27.56
   0  -5  -6 1075.00   27.59
   0  -5  -6 1097.26   27.72
   0   5  -6 1029.93   27.30
   0  -5  -6 1024.88   26.95
   0   5  -7   14.88    2.62
   0  -5  -7   10.01    2.04
   0  -5  -7    7.25    1.69
   0   5  -7   10.95    2.13
   0  -5   7   12.41    2.39
   0   5  -7   11.45    2.15
   0  -5  -7    8.26    1.81
   0   5   7   10.78    2.04
   0  -5  -7    9.31    1.93
   0   5  -7   10.86    2.15
   0  -5  -7    8.52    1.85
   0  -5  -7   14.22    2.45
   0   5  -7   10.64    2.08
   0   5  -8    0.82    0.90
   0   5  -8    0.26    0.95
   0   5   8    0.69    0.85
   0  -5   8    3.10    1.40
   0   5  -8    1.29    0.85
   0  -5  -8    2.67    1.20
   0  -5  -8    0.25    1.22
   0   5  -8    0.29    1.13
   0  -5  -8    2.52    1.27
   0  -5  -8    2.55    1.23
   0   5  -9  132.88    7.97
   0   5  -9  125.02    7.41
   0  -5  -9  132.85    7.48
   0   5  -9  116.90    7.63
   0  -5   9  134.75    7.93
   0   5  -9  128.71    7.45
   0  -5  -9  142.60    7.67
   0  -5  -9  139.40    7.71
   0  -5  -9  129.32    7.91
   0   5 -10  871.87   25.28
   0  -5 -10  858.28   24.20
   0   5 -10  831.74   25.16
   0  -5 -10  855.48   24.20
   0  -5  10  830.83   24.82
   0  -5 -10  846.49   24.37
   0  -5 -10  869.06   25.49
   0   5 -10  849.52   24.46
   0  -5 -11   16.90    2.82
   0   5 -11   17.49    3.14
   0   5 -11   16.58    3.01
   0   5 -11   16.88    3.06
   0  -5 -12   34.36    4.03
   0   5 -12   29.97    4.02
   0   5 -12   32.97    4.12
   0   5 -12   35.80    4.19
   0  -5 -13    4.95    1.41
   0   5 -13    2.93    1.57
   0  -5 -13    3.49    1.59
   0   5 -13    1.93    1.30
   0   5 -13    1.55    1.20
   0   5 -14   68.22    5.70
   0   5 -14   68.59    5.82
   0  -5 -14   65.51    5.70
   0   5 -14   62.32    5.54
   0  -5 -14   63.65    5.41
   0  -5 -14   73.81    5.18
   0   5 -15  131.09    8.01
   0   5 -15  151.89    8.50
   0  -5 -15  147.18    7.34
   0  -5 -15  134.48    8.06
   0   5 -15  135.47    8.02
   0  -5 -15  142.97    7.99
   0  -5 -16    9.74    2.18
   0   5 -16   15.47    2.66
   0  -5 -16   11.63    2.27
   0   5 -16   11.23    2.26
   0  -5 -16   10.55    1.94
   0  -5 -17   24.12    3.02
   0   5 -17   21.53    2.88
   0  -5 -17   21.20    2.80
   0  -5 -17   23.74    2.68
   0   5 -18    1.21    1.16
   0  -5 -18    1.56    1.10
   0   5 -19    1.74    0.87
   0  -5 -19    2.28    0.91
   0  -6   0    7.45    1.85
   0   6   0    2.77    1.48
   0  -6   0    5.40    1.62
   0  -6  -1  186.32    9.06
   0  -6   1  205.68    9.47
   0   6  -1  203.35    9.34
   0   6  -1  195.25    9.32
   0   6   1  179.34    8.55
   0  -6   1  195.69    9.43
   0  -6   2  215.68    9.79
   0  -6  -2  216.06    9.82
   0   6  -2  204.90    9.67
   0   6  -2  208.07    9.83
   0  -6   2  217.02   10.05
   0   6   2  222.35    9.61
   0  -6  -3  459.70   15.53
   0   6  -3  445.05   15.59
   0   6  -3  429.90   15.36
   0   6   3  460.44   15.23
   0  -6   3  420.25   15.45
   0  -6  -4   46.19    4.44
   0   6  -4   45.07    4.51
   0   6  -4   48.62    4.62
   0   6   4   54.17    4.63
   0  -6   4   47.24    4.67
   0  -6  -5 1041.14   27.46
   0   6  -5 1027.59   28.73
   0   6  -5 1067.84   28.58
   0  -6  -5 1043.61   28.25
   0   6  -5 1089.31   28.95
   0   6   5 1097.41   28.29
   0  -6   5 1052.27   29.14
   0  -6  -5 1006.74   27.71
   0  -6  -6   89.88    6.05
   0   6  -6   95.51    6.78
   0   6  -6   85.56    6.28
   0  -6  -6   89.27    6.22
   0   6  -6   82.93    6.23
   0   6   6   92.29    6.23
   0  -6   6   98.69    6.92
   0  -6  -6   95.46    6.34
   0  -6  -7   35.88    3.83
   0   6  -7   39.66    4.22
   0   6  -7   35.69    4.04
   0  -6  -7   38.75    4.12
   0   6  -7   41.16    4.33
   0   6   7   37.74    3.97
   0  -6   7   30.36    3.94
   0   6  -7   29.75    3.92
   0  -6  -7   32.35    3.68
   0   6  -8  172.81    9.21
   0   6  -8  162.55    8.94
   0  -6  -8  166.69    8.97
   0   6  -8  155.00    9.14
   0  -6  -8  167.67    8.55
   0   6  -8  177.51    9.11
   0  -6  -9  595.43   19.31
   0   6  -9  583.18   20.18
   0   6  -9  618.82   19.74
   0   6  -9  568.10   19.48
   0   6 -10    8.07    2.22
   0  -6 -10    3.77    1.59
   0   6 -10    3.16    1.57
   0   6 -10    4.12    1.72
   0   6 -11   17.91    3.21
   0  -6 -11   16.58    2.75
   0   6 -11   16.53    2.85
   0   6 -11   19.40    3.19
   0   6 -12  131.09    8.13
   0  -6 -12  103.08    6.32
   0   6 -12  124.02    7.83
   0  -6 -12  128.69    7.54
   0   6 -13  260.93   11.69
   0  -6 -13  238.78    9.88
   0   6 -13  256.13   11.51
   0   6 -13  248.67   10.79
   0  -6 -13  262.60   11.08
   0  -6 -14   51.47    4.59
   0   6 -14   69.94    5.47
   0   6 -14   59.61    4.87
   0  -6 -14   60.53    4.83
   0   6 -14   57.52    5.00
   0  -6 -15  238.49    9.87
   0   6 -15  261.06   10.60
   0   6 -15  230.92    9.71
   0  -6 -15  243.62    9.87
   0  -6 -16   11.91    2.00
   0  -6 -16   15.21    2.20
   0   6 -16   10.70    1.89
   0   6 -17    3.52    1.15
   0  -6 -17    3.24    1.07
   0  -7   0   -0.29    0.95
   0   7   0    0.87    1.12
   0  -7   1    7.16    1.92
   0  -7  -1    2.88    1.43
   0   7  -1    3.54    1.58
   0  -7  -2  137.10    8.05
   0   7  -2  143.23    8.23
   0   7  -2  147.51    8.51
   0  -7  -3   27.09    3.55
   0  -7  -3   30.26    3.72
   0   7  -3   34.01    3.94
   0   7  -3   39.95    4.34
   0  -7  -4  104.48    6.91
   0  -7  -4   99.06    6.69
   0   7  -4  103.00    7.07
   0   7  -4  105.14    7.15
   0  -7  -5   68.62    5.56
   0   7  -5   79.71    6.13
   0   7  -5   66.80    5.69
   0  -7  -5   82.68    6.02
   0  -7  -6  150.42    8.41
   0   7  -6  145.90    8.56
   0   7  -6  146.08    8.47
   0   7  -6  143.13    8.44
   0  -7  -6  138.19    7.91
   0   7  -7    1.52    1.33
   0  -7  -7    0.57    0.94
   0   7  -7    2.55    1.39
   0   7  -7    0.87    1.17
   0   7  -7    1.47    1.14
   0  -7  -7    2.68    1.44
   0  -7  -8  418.19   15.15
   0   7  -8  420.05   15.92
   0   7  -8  428.36   15.40
   0   7  -8  413.07   15.14
   0   7  -8  433.80   15.76
   0  -7  -8  413.71   14.67
   0   7  -9    1.40    1.31
   0   7  -9    0.29    1.11
   0  -7  -9    1.88    1.17
   0   7  -9    1.34    0.99
   0  -7  -9    1.93    1.13
   0   7  -9    0.31    1.03
   0  -7 -10   54.37    4.67
   0   7 -10   59.42    5.30
   0   7 -10   56.28    4.91
   0   7 -10   60.89    5.06
   0  -7 -11   25.48    3.14
   0   7 -11   28.48    3.65
   0  -7 -11   27.25    3.06
   0   7 -11   25.73    3.37
   0   7 -11   29.50    3.40
   0   7 -12  350.81   13.30
   0  -7 -12  350.20   11.89
   0   7 -12  356.81   13.05
   0  -7 -12  345.06   12.37
   0   7 -13   67.11    5.00
   0  -7 -13   64.89    4.21
   0  -7 -13   57.25    4.30
   0  -7 -14    0.34    0.69
   0   7 -14    0.80    0.88
   0  -7 -15    0.14    0.85
   0   8   0   77.51    5.66
   0  -8   0   62.93    5.08
   0   8  -1   42.54    4.19
   0  -8  -1   39.43    4.00
   0  -8   1   36.12    3.78
   0   8  -2    1.35    1.09
   0  -8  -2    1.27    0.98
   0  -8  -2    3.91    1.46
   0  -8  -3    2.83    1.35
   0   8  -3    4.60    1.55
   0  -8  -3    2.26    1.21
   0   8  -3    1.88    1.29
   0   8  -4  319.35   12.55
   0   8  -4  309.18   12.35
   0  -8  -4  301.42   11.84
   0  -8  -4  290.66   11.77
   0  -8  -5   67.32    5.09
   0   8  -5   63.35    5.15
   0   8  -5   73.51    5.53
   0  -8  -5   70.58    5.17
   0   8  -5   60.14    4.90
   0  -8  -6  106.98    6.37
   0   8  -6  112.46    6.84
   0   8  -6  101.68    6.49
   0  -8  -6  105.55    6.33
   0   8  -6  109.39    6.47
   0  -8  -7    1.51    0.94
   0   8  -7    0.24    1.15
   0  -8  -7    1.55    1.10
   0   8  -7   -0.25    0.97
   0  -8  -8    6.93    1.58
   0  -8  -8    9.54    1.84
   0   8  -8    7.06    1.79
   0   8  -8    7.28    1.72
   0  -8  -9  436.98   13.54
   0   8  -9  456.43   14.82
   0  -8  -9  456.73   14.04
   0   8 -10    0.42    0.84
   0  -8 -10    0.81    0.68
   0  -8 -11   74.04    4.32
   0   8 -11   74.34    4.82
   0  -8 -11   79.77    4.34
   0  -9   0   -0.17    0.72
   0   9   0    0.76    0.88
   0   9  -1  228.60    8.89
   0  -9  -1  224.14    8.67
   0  -9   1  222.96    8.51
   0   9  -1  236.17    9.16
   0   9   1  234.05    8.97
   0   9  -2   83.35    5.03
   0  -9  -2   78.13    4.74
   0   9   2   88.66    5.04
   0   9  -2   81.30    5.02
   0   9  -3  226.39    8.88
   0  -9  -3  216.46    8.45
   0   9  -3  244.96    9.12
   0   9  -4   -0.36    1.02
   0  -9  -4   -0.16    0.79
   0   9  -4    0.86    0.83
   0   9  -5   93.82    5.16
   0  -9  -5   94.89    4.94
   0   9  -5   99.84    5.16
   0  -9  -6  152.06    6.20
   0   9  -6  151.96    6.54
   1   0 -22   -0.14    0.63
   1   0 -22    0.20    0.82
   1   0 -21   -1.01    1.17
   1   0 -20   62.97    5.45
   1   0 -20   55.82    5.09
   1   0 -20   73.64    4.93
   1   0 -19    0.23    0.75
   1   0 -19   -0.33    1.01
   1   0 -19   -0.32    1.33
   1   0 -18   82.66    6.56
   1   0 -18   67.56    5.97
   1   0 -18   84.65    6.11
   1   0 -18   76.06    5.39
   1   0 -17    0.94    1.10
   1   0 -17    1.01    1.18
   1   0 -17    0.65    1.37
   1   0 -17    1.60    1.33
   1   0 -16  421.63   14.58
   1   0 -16  385.59   15.29
   1   0 -16  388.89   13.52
   1   0 -16  405.96   14.96
   1   0 -16  350.25   14.47
   1   0 -16  378.80   15.05
   1   0 -15   -0.25    0.92
   1   0 -15    0.24    0.80
   1   0 -15    0.61    1.07
   1   0 -15    0.43    0.72
   1   0 -15   -0.48    0.93
   1   0 -15    0.81    1.05
   1   0 -15    0.26    0.91
   1   0 -15    2.87    1.42
   1   0 -15    2.36    1.34
   1   0 -14  433.00   14.03
   1   0 -14  400.97   14.85
   1   0 -14  403.25   13.23
   1   0 -14  434.01   14.03
   1   0 -14  394.37   13.82
   1   0 -14  417.75   14.06
   1   0 -14  394.27   14.11
   1   0 -14  358.75   13.99
   1   0 -14  390.68   14.60
   1   0 -13    1.80    0.93
   1   0 -13    0.80    0.74
   1   0 -13    0.25    1.10
   1   0 -13    1.38    0.86
   1   0 -13    4.52    1.25
   1   0 -13    0.21    0.71
   1   0 -13    0.95    0.92
   1   0 -13    0.73    0.90
   1   0 -12 1587.76   34.32
   1   0 -12 1506.69   34.01
   1   0 -12 1523.82   34.15
   1   0 -12 1447.02   33.37
   1   0 -12 1448.53   35.29
   1   0 -12 1394.87   34.44
   1   0 -12 1458.48   34.84
   1   0 -12 1450.88   34.45
   1   0 -12 1395.03   33.93
   1   0 -11    0.38    0.69
   1   0 -10  326.08   10.67
   1   0  -9    0.62    0.56
   1   0  -9    0.75    0.60
   1   0  -9    1.13    0.77
   1   0  -8 6783.36  128.41
   1   0  -8 6582.02  128.39
   1   0  -8 6395.40  128.81
   1   0  -7    0.09    0.38
   1   0  -7    0.98    0.49
   1   0  -7   -0.10    0.41
   1   0  -7    0.59    0.36
   1   0  -6    8.80    1.07
   1   0  -6   19.09    1.53
   1   0  -6    7.91    1.07
   1   0  -6   16.80    1.40
   1   0  -6    7.07    0.80
   1   0  -5    0.37    0.38
   1   0  -5   -0.06    0.34
   1   0  -5    0.13    0.33
   1   0  -5    0.14    0.36
   1   0  -5    0.59    0.42
   1   0  -5    0.22    0.25
   1   0  -5    0.93    0.29
   1   0  -4 2855.80   54.62
   1   0  -4 2759.92   54.65
   1   0  -4 2774.20   54.58
   1   0  -4 2803.42   54.76
   1   0  -4 2805.88   54.69
   1   0  -4 2818.92   53.78
   1   0  -4 2757.85   54.03
   1   0  -3    0.26    0.13
   1   0  -3    0.47    0.22
   1   0  -3    0.35    0.27
   1   0  -3    0.52    0.27
   1   0  -3    0.41    0.25
   1   0  -3    0.07    0.19
   1   0  -3    0.67    0.13
   1   0  -3    0.77    0.21
   1   0  -2 4368.08   84.64
   1   0  -2 4298.48   84.70
   1   0  -2 4460.17   84.26
   1   0  -2 4639.57   84.80
   1   0  -2 4444.66   84.75
  -1   0   1    0.46    0.12
   1   0  -1    0.40    0.11
   1   0  -1    0.19    0.10
   1   0  -1    0.68    0.13
  -1   0   0 2368.96   43.38
   1   0   0 2365.52   43.20
  -1   0   0 2303.31   43.21
  -1   0  -1    0.41    0.18
  -1   0  -1    0.48    0.15
   1   0   1    0.26    0.10
  -1   0  -2 1311.80   25.55
  -1   0  -2 1296.89   24.93
  -1   0  -2 1251.15   25.24
   1   0   2 1266.11   25.13
  -1   0  -3    0.57    0.38
  -1   0  -3    0.87    0.24
  -1   0  -3    0.35    0.28
  -1   0  -4 1413.06   29.31
  -1   0  -4 1476.82   29.07
   1   0   4 1391.87   28.54
  -1   0  -5    0.44    0.40
   1   0   5    0.33    0.30
   1   0   6    8.20    0.97
  -1   0  -6    9.97    1.19
  -1   0  -7    0.25    0.61
  -1   0  -7    0.32    0.46
   1   0   8  987.31   21.36
  -1   0  -8  999.11   22.61
  -1   0  -9    0.34    0.79
   1   0   9    1.78    0.62
  -1   0 -10  247.96    9.72
   1   0  10  267.26    8.31
  -1   0 -11    0.93    0.72
  -1   0 -11    0.17    0.72
  -1   0 -11    0.89    0.78
  -1   0 -11   -0.22    0.78
  -1   0 -11    0.47    0.60
  -1   0 -11    0.87    0.68
  -1   0 -11    0.40    0.70
  -1   0 -11    0.37    0.64
  -1   0 -11   -0.22    1.19
  -1   0 -11    0.22    0.74
  -1   0 -12  143.56    6.84
  -1   0 -12  145.03    6.64
  -1   0 -12  121.11    7.14
  -1   0 -12  129.00    6.24
  -1   0 -12  122.43    6.85
  -1   0 -12  123.97    6.67
  -1   0 -12  125.82    7.25
  -1   0 -12  130.19    7.35
  -1   0 -13    0.43    0.76
  -1   0 -13    1.40    1.13
  -1   0 -13    0.77    0.78
  -1   0 -13    3.21    1.17
  -1   0 -13    1.25    0.97
  -1   0 -13    0.28    1.04
  -1   0 -13   -0.85    1.65
  -1   0 -14  367.03   12.41
  -1   0 -14  391.06   13.36
  -1   0 -14  316.23   13.46
  -1   0 -14  335.33   13.31
  -1   0 -14  348.91   13.04
  -1   0 -14  311.20   13.49
  -1   0 -14  344.47   14.11
  -1   0 -15    0.26    1.40
  -1   0 -15    1.30    1.20
  -1   0 -15   -0.22    0.74
  -1   0 -15    1.07    1.13
  -1   0 -15   -0.29    1.08
  -1   0 -15    1.33    1.40
  -1   0 -15    1.33    1.29
  -1   0 -16  233.99    9.88
  -1   0 -16  261.80   11.06
  -1   0 -16  217.96   11.15
  -1   0 -16  223.21   10.81
  -1   0 -16  223.26   10.44
  -1   0 -16  187.90   10.76
  -1   0 -17   -0.24    0.88
  -1   0 -17   -1.06    1.60
  -1   0 -17    2.38    1.37
  -1   0 -18   27.94    3.91
  -1   0 -18   39.71    3.85
  -1   0 -18   29.92    4.02
  -1   0 -19   -0.32    1.99
  -1   0 -19    0.30    0.99
  -1   0 -20  287.00   12.05
  -1   0 -20  304.01   12.05
  -1   0 -21    0.90    0.98
  -1   0 -22    1.18    0.95
   1  -1 -22    7.23    1.61
   1   1 -22    9.43    1.78
   1  -1 -21   79.25    4.87
   1   1 -21   69.65    4.39
   1   1 -21   74.48    5.15
   1  -1 -21   76.70    5.37
   1   1 -21   82.96    5.54
   1  -1 -21   72.31    5.47
   1  -1 -20  113.35    6.29
   1   1 -20  112.10    6.93
   1   1 -20  116.03    7.15
   1  -1 -20  114.64    7.13
   1  -1 -20   98.27    6.98
   1  -1 -19  183.02    8.50
   1   1 -19  168.20    9.00
   1   1 -19  166.07    9.18
   1  -1 -19  174.83    9.40
   1   1 -19  183.55    9.63
   1  -1 -19  161.38    9.42
   1   1 -18   66.65    4.88
   1  -1 -18   67.53    5.38
   1  -1 -18   62.51    4.86
   1   1 -18   61.11    5.06
   1  -1 -18   56.95    5.62
   1   1 -18   53.94    5.28
   1  -1 -18   63.84    5.58
   1   1 -18   54.18    5.14
   1  -1 -18   58.00    5.40
   1   1 -18   50.23    5.11
   1  -1 -17  120.89    7.15
   1  -1 -17   98.18    6.23
   1   1 -17  110.05    6.42
   1   1 -17  123.51    7.19
   1   1 -17  106.48    7.38
   1  -1 -17   94.19    7.27
   1  -1 -17   97.65    6.22
   1   1 -17  102.87    7.05
   1  -1 -17  107.49    7.28
   1   1 -17   96.02    7.04
   1  -1 -17   96.25    7.08
   1   1 -16    0.30    0.92
   1  -1 -16    2.11    1.37
   1  -1 -16    0.46    0.90
   1   1 -16    0.25    1.07
   1  -1 -16    1.03    1.04
   1  -1 -16    0.34    1.25
   1   1 -16    1.25    1.15
   1  -1 -16    1.60    1.13
   1  -1 -16    0.47    0.87
   1   1 -16   -0.22    0.78
   1  -1 -16    0.29    1.08
   1   1 -16    0.93    1.08
   1  -1 -16    1.24    1.20
   1   1 -16    0.90    1.16
   1  -1 -16    1.51    1.17
   1   1 -15   81.82    5.94
   1   1 -15   73.99    5.52
   1  -1 -15   78.72    5.85
   1  -1 -15   72.10    5.26
   1  -1 -15   72.27    5.04
   1   1 -15   77.18    5.03
   1   1 -15   77.26    5.44
   1  -1 -15   66.62    5.81
   1   1 -15   69.67    5.68
   1  -1 -15   65.19    4.91
   1  -1 -15   77.08    5.56
   1  -1 -15   71.11    5.54
   1   1 -15   70.04    5.59
   1  -1 -15   65.09    5.44
   1   1 -15   65.96    5.51
   1  -1 -15   71.52    5.73
   1  -1 -14  216.10    9.65
   1  -1 -14  201.29    9.59
   1   1 -14  197.55    9.45
   1   1 -14  229.45    9.50
   1  -1 -14  198.52    8.53
   1   1 -14  214.85    8.70
   1  -1 -14  207.54    9.09
   1   1 -14  204.56    9.22
   1   1 -14  206.72    9.80
   1  -1 -14  199.49   10.00
   1  -1 -14  190.17    8.53
   1  -1 -14  211.69    9.26
   1  -1 -14  209.99    9.58
   1  -1 -14  206.27    9.73
   1   1 -14  209.45    9.75
   1   1 -14  178.42    9.02
   1  -1 -14  179.77    9.12
   1  -1 -13   16.30    2.40
   1   1 -13   19.52    2.82
   1  -1 -13   17.42    2.59
   1   1 -13   18.31    2.54
   1  -1 -13   18.75    2.49
   1  -1 -13   23.16    2.61
   1   1 -13   21.45    2.68
   1  -1 -13   16.89    2.71
   1   1 -13   16.12    2.53
   1   1 -13   19.22    2.35
   1  -1 -13   16.99    2.30
   1  -1 -13   20.56    2.65
   1  -1 -13   17.31    2.53
   1   1 -13   13.49    2.36
   1   1 -13   13.67    2.43
   1  -1 -13   15.74    2.51
   1  -1 -13   16.44    2.66
   1  -1 -12  100.57    5.73
   1  -1 -12  104.98    6.02
   1   1 -12  101.22    5.86
   1   1 -12  104.58    5.89
   1   1 -12   98.76    5.47
   1  -1 -12   96.88    5.39
   1   1 -12  103.99    5.61
   1  -1 -12   94.01    5.14
   1  -1 -12   95.99    5.27
   1  -1 -12   99.39    5.61
   1   1 -12   99.78    5.15
   1   1 -12   88.03    5.52
   1  -1 -12   92.92    5.75
   1  -1 -12   93.49    5.68
   1   1 -12   95.19    5.74
   1   1 -12  103.56    6.06
   1  -1 -12   99.26    6.17
   1  -1 -12   93.51    5.58
   1   1 -11 1262.52   30.63
   1  -1 -11 1332.11   30.95
   1  -1 -10  180.46    7.49
   1  -1 -10  179.89    6.72
   1   1 -10  173.29    7.23
   1  -1 -10  173.60    7.34
   1   1  -9  831.97   19.91
   1   1  -9  834.01   20.31
   1  -1  -9  854.00   20.05
   1   1  -9  811.77   20.20
   1  -1  -9  838.02   20.48
   1  -1  -9  846.45   19.52
   1   1  -9  804.56   20.17
   1  -1  -9  799.93   20.13
   1   1  -8    8.40    1.28
   1  -1  -8    9.31    1.33
   1   1  -8    8.30    1.23
   1   1  -8    7.53    1.30
   1  -1  -8    9.62    1.42
   1  -1  -8   12.20    1.40
   1  -1  -8   12.80    1.30
   1  -1  -8    8.45    1.31
   1   1  -8    7.44    1.23
   1   1  -7  291.63    8.43
   1   1  -7  306.19    8.74
   1  -1  -7  288.33    8.33
   1   1  -7  304.79    8.80
   1  -1  -7  305.28    8.86
   1  -1  -7  306.39    8.25
   1  -1  -7  287.03    8.24
   1  -1  -7  284.18    8.03
   1   1  -7  304.18    8.70
   1  -1  -7  301.60    8.71
   1   1  -6 1610.13   33.84
   1  -1  -6 1652.54   33.89
   1   1  -6 1679.96   34.23
   1   1  -6 1656.70   34.33
   1  -1  -6 1678.09   33.30
   1  -1  -6 1622.01   34.27
   1  -1  -6 1703.62   33.75
   1  -1  -6 1591.04   33.74
   1  -1  -6 1601.48   33.62
   1   1  -6 1640.90   33.16
   1   1  -6 1629.87   34.04
   1  -1  -6 1691.73   34.25
   1  -1  -5  475.15   11.18
   1   1  -5  466.88   11.20
   1   1  -5  482.37   11.65
   1  -1  -5  494.70   10.74
   1  -1  -5  490.37   10.47
   1  -1  -5  480.08   11.13
   1  -1  -5  472.23   11.47
   1  -1  -5  463.22   11.20
   1   1  -5  482.71   10.86
   1  -1  -5  493.18   11.46
   1   1  -5  478.91   11.35
   1  -1  -4  609.55   13.07
   1   1  -4  585.84   13.03
   1  -1  -4  615.82   12.55
   1   1  -4  581.30   13.40
   1  -1  -4  594.07   13.27
   1   1  -4  613.34   12.93
   1  -1  -4  589.65   12.36
   1  -1  -4  585.91   13.24
   1   1  -4  563.60   13.04
   1  -1  -4  628.88   13.28
   1   1  -3    4.92    0.64
   1  -1  -3    6.80    0.67
   1   1  -3    7.26    0.69
   1  -1  -3    6.66    0.52
   1   1  -3    5.51    0.39
   1   1  -3    6.06    0.63
   1   1  -3    6.21    0.74
   1  -1  -3    7.90    0.72
   1   1  -3    5.75    0.39
   1  -1  -3    6.35    0.76
   1  -1  -3    6.76    0.54
   1   1  -3    5.30    0.62
   1  -1  -3    6.75    0.72
   1  -1  -2  533.46   11.58
  -1   1   2  540.24   10.98
   1   1  -2  538.93   11.51
  -1  -1   2  531.16   10.62
   1  -1  -2  554.39   11.84
   1  -1  -2  537.04   11.04
   1   1  -2  540.31   10.95
   1   1  -2  537.84   11.08
   1  -1  -2  522.98   11.07
   1   1  -2  557.92   11.63
   1   1  -2  546.20   11.18
   1  -1  -2  554.56   11.18
   1   1  -2  551.43   11.48
   1   1  -1 2294.13   44.59
   1  -1  -1 2343.13   44.58
   1  -1  -1 2262.56   45.13
   1   1  -1 2409.80   45.10
   1   1  -1 2346.67   44.95
  -1  -1   1 2399.89   44.77
  -1   1   1 2397.25   45.03
   1   1  -1 2367.22   45.27
  -1  -1   1 2319.35   45.28
   1   1  -1 2343.78   44.85
   1  -1  -1 2356.38   45.28
  -1  -1   1 2164.14   44.48
   1   1  -1 2365.42   44.23
   1   1   0    4.11    0.34
  -1  -1   0    3.02    0.28
   1  -1   0    4.30    0.43
   1   1   0    3.57    0.44
  -1  -1   0    3.80    0.44
  -1  -1   0    3.53    0.45
  -1   1  -1    0.92    0.32
  -1   1  -1    1.36    0.24
  -1  -1  -1    2.34    0.32
  -1   1  -1    1.25    0.28
  -1   1  -1    1.06    0.30
   1  -1   1    1.45    0.30
   1  -1   1    0.95    0.29
   1   1   1    1.15    0.35
  -1  -1  -1    1.18    0.30
  -1  -1  -1    1.51    0.34
  -1  -1  -1    2.24    0.37
  -1   1  -2  439.76    9.40
  -1  -1  -2  438.47    9.44
  -1   1  -2  435.19    9.45
   1  -1   2  412.34    9.44
   1  -1   2  411.83    9.12
  -1   1  -2  429.28    9.57
  -1  -1  -2  419.18    9.55
  -1  -1  -2  443.30    9.53
   1   1   2  425.53    9.49
  -1  -1  -2  433.42    9.68
  -1   1  -3  922.59   19.10
  -1   1  -3  952.33   19.07
  -1  -1  -3  939.27   19.32
  -1   1  -3  888.05   19.18
   1  -1   3  879.18   18.53
  -1  -1  -3  942.21   18.36
  -1  -1  -3  924.58   18.55
  -1  -1  -3  910.59   19.30
   1   1   3  908.82   19.05
  -1  -1  -3  936.54   19.16
  -1  -1  -3  937.55   19.34
  -1   1  -4  747.61   15.95
  -1   1  -4  727.11   15.71
   1  -1   4  717.47   15.28
  -1  -1  -4  731.70   16.44
  -1  -1  -4  753.04   15.09
  -1  -1  -4  724.67   16.14
   1   1   4  737.97   15.67
  -1  -1  -4  749.41   15.98
   1  -1   5    1.03    0.38
  -1  -1  -5    2.09    0.63
  -1   1  -5    0.29    0.38
   1   1   5    1.59    0.44
  -1  -1  -5    1.37    0.47
  -1   1  -6   98.80    3.96
  -1  -1  -6   90.26    3.75
  -1  -1  -6   89.23    4.09
  -1  -1  -6  100.60    4.31
  -1   1  -6  101.14    4.27
  -1  -1  -6   98.72    3.98
  -1   1  -7 3107.33   62.39
  -1  -1  -7 3176.69   62.27
  -1   1  -7 3141.36   63.01
  -1  -1  -7 3027.64   62.97
  -1  -1  -7 3038.76   62.92
  -1   1  -8 1618.49   35.24
  -1  -1  -8 1587.07   35.16
  -1  -1  -8 1583.31   35.06
  -1   1  -9 2636.82   57.83
  -1  -1  -9 2783.45   58.20
  -1  -1  -9 2845.44   58.18
   1   1   9 2778.10   56.57
  -1  -1 -10  382.63   12.82
  -1   1 -10  389.55   12.85
  -1  -1 -10  401.59   12.83
   1   1  10  409.13   11.66
  -1  -1 -11   67.87    4.78
  -1  -1 -11   70.71    4.66
  -1  -1 -11   72.30    4.85
  -1   1 -11   73.37    4.69
  -1   1 -11   75.15    5.06
  -1   1 -11   86.17    4.91
  -1   1 -11   74.10    4.37
  -1  -1 -11   77.82    4.71
  -1  -1 -11   74.25    4.47
  -1  -1 -11   63.21    4.81
  -1   1 -11   68.24    4.96
  -1   1 -11   62.52    4.72
  -1  -1 -11   69.63    4.97
  -1  -1 -11   78.00    4.85
  -1  -1 -11   69.79    4.30
  -1   1 -11   75.09    5.06
  -1  -1 -11   65.89    5.16
   1   1  11   69.30    4.18
  -1  -1 -11   70.59    4.88
  -1  -1 -12  425.46   14.86
  -1  -1 -12  462.81   14.70
  -1  -1 -12  411.76   14.42
  -1   1 -12  434.22   15.06
  -1   1 -12  487.82   15.00
  -1   1 -12  512.45   14.86
  -1   1 -12  502.26   14.17
  -1  -1 -12  504.72   14.78
  -1  -1 -12  459.88   13.96
  -1   1 -12  437.91   15.27
  -1   1 -12  429.03   15.22
  -1  -1 -12  409.92   15.00
  -1  -1 -12  428.67   15.19
  -1  -1 -12  498.95   14.99
  -1  -1 -12  445.63   13.71
  -1  -1 -12  430.31   15.66
  -1   1 -12  445.69   15.08
   1   1  12  448.43   13.53
  -1  -1 -13   62.66    5.12
  -1  -1 -13   70.83    5.14
  -1  -1 -13   67.19    5.17
  -1   1 -13   61.63    5.14
  -1  -1 -13   78.15    5.23
  -1  -1 -13   70.21    4.77
  -1   1 -13   66.89    4.54
  -1   1 -13   75.15    5.12
  -1  -1 -13   57.41    5.08
  -1  -1 -13   57.93    5.11
  -1   1 -13   64.66    5.32
  -1   1 -13   60.47    5.19
  -1  -1 -13   68.61    4.64
   1   1  13   64.38    4.34
  -1   1 -13   56.69    4.92
  -1  -1 -13   65.63    5.59
  -1  -1 -14    8.61    1.97
  -1   1 -14   14.68    2.60
  -1   1 -14   16.32    2.54
  -1  -1 -14   10.59    1.99
  -1  -1 -14    9.28    2.05
  -1   1 -14    7.03    2.03
  -1   1 -14   11.82    2.49
  -1  -1 -14   11.04    2.46
  -1  -1 -14   11.87    2.52
  -1  -1 -14    8.32    1.76
  -1   1 -14   13.34    2.16
  -1   1 -14   14.80    2.65
  -1  -1 -14    8.87    2.25
  -1  -1 -14   11.18    2.38
  -1   1 -15  118.41    7.70
  -1  -1 -15  117.79    7.40
  -1   1 -15   98.61    7.30
  -1  -1 -15  100.55    7.34
  -1   1 -15  100.09    7.35
  -1  -1 -15  125.35    8.15
  -1  -1 -15  111.41    8.00
  -1   1 -15  112.98    7.43
  -1   1 -15  139.40    7.62
  -1   1 -15  127.32    6.88
  -1  -1 -15  152.08    7.95
  -1  -1 -15  126.83    6.94
  -1  -1 -15  119.40    7.67
  -1   1 -16  334.43   14.09
  -1  -1 -16  341.62   13.60
  -1   1 -16  312.40   13.88
  -1  -1 -16  324.41   14.27
  -1   1 -16  327.75   13.68
  -1  -1 -16  314.82   14.29
  -1  -1 -16  354.02   12.65
  -1   1 -16  373.90   12.95
  -1  -1 -16  330.12   13.79
  -1  -1 -17   50.25    4.80
  -1   1 -17   48.47    5.02
  -1   1 -17   43.67    4.92
  -1  -1 -17   42.06    4.90
  -1  -1 -17   56.54    5.73
  -1   1 -17   51.57    5.00
  -1  -1 -17   53.08    4.41
  -1  -1 -17   52.55    5.14
  -1   1 -18  146.90    8.65
  -1  -1 -18  142.58    8.13
  -1   1 -18  142.36    8.75
  -1  -1 -18  122.96    8.28
  -1  -1 -18  134.09    8.63
  -1   1 -18  154.83    8.60
  -1  -1 -18  150.60    7.63
  -1  -1 -18  146.29    8.54
  -1  -1 -19   48.51    4.07
  -1  -1 -19   44.41    4.68
  -1   1 -19   47.18    4.55
  -1   1 -19   49.23    4.74
  -1  -1 -19   47.24    4.80
  -1   1 -19   41.63    4.55
  -1  -1 -20    5.43    1.71
  -1   1 -20    6.12    1.65
  -1   1 -20    5.66    1.73
  -1  -1 -20    7.87    2.04
  -1  -1 -21   28.30    3.13
  -1   1 -21   30.43    3.10
  -1  -1 -21   25.04    2.99
  -1   1 -21   28.15    3.16
  -1  -1 -22    0.31    0.75
   1   2 -22  171.26    7.17
   1  -2 -22  158.86    7.21
   1  -2 -21  231.58    8.60
   1   2 -21  225.59    9.38
   1  -2 -21  202.05    9.24
   1  -2 -20   48.14    3.90
   1  -2 -20   43.22    4.46
   1   2 -20   41.69    4.13
   1  -2 -19  357.16   12.49
   1  -2 -19  325.68   13.87
   1   2 -19  360.95   13.86
   1  -2 -19  347.89   13.75
   1   2 -19  337.72   13.08
   1  -2 -18  191.32    9.01
   1  -2 -18  196.63    8.86
   1   2 -18  164.72    9.00
   1  -2 -18  188.52   10.33
   1  -2 -18  186.81    9.90
   1   2 -18  177.62    9.51
   1  -2 -17 1081.68   28.56
   1   2 -17 1044.74   29.38
   1  -2 -17 1090.52   28.42
   1  -2 -17 1047.32   30.99
   1  -2 -17 1105.90   30.67
   1   2 -17 1061.44   29.96
   1   2 -16   20.70    3.15
   1   2 -16   25.27    3.40
   1   2 -16   19.45    3.15
   1  -2 -16   20.57    3.27
   1   2 -16   24.40    3.17
   1  -2 -16   26.61    3.22
   1   2 -16   25.06    3.46
   1  -2 -16   20.18    2.82
   1  -2 -16   24.10    3.31
   1  -2 -16   19.05    3.24
   1   2 -16   26.84    3.71
   1  -2 -16   21.47    3.26
  -1   2  15   20.40    2.69
   1   2 -15   16.35    2.86
   1  -2 -15   19.71    3.11
   1   2 -15   17.62    2.93
   1   2 -15   20.50    2.94
   1  -2 -15   17.13    2.54
   1   2 -15   18.75    2.83
   1  -2 -15   18.74    3.03
   1  -2 -15   23.56    2.93
   1  -2 -15   18.70    2.85
   1   2 -15   20.37    3.17
   1  -2 -15   16.34    3.07
   1  -2 -15   25.70    3.40
  -1   2  14  245.53   10.00
   1   2 -14  264.18   11.31
   1  -2 -14  277.16   11.77
   1   2 -14  267.13   11.47
   1  -2 -14  261.33   10.41
   1   2 -14  280.44   11.12
   1  -2 -14  290.98   11.95
   1  -2 -14  257.76   10.38
   1  -2 -14  293.56   11.37
   1  -2 -14  271.10   12.18
   1   2 -14  275.70   11.58
   1  -2 -14  275.34   11.38
   1  -2 -13  288.01   11.92
   1  -2 -13  277.87   11.49
   1   2 -13  276.88   11.35
   1  -2 -13  268.66   11.45
   1   2 -13  273.66   11.28
   1  -2 -13  280.24   10.51
   1   2 -13  292.08   11.08
   1  -2 -13  275.34   10.52
   1  -2 -13  293.69   11.07
   1  -2 -13  291.05   11.38
   1   2 -13  327.17   12.10
   1  -2 -13  273.48   11.86
   1   2 -12  606.88   17.56
   1  -2 -12  591.86   18.22
   1  -2 -12  542.61   16.09
   1  -2 -12  568.05   16.77
   1  -2 -12  605.03   17.13
   1  -2 -12  560.43   17.61
   1  -2 -12  565.16   17.34
   1   2 -12  537.31   17.00
   1   2 -12  590.50   17.41
   1   2 -12  532.40   17.05
   1  -2 -12  549.32   17.28
   1   2 -12  558.10   16.45
   1  -2 -12  559.96   16.93
   1  -2 -12  576.81   16.45
   1  -2 -11   14.14    1.95
   1  -2 -11   16.87    2.52
   1   2 -11   12.55    1.94
   1  -2 -11   13.12    2.12
   1   2 -11   14.79    2.18
   1   2 -11   14.46    2.16
   1   2 -11   16.93    2.33
   1   2 -11   17.94    2.20
   1  -2 -11   16.96    2.27
   1  -2 -11   15.29    2.04
   1  -2 -11   14.81    2.10
   1  -2 -11   13.04    2.18
   1  -2 -11   19.41    2.44
   1   2 -10   13.09    1.95
   1   2 -10   10.15    1.63
   1  -2 -10    8.04    1.62
   1  -2 -10    9.07    1.52
   1   2  -9 1009.19   24.37
   1   2  -9 1030.68   24.32
   1   2  -9  965.68   23.40
   1  -2  -9 1038.86   24.68
   1  -2  -9 1004.30   23.43
   1  -2  -9  992.92   23.71
   1   2  -8 1858.16   39.93
   1   2  -8 1946.64   39.88
   1   2  -8 1813.80   38.93
   1  -2  -8 1831.56   39.96
   1  -2  -8 1827.79   39.19
   1  -2  -8 1816.59   39.41
   1   2  -7  130.43    5.39
   1   2  -7  135.48    5.46
   1   2  -7  133.07    4.90
   1   2  -7  128.75    4.93
   1  -2  -7  133.96    5.51
   1  -2  -7  132.10    5.32
   1  -2  -7  132.49    5.26
   1   2  -7  122.00    4.84
   1   2  -6  410.90   11.13
   1   2  -6  421.72   10.41
   1   2  -6  387.87   10.30
   1  -2  -6  437.13   10.70
   1  -2  -6  420.22   11.29
   1  -2  -6  410.57   11.11
   1   2  -6  417.46   10.74
   1   2  -5  304.57    8.49
   1   2  -5  302.68    8.41
   1   2  -5  293.98    7.61
   1   2  -5  286.84    7.62
  -1  -2   5  304.13    7.73
   1  -2  -5  309.64    8.63
   1  -2  -5  293.04    8.54
   1   2  -5  301.89    8.24
   1   2  -4  490.70   11.46
   1   2  -4  446.96   11.29
  -1  -2   4  445.35   10.64
   1  -2  -4  475.73   10.73
   1   2  -4  483.89   11.46
   1  -2  -4  464.34   11.72
   1   2  -3  400.54    9.56
  -1  -2   3  384.66    8.92
   1  -2  -3  390.24    9.66
   1   2  -3  388.02    9.49
   1  -2  -3  394.03    9.19
   1  -2  -3  388.59    9.97
   1   2  -3  398.24    9.76
  -1   2   3  370.56    8.89
   1   2  -2  536.32   11.39
  -1  -2   2  460.69   10.78
   1  -2  -2  507.07   11.65
   1   2  -2  503.69   11.28
   1  -2  -2  506.10   11.58
  -1   2   2  492.25   11.19
   1  -2  -2  492.87   11.32
   1   2  -2  500.94   11.77
   1  -2  -2  515.82   12.07
   1   2  -1  837.17   16.98
   1  -2  -1  810.72   17.43
  -1  -2   1  824.78   16.83
   1  -2  -1  831.89   17.65
   1   2  -1  828.33   17.09
  -1  -2   1  842.50   17.25
   1  -2  -1  799.81   17.88
  -1   2   1  806.20   17.43
  -1  -2   1  805.04   17.80
   1  -2  -1  803.62   17.49
   1   2  -1  780.25   17.66
   1  -2   0 2718.87   53.55
   1   2   0 2825.90   53.18
   1  -2   0 2778.15   54.00
  -1  -2   0 2695.71   53.08
  -1  -2   0 2685.58   54.08
  -1  -2   0 2786.53   53.85
  -1   2   0 2691.51   54.03
   1   2   0 2720.98   54.04
  -1   2  -1  815.25   16.95
   1  -2   1  822.44   17.01
   1  -2   1  762.38   17.45
  -1  -2  -1  806.43   16.94
  -1   2  -1  804.54   17.43
  -1   2  -1  815.20   17.89
  -1  -2  -1  792.37   17.67
  -1  -2  -1  808.39   17.72
  -1   2  -2  452.92   10.11
  -1   2  -2  442.01   10.54
   1  -2   2  437.02   10.56
  -1   2  -2  448.22   10.97
  -1  -2  -2  452.58   10.88
  -1  -2  -2  440.19   10.60
  -1   2  -3  488.09   11.27
   1  -2   3  490.16   11.64
  -1   2  -3  474.54   11.66
  -1   2  -3  490.64   11.66
  -1  -2  -3  515.33   11.74
  -1  -2  -3  506.29   12.10
  -1  -2  -3  484.14   11.80
   1   2   3  488.09   11.76
  -1   2  -3  507.65   12.16
   1  -2   4   10.27    1.11
  -1   2  -4    8.88    1.04
   1   2   4    9.64    1.11
  -1  -2  -4    9.49    1.07
  -1  -2  -4   10.58    1.26
  -1  -2  -4   11.75    1.28
  -1   2  -5  377.26    9.77
   1  -2   5  382.17    9.82
  -1   2  -5  351.57    9.56
  -1  -2  -5  371.95   10.10
  -1  -2  -5  379.71   10.23
  -1  -2  -5  381.48    9.81
   1   2   5  377.52    9.76
  -1   2  -6  637.05   15.54
  -1  -2  -6  662.52   16.68
   1  -2   6  654.86   15.54
  -1   2  -6  628.83   15.60
  -1  -2  -6  656.96   16.02
  -1  -2  -6  681.28   15.71
   1   2   6  663.25   15.41
  -1   2  -7   65.16    3.47
  -1  -2  -7   53.72    3.11
  -1  -2  -7   60.31    3.81
   1  -2   7   63.90    3.35
  -1   2  -7   55.46    3.33
  -1  -2  -7   61.03    3.53
  -1   2  -8  870.67   20.72
  -1  -2  -8  872.07   21.76
   1  -2   8  861.10   20.34
  -1   2  -8  812.97   20.79
  -1  -2  -8  903.47   21.02
  -1   2  -8  860.89   20.80
  -1   2  -9  353.81   10.91
  -1  -2  -9  341.97   10.88
   1  -2   9  358.61   10.55
  -1  -2  -9  355.26   11.81
  -1  -2 -10  367.67   13.70
  -1  -2 -10  380.54   11.91
  -1  -2 -10  452.84   13.08
  -1  -2 -10  401.15   13.28
  -1   2 -10  393.50   13.25
  -1   2 -10  386.75   13.12
  -1  -2 -10  382.34   12.02
  -1   2 -10  421.73   12.57
  -1   2 -10  399.36   12.87
  -1  -2 -10  407.14   13.56
   1  -2  10  407.21   12.02
   1   2  10  394.27   12.08
  -1  -2 -10  405.25   12.76
  -1  -2 -11  732.12   21.41
  -1   2 -11  760.55   21.65
  -1   2 -11  727.30   21.41
  -1  -2 -11  751.45   20.12
  -1   2 -11  799.53   20.98
   1   2  11  771.91   20.17
   1  -2  11  819.42   20.23
  -1  -2 -11  755.14   21.80
  -1  -2 -11  764.87   20.03
  -1  -2 -11  871.35   21.38
  -1  -2 -11  773.36   20.90
  -1  -2 -11  732.88   22.38
  -1  -2 -12  296.07   12.17
  -1   2 -12  300.30   12.26
  -1   2 -12  355.71   12.29
  -1   2 -12  296.84   12.23
  -1  -2 -12  322.55   11.39
  -1  -2 -12  317.85   12.66
   1   2  12  324.85   11.32
   1  -2  12  326.61   11.21
  -1  -2 -12  341.80   11.42
  -1  -2 -12  390.25   12.77
  -1  -2 -12  322.41   11.95
  -1  -2 -12  326.04   13.47
  -1  -2 -13   79.83    5.94
  -1   2 -13   83.27    6.07
  -1  -2 -13   77.38    5.82
  -1   2 -13   66.64    5.57
  -1  -2 -13   81.48    5.29
  -1  -2 -13   81.19    6.18
   1  -2  13   80.30    5.09
   1   2  13   76.37    5.07
  -1  -2 -13   83.48    5.27
  -1  -2 -13   87.05    5.81
  -1  -2 -13   77.82    6.32
  -1  -2 -14  841.84   25.20
  -1   2 -14  828.83   24.85
  -1   2 -14  832.09   25.14
  -1  -2 -14  831.88   24.83
  -1  -2 -14  908.02   23.79
   1  -2  14  866.38   23.16
   1   2  14  871.15   23.19
  -1  -2 -14  890.34   23.25
  -1  -2 -14  922.42   24.95
  -1  -2 -14  802.55   26.02
  -1  -2 -15  247.26   11.51
  -1   2 -15  217.00   10.80
  -1  -2 -15  233.49   10.80
  -1  -2 -15  233.38   10.13
   1   2  15  233.93    9.80
   1  -2  15  203.61    9.26
  -1  -2 -15  254.79   10.13
  -1  -2 -15  227.60   11.89
  -1  -2 -15  212.03   10.65
  -1   2 -15  237.04   11.40
  -1  -2 -16  133.15    8.20
  -1   2 -16  137.26    8.71
  -1  -2 -16  154.93    7.68
  -1  -2 -16  147.23    7.81
  -1   2 -16  120.97    7.92
  -1  -2 -16  142.83    9.30
  -1  -2 -16  135.67    8.55
  -1  -2 -17   10.45    2.39
  -1   2 -17    8.55    2.25
  -1   2 -17    4.95    1.92
  -1  -2 -17   10.29    2.45
  -1  -2 -17   11.63    2.21
  -1  -2 -17   11.75    2.82
  -1  -2 -17   12.51    2.64
  -1   2 -18  131.51    8.17
  -1  -2 -18  128.58    7.76
  -1   2 -18  112.56    7.39
  -1  -2 -18  118.98    8.16
  -1  -2 -19   37.43    4.29
  -1  -2 -19   37.22    3.91
  -1   2 -19   39.75    4.17
  -1  -2 -19   39.17    3.53
  -1  -2 -20  121.70    7.23
  -1   2 -20  132.95    7.23
  -1  -2 -21   12.76    2.09
  -1   2 -21   12.09    1.95
   1  -3 -21   31.22    3.06
   1   3 -21   35.04    3.25
   1  -3 -21   33.76    2.76
   1  -3 -20  165.62    8.32
   1   3 -20  197.25    8.82
   1  -3 -20  190.95    8.79
   1  -3 -20  187.82    7.65
   1  -3 -19  135.88    7.81
   1   3 -19  138.73    7.70
   1  -3 -19  133.60    6.70
   1  -3 -19  133.64    7.84
   1   3 -19  130.89    7.43
   1   3 -18    4.34    1.73
   1  -3 -18    9.02    2.14
   1  -3 -18    5.21    1.52
   1  -3 -18    5.48    1.54
   1  -3 -18    4.08    1.76
   1   3 -18    7.15    1.92
   1  -3 -17   12.46    2.65
   1   3 -17   13.45    2.66
   1  -3 -17   12.21    2.40
   1  -3 -17   11.40    2.51
   1  -3 -17   14.55    2.43
   1  -3 -17   11.94    2.58
   1   3 -17   15.86    2.82
   1   3 -16   91.07    6.69
   1  -3 -16   87.97    6.75
   1  -3 -16   99.15    6.38
   1   3 -16   99.84    7.02
   1  -3 -16   91.91    5.98
   1  -3 -16   99.24    7.28
   1  -3 -16   94.48    6.73
   1  -3 -15   88.79    6.65
   1   3 -15   77.18    5.72
   1   3 -15   75.89    6.06
   1  -3 -15   79.18    5.62
   1   3 -15   86.42    6.59
   1  -3 -15  100.95    6.45
   1  -3 -15   82.76    5.55
   1  -3 -15   87.65    6.86
   1  -3 -15   86.48    6.36
   1   3 -14  124.81    7.80
   1   3 -14  124.90    7.63
   1  -3 -14  126.06    7.90
   1  -3 -14  122.53    7.03
   1   3 -14  142.10    7.54
  -1   3  14  125.46    6.94
   1  -3 -14  140.64    8.58
   1  -3 -14  134.37    7.82
   1  -3 -14  129.43    7.00
   1  -3 -14  149.50    7.83
   1   3 -13   -0.28    0.92
   1   3 -13    2.87    1.33
   1   3 -13    0.79    0.92
   1  -3 -13    2.45    1.27
   1   3 -13    1.35    0.91
   1  -3 -13    0.90    1.11
   1  -3 -13    1.58    1.07
   1  -3 -13    1.16    1.05
   1  -3 -13    0.86    0.75
   1  -3 -13    1.66    0.96
   1  -3 -12    8.68    1.94
   1   3 -12    8.26    1.96
   1   3 -12   11.47    2.13
   1   3 -12    6.76    1.72
   1   3 -12    7.69    1.84
   1   3 -12    9.04    1.79
   1  -3 -12    5.79    1.77
   1  -3 -12    5.32    1.43
   1  -3 -12    7.07    1.72
   1  -3 -12    9.03    1.71
   1   3 -11  286.29   11.23
   1   3 -11  274.10   10.81
   1  -3 -11  330.27   12.28
   1  -3 -11  308.17   11.62
   1  -3 -11  296.33   10.93
   1   3 -11  290.16   11.05
   1   3 -11  276.18   11.19
   1  -3 -11  299.30   11.27
   1  -3 -10  820.47   21.01
   1  -3 -10  846.18   22.35
   1  -3 -10  841.44   22.64
   1   3 -10  799.88   21.59
   1   3 -10  815.54   22.09
   1   3 -10  760.30   21.83
   1   3 -10  822.50   21.70
   1  -3 -10  825.01   21.62
   1  -3 -10  854.27   21.52
   1  -3 -10  823.22   21.91
   1  -3  -9  436.36   13.35
   1  -3  -9  375.28   12.19
   1  -3  -9  436.73   13.62
   1   3  -9  403.98   13.08
   1   3  -9  396.48   13.03
   1   3  -9  407.82   12.88
   1  -3  -9  430.72   12.95
   1  -3  -9  402.74   12.72
   1  -3  -9  397.06   12.87
   1   3  -8    0.16    0.53
   1  -3  -8   -0.18    0.51
   1  -3  -8    0.15    0.63
   1   3  -8    0.16    0.60
   1  -3  -8   -0.33    0.63
   1  -3  -8    0.65    0.63
   1   3  -8    0.44    0.57
   1  -3  -7  241.66    8.55
   1  -3  -7  212.33    7.72
   1   3  -7  229.65    8.07
   1   3  -7  216.11    7.74
   1  -3  -7  212.27    8.02
   1  -3  -6  424.03   12.29
   1  -3  -6  422.85   12.34
   1   3  -6  423.66   11.93
   1   3  -6  425.18   11.88
   1   3  -5   28.79    2.28
   1   3  -5   33.51    2.53
   1  -3  -5   31.51    2.60
   1   3  -4   50.54    2.93
   1   3  -4   53.78    3.22
   1  -3  -4   56.70    3.40
   1  -3  -4   56.49    3.18
   1   3  -3   20.20    1.73
   1  -3  -3   21.56    1.84
   1  -3  -3   21.32    1.86
   1  -3  -3   24.17    1.85
   1   3  -3   21.92    1.96
   1  -3  -3   26.29    2.22
  -1  -3   3   26.02    2.18
   1  -3  -2  602.38   14.54
   1   3  -2  604.65   14.12
   1  -3  -2  593.71   14.44
   1  -3  -2  600.80   15.03
   1   3  -2  609.43   14.85
  -1   3   2  604.30   14.24
  -1  -3   2  603.87   14.97
   1  -3  -2  597.72   14.46
  -1   3   1  902.97   19.52
   1  -3  -1  877.81   19.85
   1   3  -1  891.20   19.24
   1  -3  -1  898.50   19.74
  -1  -3   1  879.07   20.25
   1  -3  -1  864.55   19.97
   1   3  -1  886.30   20.14
  -1   3   1  869.85   19.83
   1  -3  -1  874.41   20.23
  -1   3   0    7.07    0.99
   1  -3   0    5.06    0.93
   1  -3   0    6.03    1.02
  -1  -3   0    5.49    1.03
   1  -3   0    4.16    0.91
  -1   3   0    7.44    1.10
  -1  -3   0    6.80    1.00
   1  -3   0    5.43    0.88
  -1   3  -1    2.49    0.56
   1  -3   1    1.79    0.66
  -1  -3  -1    1.95    0.65
   1  -3   1    2.09    0.66
  -1  -3  -1    2.41    0.71
  -1   3  -1    3.93    0.88
  -1   3  -2 1153.33   24.62
  -1   3  -2 1188.80   25.42
  -1  -3  -2 1188.68   25.60
  -1   3  -2 1162.56   25.90
  -1  -3  -2 1149.15   25.66
  -1   3  -3  306.84    8.24
  -1   3  -3  298.60    8.81
   1  -3   3  290.49    8.63
  -1  -3  -3  311.88    8.85
  -1   3  -3  290.96    9.16
  -1  -3  -3  321.53    9.26
  -1   3  -3  304.04    8.78
   1  -3   4  124.29    4.92
  -1   3  -4  120.91    5.11
  -1  -3  -4  127.01    5.38
  -1   3  -4  130.44    5.44
  -1  -3  -4  119.50    5.03
   1   3   4  124.61    5.11
  -1  -3  -4  125.88    4.99
  -1   3  -4  131.58    4.79
   1   3   5  931.15   21.60
  -1  -3  -5  914.36   21.73
  -1  -3  -5  968.18   21.52
  -1  -3  -5  909.07   22.05
  -1   3  -5  927.02   22.13
   1  -3   5  920.14   21.32
  -1   3  -6    4.76    1.02
  -1   3  -6    5.54    1.22
  -1  -3  -6    2.79    0.87
   1   3   6    7.80    1.30
  -1  -3  -6    4.66    1.12
  -1  -3  -6    5.18    1.07
   1  -3   6    4.12    0.99
  -1   3  -7  582.56   15.22
   1  -3   7  586.04   15.18
  -1  -3  -7  573.65   16.53
  -1  -3  -7  571.31   15.63
   1   3   7  588.42   15.25
  -1   3  -7  567.63   15.78
   1  -3   8  137.23    5.97
  -1  -3  -8  155.35    7.32
  -1  -3  -8  136.92    6.41
  -1   3  -8  133.35    6.41
  -1  -3  -9 1069.50   26.57
  -1   3  -9 1039.15   26.68
  -1   3  -9 1022.59   26.80
  -1   3  -9  994.74   26.40
  -1  -3  -9 1134.93   27.61
   1  -3   9 1054.89   25.13
  -1  -3  -9 1053.70   25.97
  -1  -3  -9 1071.90   25.99
  -1   3  -9 1049.59   25.81
  -1  -3  -9 1082.32   27.99
  -1   3  -9  976.80   26.38
  -1  -3 -10  264.58   11.38
  -1   3 -10  265.53   10.85
  -1   3 -10  256.14   10.29
  -1   3 -10  255.69   10.50
  -1  -3 -10  247.66    9.37
  -1   3 -10  274.81   10.75
  -1  -3 -10  264.36   10.54
   1   3  10  253.53    9.51
  -1  -3 -10  265.82   11.04
   1  -3  10  256.04    9.34
  -1  -3 -10  252.54    9.88
  -1  -3 -10  250.29    9.91
  -1  -3 -11  380.50   13.97
   1  -3  11  345.38   11.61
   1   3  11  338.65   11.78
  -1   3 -11  341.46   12.88
  -1   3 -11  322.03   12.48
  -1  -3 -11  332.67   11.71
  -1   3 -11  319.92   12.90
  -1  -3 -11  348.39   12.98
  -1   3 -11  332.87   12.72
  -1  -3 -11  352.12   14.04
  -1  -3 -11  347.43   12.42
   1   3  12  323.77   11.72
  -1  -3 -12  344.31   13.73
  -1   3 -12  313.30   12.61
  -1  -3 -12  322.98   11.74
  -1   3 -12  332.57   13.30
  -1  -3 -12  335.11   13.08
  -1  -3 -12  308.80   13.63
  -1  -3 -12  336.36   12.52
  -1  -3 -13  608.19   20.11
   1   3  13  570.02   17.32
  -1   3 -13  540.65   18.55
  -1  -3 -13  573.92   17.50
  -1   3 -13  569.61   19.25
  -1  -3 -13  604.95   19.30
  -1  -3 -13  531.52   19.67
  -1  -3 -13  574.93   18.33
  -1  -3 -14  187.88   10.28
   1   3  14  174.91    8.50
  -1  -3 -14  190.76   10.00
  -1  -3 -14  183.26    8.76
  -1  -3 -14  177.74    9.70
  -1   3 -14  192.47    9.89
  -1   3 -14  186.63   10.07
  -1  -3 -14  184.66   10.53
  -1  -3 -14  185.74    9.35
  -1  -3 -15   38.27    4.48
  -1   3 -15   27.69    3.90
  -1  -3 -15   31.88    4.10
  -1   3 -15   24.33    3.58
  -1  -3 -15   26.64    4.01
  -1  -3 -15   29.55    3.43
  -1   3 -16  308.94   13.40
  -1  -3 -16  311.91   13.40
  -1   3 -16  313.64   13.40
  -1  -3 -16  318.06   13.02
  -1  -3 -16  339.02   12.57
  -1  -3 -16  333.84   11.84
  -1  -3 -17  417.66   13.48
  -1  -3 -17  372.43   15.58
  -1   3 -17  394.20   15.06
  -1  -3 -17  386.32   14.97
  -1   3 -17  389.66   15.08
  -1  -3 -18  183.76    7.96
  -1  -3 -18  192.01    9.42
  -1   3 -18  180.72    9.34
  -1  -3 -18  166.79    9.46
  -1   3 -18  196.06    9.44
  -1  -3 -19    0.27    1.05
  -1  -3 -19    0.17    0.71
  -1  -3 -19    0.24    0.78
  -1   3 -19    0.74    0.82
  -1  -3 -20   19.84    2.52
  -1   3 -20   18.32    2.47
  -1  -3 -20   16.12    2.45
  -1   3 -21   81.14    4.51
  -1  -3 -21   71.66    4.38
   1   4 -20   34.81    3.19
   1  -4 -20   43.64    3.60
   1   4 -20   37.95    3.30
   1   4 -19    4.75    1.50
   1   4 -19    2.37    1.10
   1  -4 -19    1.37    1.13
   1   4 -18  141.89    7.98
   1   4 -18  157.97    8.02
   1  -4 -18  158.56    8.31
   1  -4 -18  162.01    7.70
   1  -4 -17  380.69   14.58
   1   4 -17  366.54   13.76
   1  -4 -17  375.51   13.32
   1   4 -17  356.44   14.14
   1  -4 -17  397.26   14.54
   1  -4 -16    1.18    1.19
   1  -4 -16    0.31    0.90
   1   4 -16    0.28    0.93
   1  -4 -16   -0.25    0.86
   1   4 -16   -0.31    1.03
   1  -4 -15  440.04   15.11
   1  -4 -15  427.62   16.36
   1   4 -15  425.50   15.51
   1  -4 -15  470.17   16.62
   1   4 -15  462.67   16.58
   1   4 -15  431.44   16.35
   1  -4 -14  282.76   11.58
   1   4 -14  329.57   13.45
   1   4 -14  299.56   13.02
   1  -4 -14  304.41   12.78
   1  -4 -14  299.09   13.05
   1   4 -13  418.70   15.43
   1   4 -13  403.62   15.31
   1  -4 -13  360.31   13.46
   1   4 -13  411.96   15.24
   1  -4 -13  395.98   14.50
   1  -4 -13  405.20   15.80
   1  -4 -13  420.50   15.20
   1  -4 -12   59.34    5.08
   1  -4 -12   73.14    5.97
   1   4 -12   59.39    5.17
   1   4 -12   57.38    5.13
   1   4 -12   63.60    5.35
   1  -4 -12   60.83    4.94
   1   4 -11  322.49   12.85
   1  -4 -11  338.38   13.27
   1  -4 -11  316.58   11.89
   1   4 -11  320.31   12.73
   1  -4 -11  320.08   12.50
   1   4 -11  314.92   12.04
   1   4 -11  301.16   12.38
   1  -4 -11  318.44   12.26
   1   4 -10   13.04    2.37
   1  -4 -10   22.57    3.05
   1   4 -10   16.97    2.68
   1  -4 -10   17.39    2.49
   1  -4 -10   11.24    2.16
   1   4 -10   14.99    2.52
   1   4 -10   20.97    2.74
   1  -4 -10   15.56    2.43
   1   4  -9  257.09   10.50
   1  -4  -9  261.65   10.59
   1  -4  -9  237.31    9.58
   1  -4  -9  233.16    9.89
   1  -4  -9  241.31    9.84
   1  -4  -9  234.18    9.77
   1   4  -9  233.17    9.87
   1   4  -9  252.48    9.88
   1   4  -8  833.29   22.08
   1   4  -8  822.80   22.39
   1   4  -8  785.89   21.63
   1  -4  -8  833.71   22.29
   1  -4  -8  836.33   21.80
   1  -4  -8  881.45   22.84
   1  -4  -8  865.97   22.44
  -1   4   8  823.49   21.34
   1  -4  -8  816.21   21.99
   1   4  -8  783.92   21.53
   1   4  -7  334.14   11.64
   1   4  -7  311.77   11.14
   1  -4  -7  328.85   11.20
   1  -4  -7  340.91   11.64
   1   4  -7  323.86   11.17
   1  -4  -7  315.74   11.17
   1  -4  -7  334.96   11.55
   1  -4  -7  351.16   11.84
   1  -4  -6   64.67    4.23
   1   4  -6   65.26    4.12
   1  -4  -6   72.63    4.63
   1   4  -6   63.72    4.37
   1   4  -6   68.74    4.40
  -1  -4   6   68.84    4.60
   1  -4  -6   67.84    4.52
   1  -4  -5    1.11    0.83
   1  -4  -5    1.26    0.84
   1   4  -5    1.52    0.81
   1   4  -5    0.44    0.48
   1  -4  -4  401.51   11.81
   1   4  -4  386.83   11.98
   1  -4  -4  376.77   12.15
  -1  -4   4  395.74   12.33
   1   4  -4  389.85   11.46
   1  -4  -3 1072.91   24.60
   1  -4  -3 1023.89   25.16
  -1  -4   3 1046.14   25.26
   1   4  -3 1030.23   24.93
   1   4  -3 1066.79   24.29
   1  -4  -2   28.35    2.41
   1  -4  -2   30.24    2.57
  -1  -4   2   32.02    2.81
   1   4  -2   27.64    2.57
   1  -4  -2   27.17    2.56
  -1   4   2   34.70    2.43
   1   4  -2   30.14    2.41
   1  -4  -1  589.33   15.08
  -1  -4   1  607.37   16.12
   1  -4  -1  589.40   15.76
   1  -4  -1  579.94   15.79
  -1   4   1  586.08   15.45
  -1   4   1  621.70   15.02
  -1   4   0    1.57    0.73
  -1  -4   0    0.74    0.73
   1  -4   0    0.59    0.69
  -1  -4  -1 3735.71   74.28
  -1   4  -1 3631.25   74.33
  -1  -4  -1 3626.79   73.71
   1  -4   1 3601.54   74.56
  -1   4  -1 3656.80   73.41
  -1   4  -2  674.27   18.07
  -1  -4  -2  719.04   17.96
  -1  -4  -2  702.72   17.82
   1  -4   2  676.41   18.31
   1   4   2  701.52   17.79
  -1   4  -2  730.05   17.73
  -1  -4  -3  578.99   15.30
   1   4   3  560.75   15.32
  -1   4  -3  552.96   15.73
  -1  -4  -3  579.57   15.62
  -1   4  -3  569.75   15.28
  -1   4  -4    8.68    1.61
  -1  -4  -4    6.14    1.24
   1   4   4    4.20    1.11
  -1  -4  -4    6.36    1.26
  -1  -4  -4    5.76    1.34
  -1  -4  -5 1418.16   32.72
  -1  -4  -5 1444.43   33.28
  -1   4  -5 1409.09   33.45
   1   4   5 1494.15   32.95
  -1   4  -6  395.23   13.27
  -1  -4  -6  398.51   12.62
  -1  -4  -6  373.58   12.16
  -1  -4  -6  385.39   12.35
  -1  -4  -6  414.77   12.95
   1   4   6  410.99   12.47
  -1   4  -6  411.41   13.09
  -1   4  -6  377.37   12.93
  -1  -4  -7   38.93    3.77
  -1   4  -7   34.91    3.49
  -1   4  -7   36.31    3.66
  -1  -4  -7   27.92    2.96
  -1   4  -7   31.88    3.28
  -1   4  -7   34.04    3.32
  -1  -4  -7   31.01    3.04
   1   4   7   34.71    3.09
  -1  -4  -7   31.09    3.01
  -1   4  -8   16.87    2.57
  -1   4  -8   16.52    2.56
  -1  -4  -8   16.70    2.34
  -1   4  -8   17.28    2.64
  -1  -4  -8   14.11    2.47
  -1  -4  -8   14.81    2.20
  -1   4  -8   20.75    2.67
   1   4   8   20.73    2.45
  -1   4  -9  591.54   18.42
  -1   4  -9  576.60   18.37
  -1   4  -9  575.29   18.34
  -1  -4  -9  569.42   17.38
  -1  -4  -9  576.72   17.31
  -1   4  -9  567.25   17.57
  -1  -4  -9  605.35   18.96
  -1   4 -10  562.00   18.48
  -1   4 -10  556.84   18.51
  -1  -4 -10  556.83   16.67
  -1   4 -10  561.90   18.50
  -1  -4 -10  541.03   17.38
  -1  -4 -10  581.87   17.66
  -1  -4 -10  625.01   19.54
   1   4  10  594.76   16.98
  -1  -4 -11  223.98   10.18
  -1  -4 -11  192.09    9.33
  -1   4 -11  213.43   10.30
  -1  -4 -11  205.45    8.92
  -1   4 -11  214.76   10.45
  -1   4 -11  216.96   10.50
  -1  -4 -11  220.21   10.89
   1   4  11  217.80    9.15
  -1  -4 -11  216.51    9.82
  -1   4 -12   23.70    3.40
  -1  -4 -12   19.82    3.05
  -1   4 -12   22.52    3.36
  -1   4 -12   20.77    3.21
  -1  -4 -12   23.75    2.92
  -1  -4 -12   21.55    3.10
   1   4  12   25.45    3.08
  -1  -4 -12   24.51    3.62
  -1   4 -13    3.18    1.58
  -1  -4 -13    6.20    1.67
  -1  -4 -13    5.36    2.00
  -1   4 -13    4.33    1.58
  -1   4 -13    1.97    1.39
  -1  -4 -14  197.42   10.86
  -1  -4 -14  216.97    9.59
  -1   4 -14  204.49   10.40
  -1   4 -14  186.88   10.36
  -1  -4 -14  209.26   10.03
  -1   4 -15   37.95    4.18
  -1  -4 -15   34.62    4.24
  -1  -4 -15   41.60    4.82
  -1  -4 -15   40.93    3.94
  -1   4 -15   36.21    4.39
  -1  -4 -15   37.55    4.10
  -1   4 -16   97.48    6.54
  -1  -4 -16   77.84    6.17
  -1  -4 -16   79.52    6.44
  -1  -4 -16   88.54    5.76
  -1   4 -16   91.41    6.71
  -1  -4 -16   89.39    6.25
  -1  -4 -17  106.88    7.17
  -1   4 -17  126.81    7.23
  -1  -4 -17  110.58    7.07
  -1   4 -17  118.30    7.31
  -1  -4 -18  148.76    8.01
  -1   4 -18  149.30    7.58
  -1  -4 -18  153.15    7.83
  -1   4 -18  155.11    7.94
  -1  -4 -19   26.67    2.97
  -1   4 -19   32.89    3.23
  -1  -4 -19   29.35    3.05
  -1   4 -19   33.23    3.15
  -1  -4 -20    1.64    0.80
   1   5 -19   14.40    2.04
   1  -5 -19   13.74    1.93
   1   5 -18   16.34    2.43
   1  -5 -18   12.17    2.08
   1  -5 -17   22.77    2.98
   1  -5 -17   24.39    2.80
   1   5 -17   28.49    3.37
   1  -5 -17   27.32    3.20
   1  -5 -16  202.45    9.66
   1  -5 -16  215.55    9.05
   1   5 -16  215.41   10.03
   1   5 -16  212.22    9.97
   1  -5 -16  212.27    9.79
   1  -5 -15   15.83    2.70
   1  -5 -15   17.64    2.59
   1   5 -15   22.76    3.29
   1   5 -15   20.00    3.24
   1  -5 -15   14.01    2.60
   1  -5 -14  307.40   12.89
   1  -5 -14  292.11   11.51
   1  -5 -14  289.79   12.52
   1   5 -14  307.31   12.82
   1   5 -14  314.04   13.21
   1   5 -14  295.07   12.78
   1  -5 -13   65.45    4.97
   1   5 -13   60.39    5.34
   1   5 -13   65.10    5.69
   1  -5 -13   64.54    5.44
   1   5 -13   61.06    5.58
   1   5 -12   38.26    4.35
   1   5 -12   36.13    4.15
   1   5 -12   43.31    4.64
   1  -5 -12   45.20    4.58
   1  -5 -11    4.16    1.52
   1   5 -11    8.04    2.08
   1  -5 -11    5.58    1.85
   1   5 -11    5.66    1.78
   1  -5 -11    6.87    1.86
   1   5 -11    6.40    1.98
   1  -5 -10  583.17   18.91
  -1  -5  10  653.67   20.13
   1   5 -10  620.97   19.95
   1  -5 -10  614.52   19.53
   1   5 -10  597.63   19.97
   1  -5 -10  598.73   18.82
   1   5 -10  610.69   19.20
   1   5  -9   36.88    4.06
   1   5  -9   41.25    4.10
   1  -5  -9   38.89    4.06
   1   5  -9   37.85    3.88
   1  -5  -9   38.51    4.03
  -1  -5   9   41.60    4.24
   1  -5  -9   33.48    3.73
   1   5  -9   44.24    4.52
   1  -5  -9   30.57    3.60
   1   5  -8   12.33    2.41
  -1   5   8    9.84    2.00
  -1  -5   8   17.11    2.76
   1   5  -8   13.61    2.32
   1  -5  -8   11.87    2.17
   1  -5  -8   11.07    2.18
   1   5  -8   10.26    2.29
   1  -5  -8   14.94    2.48
   1  -5  -8    8.77    2.03
   1  -5  -7   28.77    3.16
   1   5  -7   23.25    3.13
   1  -5  -7   34.60    3.64
  -1  -5   7   32.32    3.65
  -1   5   7   27.35    3.13
   1   5  -7   26.90    3.18
   1  -5  -7   32.32    3.47
   1   5  -7   22.92    3.04
   1  -5  -7   42.08    4.00
   1  -5  -7   31.56    3.34
   1   5  -7   32.82    3.51
   1   5  -6 2367.10   52.48
   1  -5  -6 2346.68   52.61
   1   5  -6 2457.49   52.82
  -1  -5   6 2363.63   53.17
  -1   5   6 2308.71   51.96
   1  -5  -6 2315.25   52.11
   1   5  -6 2314.51   52.55
   1  -5  -6 2407.01   52.90
   1  -5  -6 2375.67   51.97
   1   5  -6 2316.47   52.29
   1   5  -5   19.20    2.65
  -1  -5   5   23.67    3.00
   1  -5  -5   29.41    3.20
   1   5  -5   27.80    3.23
   1  -5  -5   31.53    3.33
   1  -5  -5   32.41    3.22
   1   5  -5   22.36    2.85
   1  -5  -4  172.46    8.03
  -1  -5   4  165.64    8.11
   1   5  -4  162.86    7.87
   1  -5  -4  183.77    8.33
   1  -5  -4  170.87    7.56
   1   5  -4  163.64    7.88
   1   5  -3   15.65    2.36
   1  -5  -3   22.42    2.78
  -1  -5   3   20.97    2.72
   1  -5  -3   20.62    2.59
   1   5  -3   15.86    2.33
   1   5  -3   19.03    2.31
   1  -5  -3   19.53    2.35
  -1  -5   2  841.17   22.26
   1   5  -2  800.01   21.70
   1  -5  -2  841.52   22.84
   1  -5  -2  848.33   22.27
   1   5  -2  807.23   20.69
   1   5  -2  771.92   21.62
  -1  -5   1   79.83    5.11
   1   5  -1   74.31    4.50
   1  -5  -1   83.01    5.10
   1   5  -1   91.08    5.33
   1  -5  -1   78.22    5.36
   1   5  -1   79.74    5.08
   1  -5  -1   76.28    5.10
   1   5  -1   81.54    4.64
   1  -5   0   55.72    4.30
   1   5   0   50.85    4.01
  -1  -5   0   55.18    4.18
  -1   5   0   61.98    4.36
   1  -5   0   49.92    3.98
   1   5   0   47.64    3.63
  -1  -5  -1  238.47    9.39
  -1   5  -1  227.08    9.29
   1  -5   1  251.75    9.82
   1   5   1  232.00    8.95
  -1   5  -1  246.51    8.91
  -1   5  -2 1315.61   31.81
   1  -5   2 1322.75   32.05
  -1  -5  -2 1340.46   31.32
   1   5   2 1274.66   30.91
  -1   5  -2 1303.06   30.72
   1   5   3   97.50    5.52
  -1   5  -3   83.59    5.41
  -1  -5  -3   93.65    5.39
  -1  -5  -3   82.36    5.19
   1  -5   3   83.84    5.55
  -1  -5  -3   87.00    5.17
  -1  -5  -3   88.37    5.38
  -1   5  -4  423.78   13.99
   1   5   4  395.57   13.12
  -1  -5  -4  408.11   13.49
   1  -5   4  420.01   14.28
  -1   5  -4  402.62   13.93
  -1  -5  -4  380.65   12.97
  -1  -5  -4  397.88   13.29
  -1  -5  -5    9.09    1.80
   1  -5   5   10.14    2.06
   1   5   5    9.74    1.84
  -1   5  -5    6.99    1.74
  -1   5  -5    8.82    1.94
  -1  -5  -5    8.33    1.79
  -1   5  -5    7.69    1.87
  -1  -5  -6  385.41   13.35
   1   5   6  395.90   13.29
  -1   5  -6  396.40   13.95
   1  -5   6  403.03   14.38
  -1  -5  -6  366.58   13.11
  -1   5  -6  382.58   14.11
  -1   5  -6  383.13   13.88
  -1  -5  -6  383.13   13.19
  -1   5  -7   91.94    6.31
  -1  -5  -7  130.01    7.53
  -1   5  -7   85.88    6.03
   1  -5   7  103.78    6.76
   1   5   7  109.99    6.27
  -1  -5  -7  106.50    6.22
  -1  -5  -7  106.02    6.36
  -1   5  -7   89.65    6.37
  -1  -5  -7  101.87    6.26
  -1  -5  -7  101.91    6.12
  -1   5  -8   74.26    5.76
  -1  -5  -8   72.35    5.79
  -1  -5  -8   75.95    5.34
   1   5   8   65.92    4.91
  -1   5  -8   77.55    5.72
  -1   5  -8   65.41    5.52
  -1  -5  -8   69.26    5.22
  -1  -5  -8   66.61    5.14
  -1  -5  -8   64.92    4.88
  -1  -5  -9  159.84    9.07
  -1  -5  -9  154.69    8.44
  -1   5  -9  188.45    9.79
  -1   5  -9  167.04    8.73
  -1  -5  -9  170.86    8.49
  -1  -5  -9  168.05    8.54
  -1   5  -9  142.40    8.53
  -1   5 -10  141.00    8.48
  -1  -5 -10  122.34    8.08
  -1  -5 -10  132.55    7.61
  -1   5 -10  126.36    7.80
  -1  -5 -10  127.97    7.37
  -1  -5 -10  117.34    7.33
  -1   5 -10  127.13    8.13
  -1  -5 -11    0.55    0.97
  -1   5 -11    0.33    1.21
  -1   5 -11    0.66    0.94
  -1   5 -11   -0.31    0.88
  -1   5 -12  325.14   13.82
  -1   5 -12  321.99   13.56
  -1   5 -12  338.34   14.15
  -1  -5 -12  336.73   13.25
  -1  -5 -12  320.77   12.10
  -1   5 -13    5.57    1.84
  -1   5 -13    4.12    1.70
  -1  -5 -13    6.42    1.88
  -1  -5 -13    4.34    1.42
  -1   5 -13    6.42    1.88
  -1   5 -14   41.35    4.52
  -1   5 -14   50.21    4.95
  -1  -5 -14   42.84    3.90
  -1   5 -14   40.55    4.49
  -1  -5 -14   41.87    4.29
  -1   5 -15   20.72    3.14
  -1  -5 -15   20.02    3.05
  -1   5 -15   22.13    3.19
  -1  -5 -15   19.22    2.54
  -1   5 -15   17.53    2.82
  -1  -5 -15   18.57    2.88
  -1  -5 -16  158.04    8.32
  -1  -5 -16  169.94    8.20
  -1   5 -16  154.52    8.28
  -1  -5 -17   76.71    5.26
  -1   5 -17   68.42    5.06
  -1  -5 -18  196.42    8.06
  -1   5 -18  191.58    8.05
   1   6 -17  201.46    7.98
   1  -6 -17  207.34    8.19
   1  -6 -16    8.48    1.69
   1   6 -16    7.05    1.63
   1  -6 -16    4.92    1.40
   1   6 -15    6.88    1.86
   1  -6 -15    7.60    1.76
   1   6 -15    4.02    1.53
   1   6 -15    7.71    1.82
   1  -6 -15    6.09    1.69
   1   6 -14  161.53    8.12
   1   6 -14  169.86    8.77
   1  -6 -14  140.70    7.64
   1   6 -14  135.76    8.08
   1  -6 -14  152.33    8.13
   1  -6 -13  276.01   11.75
   1  -6 -13  254.83   10.33
   1   6 -13  265.39   12.00
   1  -6 -12    0.29    0.83
   1   6 -12   -0.32    1.13
   1   6 -12    1.23    1.08
   1   6 -11  131.82    7.78
   1  -6 -11  138.21    8.14
   1   6 -11  131.79    8.43
   1   6 -11  134.46    8.20
   1   6 -10  331.95   13.49
   1  -6 -10  342.75   13.86
   1   6 -10  356.96   14.70
   1   6 -10  366.39   14.32
   1  -6  -9   15.38    2.75
   1   6  -9   16.49    2.91
   1   6  -9   17.34    3.08
   1   6  -9   15.42    2.80
   1  -6  -8   27.01    3.33
   1   6  -8   15.92    2.80
   1  -6  -8   20.01    3.15
   1   6  -8   19.93    3.11
   1   6  -8   26.77    3.47
   1   6  -8   19.30    3.24
   1  -6  -7   61.99    5.04
   1   6  -7   61.11    5.25
   1   6  -7   60.87    5.18
   1  -6  -7   64.15    5.37
   1  -6  -7   62.01    5.29
  -1  -6   7   66.61    5.61
  -1   6   7   57.54    4.92
   1   6  -7   54.01    4.87
   1  -6  -7   48.14    4.49
   1   6  -7   57.46    5.39
   1   6  -6  119.82    7.36
   1   6  -6  127.61    7.69
   1  -6  -6  124.40    7.59
   1  -6  -6  122.61    7.47
  -1  -6   6  129.68    7.92
  -1   6   6  126.37    7.40
   1  -6  -6  119.06    7.05
   1  -6  -6  134.04    7.54
   1  -6  -5  353.19   13.69
   1  -6  -5  364.37   13.70
  -1  -6   5  364.99   14.10
  -1   6   5  351.34   13.34
   1   6  -5  360.91   13.69
   1   6  -5  364.62   13.90
   1  -6  -5  339.18   12.71
   1  -6  -4   59.59    5.08
   1   6  -4   58.30    5.00
   1   6  -4   55.31    4.89
  -1  -6   4   53.46    4.90
  -1   6   4   61.45    5.00
   1  -6  -3  405.65   14.83
   1   6  -3  406.25   14.71
   1   6  -3  420.82   14.86
  -1  -6   3  413.67   15.05
  -1   6   3  415.30   14.42
   1  -6  -2   20.42    2.98
  -1  -6   2   26.12    3.30
  -1   6   2   23.98    3.05
   1   6  -2   25.15    3.21
   1   6  -2   23.73    3.18
   1  -6  -1    2.71    1.31
   1   6  -1    1.25    1.05
  -1   6   1    1.00    1.05
   1   6  -1    1.79    1.12
  -1   6   1   -0.70    1.34
   1  -6   0  550.66   17.72
  -1  -6   0  544.61   17.32
  -1   6   0  512.09   17.14
   1   6   0  537.21   17.25
   1  -6   1  535.14   17.43
  -1   6  -1  510.21   16.88
   1  -6   1  516.50   17.19
  -1  -6  -1  534.06   16.97
   1   6   1  539.55   16.50
  -1   6  -1  508.73   17.07
   1  -6   2   62.06    5.09
  -1   6  -2   57.31    4.93
   1  -6   2   65.90    5.33
   1   6   2   60.81    4.74
  -1   6  -2   66.70    5.30
  -1  -6  -3   39.59    3.94
  -1   6  -3   37.90    4.07
   1  -6   3   43.97    4.48
   1   6   3   44.09    4.09
  -1   6  -3   43.64    4.34
  -1   6  -4  409.17   15.29
  -1  -6  -4  440.86   15.09
  -1   6  -4  437.62   15.62
   1  -6   4  436.43   15.97
  -1   6  -4  453.54   15.93
   1   6   4  444.71   15.08
  -1  -6  -4  429.67   15.05
  -1  -6  -5  515.97   16.43
  -1   6  -5  495.26   17.27
  -1   6  -5  491.07   16.93
  -1  -6  -5  484.84   16.30
  -1   6  -5  493.74   17.06
   1  -6   5  443.92   16.75
  -1   6  -5  520.29   17.39
   1   6   5  492.89   16.37
  -1  -6  -5  470.74   16.20
  -1  -6  -6    3.41    1.37
  -1   6  -6    6.27    1.79
  -1   6  -6    4.60    1.50
  -1  -6  -6    2.67    1.21
  -1   6  -6    2.95    1.62
  -1   6  -6    1.81    1.17
   1  -6   6    2.50    1.32
   1   6   6    3.16    1.31
  -1  -6  -6    3.10    1.32
  -1   6  -6    3.12    1.55
  -1   6  -7  403.46   15.09
  -1   6  -7  373.39   14.79
  -1  -6  -7  395.42   14.49
  -1   6  -7  412.07   15.73
  -1   6  -7  398.35   14.92
  -1  -6  -7  394.12   14.30
  -1   6  -8   64.22    5.62
  -1   6  -8   73.96    5.88
  -1  -6  -8   65.15    5.31
  -1   6  -8   63.41    5.72
  -1   6  -8   69.49    5.64
  -1  -6  -8   66.33    5.19
  -1   6  -9  154.57    8.71
  -1   6  -9  143.85    8.85
  -1  -6  -9  152.52    8.37
  -1   6  -9  158.19    9.04
  -1  -6  -9  154.76    8.11
  -1   6 -10   27.98    3.87
  -1  -6 -10   27.16    3.43
  -1   6 -10   24.22    3.58
  -1   6 -10   28.17    3.68
  -1   6 -11   27.32    3.78
  -1  -6 -11   23.35    3.17
  -1   6 -11   25.97    3.68
  -1  -6 -11   23.23    3.01
  -1  -6 -12    4.18    1.50
  -1   6 -12    0.93    1.20
  -1  -6 -12    2.96    1.31
  -1  -6 -13   11.56    2.08
  -1   6 -13   10.58    2.36
  -1  -6 -13   12.76    2.32
  -1   6 -13   12.86    2.65
  -1   6 -13    9.63    2.20
  -1  -6 -14    2.07    1.05
  -1   6 -14    1.85    1.07
  -1   6 -14    1.20    1.09
  -1  -6 -14    0.67    0.79
  -1  -6 -14    0.25    0.93
  -1   6 -14    1.60    1.16
  -1   6 -15  271.67   10.42
  -1  -6 -15  253.81    9.91
  -1  -6 -15  241.98   10.07
  -1   6 -16    1.52    0.94
  -1  -6 -16    2.75    1.07
  -1   6 -16    3.46    1.30
  -1  -6 -16    2.56    1.04
   1  -7 -15   87.01    4.80
   1   7 -15   86.57    5.01
   1  -7 -14   74.15    4.70
   1   7 -14   64.54    4.70
   1   7 -13   25.52    3.18
   1  -7 -13   20.10    2.40
   1  -7 -13   20.95    2.70
   1   7 -12  217.62   10.07
   1  -7 -12  205.55    8.71
   1  -7 -12  215.76    9.51
   1   7 -12  238.27   10.11
   1   7 -11   27.76    3.30
   1   7 -11   23.22    3.30
   1  -7 -11   27.28    3.34
   1   7 -11   21.71    3.05
   1   7 -10    0.27    1.05
   1   7 -10    1.53    1.13
   1  -7 -10   -1.36    1.31
   1   7 -10    0.81    1.00
   1  -7  -9  243.22   10.99
   1   7  -9  237.15   11.42
   1   7  -9  247.68   10.97
   1   7  -9  243.36   10.82
   1   7  -9  256.02   11.24
   1  -7  -8  358.09   14.20
   1   7  -8  374.04   14.93
   1   7  -8  377.43   14.31
   1   7  -8  402.63   14.96
   1   7  -8  401.06   14.66
   1  -7  -8  363.77   13.65
   1   7  -7  160.33    8.53
   1  -7  -7  147.07    8.51
   1   7  -7  163.34    9.20
   1   7  -7  162.40    8.80
   1   7  -7  163.66    8.96
   1   7  -7  157.38    8.70
   1  -7  -7  146.69    8.17
   1  -7  -6  256.40   11.76
   1   7  -6  273.12   12.24
   1   7  -6  283.47   12.14
   1   7  -6  289.96   12.44
   1   7  -6  284.35   12.26
   1  -7  -6  266.97   11.59
   1  -7  -5   11.14    2.37
   1   7  -5   10.83    2.42
   1   7  -5    8.79    2.25
   1  -7  -5   10.80    2.24
   1   7  -4   63.43    5.49
   1   7  -4   67.22    5.64
   1  -7  -4   61.39    5.39
   1   7  -3   -0.59    1.34
   1  -7  -3    0.91    1.22
   1   7  -3    0.30    1.31
   1  -7  -2  137.65    8.24
   1   7  -2  151.16    8.54
   1   7  -2  152.07    8.48
   1  -7  -1  229.85   10.99
   1   7  -1  261.70   11.43
   1  -7   0   91.52    6.61
  -1   7   0   99.00    6.76
   1   7   0   94.47    6.50
   1  -7   1  105.31    7.07
  -1   7  -1  105.39    7.06
   1  -7   2   34.10    4.00
  -1   7  -2   39.87    4.24
  -1   7  -2   38.29    4.24
  -1  -7  -2   36.38    4.02
   1  -7   3    1.78    1.20
  -1   7  -3    4.29    1.64
  -1  -7  -3    3.68    1.48
   1  -7   4  455.44   16.10
  -1   7  -4  443.91   16.23
  -1   7  -4  449.77   16.42
  -1  -7  -4  413.95   15.36
  -1  -7  -5  211.95   10.01
   1  -7   5  223.74   10.48
  -1   7  -5  226.66   10.79
  -1   7  -5  230.66   10.99
  -1  -7  -5  208.18   10.04
  -1  -7  -6   59.05    5.01
   1  -7   6   54.79    4.97
  -1  -7  -6   63.55    5.21
  -1   7  -6   63.49    5.50
  -1   7  -6   65.44    5.57
  -1  -7  -7  101.32    6.60
  -1   7  -7   99.80    7.09
  -1  -7  -7   93.29    6.34
  -1   7  -7  105.03    7.01
  -1   7  -7  114.60    7.41
  -1   7  -8  241.51   10.69
  -1   7  -8  236.92   10.74
  -1   7  -8  241.63   11.09
  -1  -7  -8  226.17   10.21
  -1   7  -8  224.31   11.02
  -1  -7  -8  238.09   10.26
  -1   7  -8  211.48   10.34
  -1   7  -9  108.95    6.74
  -1   7  -9   93.64    6.50
  -1   7  -9   89.97    6.69
  -1  -7  -9  101.04    6.35
  -1  -7  -9   98.86    6.16
  -1   7  -9  100.01    6.71
  -1   7 -10    5.00    1.82
  -1  -7 -10    4.51    1.42
  -1   7 -10    5.18    1.56
  -1  -7 -10    3.51    1.34
  -1   7 -10    4.50    1.61
  -1   7 -11    1.38    1.12
  -1  -7 -11    1.76    1.00
  -1   7 -11    1.81    1.17
  -1   7 -11    1.20    1.01
  -1  -7 -11    1.22    1.01
  -1   7 -12  415.49   14.64
  -1  -7 -12  421.31   13.58
  -1   7 -12  429.45   14.52
  -1  -7 -12  420.74   13.22
  -1  -7 -13  224.46    8.31
  -1   7 -13  221.52    9.38
  -1   7 -13  239.49    9.50
  -1  -7 -13  219.04    8.56
  -1  -7 -14  118.92    5.27
  -1  -7 -14  107.62    5.44
  -1   7 -14  126.76    6.18
  -1  -7 -14  120.00    5.61
   1  -8 -12   87.41    4.32
   1   8 -12   89.72    5.01
   1  -8 -12   86.87    4.58
   1  -8 -11    0.33    0.73
   1   8 -11    0.20    0.79
   1  -8 -11    0.15    0.62
   1  -8 -10   91.48    5.28
   1  -8 -10   82.45    4.80
   1   8 -10   86.14    5.49
   1  -8  -9  136.61    6.91
   1   8  -9  149.29    7.20
   1   8  -9  134.37    7.25
   1  -8  -8  278.56   10.70
   1  -8  -8  269.44   10.19
   1   8  -8  273.79   10.72
   1   8  -8  251.52   10.67
   1   8  -7   11.21    2.20
   1  -8  -7   17.67    2.61
   1  -8  -7   15.85    2.43
   1  -8  -6   36.86    3.72
   1   8  -6   39.07    3.97
   1  -8  -6   39.47    3.95
   1   8  -6   43.04    4.05
   1  -8  -5   82.78    5.69
   1   8  -5   81.04    5.86
   1  -8  -5   80.90    5.69
   1   8  -5   80.00    5.68
   1  -8  -4  237.16   10.38
   1   8  -4  247.96   10.78
   1  -8  -4  237.28   10.51
   1   8  -4  251.48   10.77
   1  -8  -3   28.75    3.45
   1   8  -3   32.82    3.75
   1  -8  -3   29.31    3.54
   1   8  -3   30.32    3.56
  -1  -8   2   39.22    3.86
   1  -8  -2   40.35    4.09
   1   8  -2   38.82    4.00
   1  -8  -2   41.22    4.14
   1   8  -2   37.82    4.01
  -1  -8   1   33.64    3.60
   1  -8  -1   25.60    3.31
   1   8  -1   25.59    3.31
   1  -8  -1   32.23    3.75
   1   8  -1   29.21    3.52
  -1  -8   0   44.62    4.24
  -1   8   0   59.65    5.00
   1   8   0   52.93    4.63
   1  -8   0   47.73    4.49
   1   8   0   60.20    4.95
  -1  -8  -1  162.64    8.37
  -1   8  -1  185.95    9.13
   1  -8   1  175.47    8.83
   1   8   1  163.58    8.50
  -1  -8  -2    0.26    0.89
  -1   8  -2   -0.28    0.97
   1  -8   2    0.52    0.96
   1   8   2    2.01    1.10
  -1   8  -3  188.39    9.32
  -1   8  -3  188.83    9.18
   1  -8   3  165.39    8.50
  -1  -8  -3  176.02    8.68
  -1   8  -4   42.70    4.31
  -1   8  -4   46.68    4.42
  -1   8  -4   46.54    4.43
   1  -8   4   45.57    4.21
  -1  -8  -4   50.15    4.37
  -1   8  -5   90.70    6.10
  -1   8  -5   82.97    5.94
  -1   8  -5   69.79    5.43
  -1  -8  -5   84.90    5.68
  -1   8  -6  241.77   10.41
  -1   8  -6  234.74   10.32
  -1   8  -6  238.16   10.24
  -1   8  -6  239.70    9.93
  -1  -8  -6  223.87    9.58
  -1   8  -7  189.16    8.70
  -1   8  -7  192.78    9.00
  -1   8  -7  195.29    8.94
  -1  -8  -7  172.78    7.80
  -1  -8  -7  184.51    8.26
  -1   8  -8   30.13    3.20
  -1   8  -8   26.71    3.12
  -1  -8  -8   30.93    3.10
  -1  -8  -8   23.53    2.67
  -1  -8  -9    7.66    1.53
  -1  -8  -9    4.41    1.24
  -1   8  -9   10.83    1.97
  -1   8  -9    7.96    1.78
  -1  -8 -10   21.60    2.34
  -1   8 -10   18.71    2.46
  -1  -8 -11   57.25    3.56
   1  -9  -6    0.55    0.69
   1   9  -6   -0.16    0.65
   1  -9  -6   -0.14    0.67
   1  -9  -6    0.73    0.64
   1   9  -6    0.74    0.79
   1  -9  -5  390.12   11.88
   1   9  -5  418.68   12.73
   1  -9  -5  400.05   12.10
   1   9  -5  411.38   12.43
   1  -9  -4    2.05    0.96
   1   9  -4    1.62    1.05
   1  -9  -4    1.46    0.83
   1   9  -4    1.76    1.01
   1  -9  -3  199.76    7.92
   1   9  -3  221.36    8.65
   1  -9  -3  201.41    8.09
   1   9  -3  229.47    8.78
   1   9  -2   44.67    3.63
   1  -9  -2   46.94    3.61
  -1   9   2   43.47    3.52
   1   9  -2   44.10    3.64
   1   9  -1  300.47   10.42
  -1  -9   1  297.21    9.91
   1  -9  -1  270.28    9.95
   1   9  -1  277.49   10.30
  -1   9   1  315.30   10.67
  -1   9   0   65.51    4.39
  -1  -9   0   61.74    4.08
   1  -9   0   65.37    4.28
  -1   9   0   68.10    4.57
   1   9   0   68.06    4.56
  -1   9  -1   15.85    2.27
  -1  -9  -1   15.34    2.08
   1  -9   1   16.11    2.13
  -1   9  -1   18.62    2.40
   1   9   1   18.52    2.31
  -1   9  -2    3.69    1.32
   1  -9   2    3.50    1.16
  -1  -9  -2    5.49    1.38
  -1   9  -2    5.16    1.43
  -1   9  -3  268.62    9.69
  -1  -9  -3  248.09    9.06
  -1   9  -3  266.11    9.62
  -1   9  -4   29.90    2.92
  -1  -9  -4   30.86    2.76
  -1   9  -4   25.97    2.67
  -1   9  -5    0.81    0.81
  -1   9  -5    0.30    0.70
  -1  -9  -5    0.14    0.61
  -1  -9  -6    1.95    0.82
   2   0 -23    0.17    0.75
   2   0 -23   -0.36    0.77
   2   0 -22    0.43    0.79
   2   0 -22   -0.48    0.94
   2   0 -21   -0.77    1.27
   2   0 -21    0.38    0.93
   2   0 -20  229.14   11.13
   2   0 -20  235.55   10.99
   2   0 -20  253.04   10.00
   2   0 -20  269.40   10.97
   2   0 -19    0.23    0.89
   2   0 -19   -0.33    1.08
   2   0 -19    0.94    1.15
   2   0 -19   -0.26    0.87
   2   0 -18   12.25    2.21
   2   0 -18   11.69    2.71
   2   0 -18   11.49    2.85
   2   0 -18   10.84    2.46
   2   0 -17    1.59    1.27
   2   0 -17    0.47    1.03
   2   0 -17    0.33    1.43
   2   0 -17    0.31    1.32
   2   0 -17    0.27    0.98
   2   0 -16  896.91   24.70
   2   0 -16  839.96   25.59
   2   0 -16  883.20   23.68
   2   0 -16  915.12   24.60
   2   0 -16  906.30   25.54
   2   0 -16  942.58   24.96
   2   0 -16  771.72   24.46
   2   0 -16  847.93   25.26
   2   0 -15    0.72    0.88
   2   0 -15    0.24    1.08
   2   0 -15    1.16    1.36
   2   0 -15    0.23    0.82
   2   0 -15    0.64    0.78
   2   0 -15    3.47    1.32
   2   0 -15   -0.28    1.13
   2   0 -15    1.35    1.26
   2   0 -14   43.04    3.79
   2   0 -14   31.58    3.29
   2   0 -14   45.14    4.31
   2   0 -14   34.41    3.31
   2   0 -14   30.02    3.28
   2   0 -14   30.19    3.44
   2   0 -14   28.67    3.28
   2   0 -14   34.07    3.79
   2   0 -14   28.45    3.51
   2   0 -13    0.40    0.81
   2   0 -13    0.58    0.75
   2   0 -13    0.71    0.92
   2   0 -13    0.36    0.66
   2   0 -13    0.58    0.79
   2   0 -13    0.81    0.89
   2   0 -13    0.87    0.80
   2   0 -13    0.44    0.78
   2   0 -13   -0.46    0.85
   2   0 -12 2140.66   45.32
   2   0 -12 2061.65   45.32
   2   0 -12 2044.72   45.14
   2   0 -12 2044.85   44.73
   2   0 -12 2102.34   46.54
   2   0 -12 2010.17   45.67
   2   0 -12 2104.81   46.13
   2   0 -12 2001.25   45.22
   2   0 -12 2119.05   45.99
   2   0 -11    3.73    1.07
   2   0 -11    3.46    1.09
   2   0 -10  890.87   21.49
   2   0 -10  900.95   21.58
   2   0 -10  884.45   21.82
   2   0  -9    0.36    0.53
   2   0  -9    1.36    0.71
   2   0  -9    0.26    0.56
   2   0  -8 1226.18   27.15
   2   0  -8 1272.60   27.35
   2   0  -8 1242.95   27.49
   2   0  -7    0.47    0.47
   2   0  -7    1.40    0.53
   2   0  -7    1.27    0.55
   2   0  -7    0.48    0.48
   2   0  -7    0.36    0.29
   2   0  -6  410.87   10.21
   2   0  -6  404.69   10.07
   2   0  -6  393.69   10.02
   2   0  -6  401.49   10.12
   2   0  -6  386.92    9.20
   2   0  -5    1.12    0.28
   2   0  -5    0.34    0.40
   2   0  -5   -0.12    0.36
   2   0  -5    0.52    0.42
   2   0  -5    1.32    0.47
   2   0  -5    1.70    0.34
   2   0  -5    0.14    0.23
   2   0  -4 2777.15   52.90
   2   0  -4 2685.64   53.80
   2   0  -4 2725.29   53.57
   2   0  -4 2828.06   53.75
   2   0  -4 2790.93   53.77
   2   0  -4 2682.63   52.92
   2   0  -3    1.04    0.34
   2   0  -3    1.17    0.28
  -2   0   3    0.81    0.23
   2   0  -3    0.67    0.31
   2   0  -3    0.21    0.23
   2   0  -3    0.44    0.31
   2   0  -3    0.25    0.27
  -2   0   3    0.44    0.13
   2   0  -2 3397.84   64.91
   2   0  -2 3428.97   65.30
  -2   0   2 3417.83   64.98
   2   0  -2 3376.84   65.06
   2   0  -2 3370.05   65.23
   2   0  -2 3230.15   64.94
  -2   0   2 3462.06   64.45
  -2   0   1    0.19    0.13
  -2   0   1    0.20    0.18
   2   0  -1    0.64    0.20
   2   0  -1    0.51    0.17
   2   0   0  410.89    8.54
  -2   0   0  412.10    8.85
  -2   0   0  419.57    8.58
   2   0   0  399.92    8.72
  -2   0  -1    1.30    0.33
  -2   0  -1    0.62    0.30
   2   0   1    1.63    0.28
   2   0   1    1.25    0.28
  -2   0  -2  648.10   12.82
   2   0   2  625.45   12.85
  -2   0  -2  605.68   12.74
  -2   0  -2  659.07   13.50
  -2   0  -3    1.31    0.55
  -2   0  -3   -0.12    0.27
  -2   0  -3    0.29    0.32
   2   0   3    0.90    0.37
  -2   0  -4  516.78   12.30
  -2   0  -4  512.43   10.99
   2   0   4  494.14   11.33
  -2   0  -4  487.69   11.59
  -2   0  -5    0.70    0.59
  -2   0  -5    1.50    0.51
   2   0   5    0.58    0.35
   2   0   6  699.48   15.80
  -2   0  -6  691.95   16.40
   2   0   7    1.23    0.48
  -2   0  -7    0.23    0.44
  -2   0  -8  303.58   10.31
  -2   0  -8  318.59    9.79
   2   0   8  313.50    8.94
  -2   0  -9    0.19    1.07
   2   0   9    2.87    0.78
  -2   0 -10  555.40   17.21
   2   0  10  601.42   15.26
  -2   0 -11    1.30    0.99
  -2   0 -11    2.62    1.21
  -2   0 -11   -0.26    0.92
  -2   0 -11    0.65    0.57
  -2   0 -11    0.22    0.82
  -2   0 -11   -1.00    1.30
  -2   0 -12   56.07    4.29
  -2   0 -12   51.54    3.88
  -2   0 -12   47.99    4.44
  -2   0 -12   37.93    3.93
  -2   0 -12   45.06    4.46
  -2   0 -12   51.25    4.72
  -2   0 -13    1.61    1.14
  -2   0 -13    0.87    1.23
  -2   0 -13    0.20    0.88
  -2   0 -13    0.27    0.71
  -2   0 -13   -0.31    1.43
  -2   0 -13   -0.31    1.08
  -2   0 -14  681.00   21.47
  -2   0 -14  690.42   22.04
  -2   0 -14  673.97   22.41
  -2   0 -14  664.06   22.25
  -2   0 -14  680.80   21.34
  -2   0 -15    0.66    1.28
  -2   0 -15    0.46    0.76
  -2   0 -15    0.31    1.15
  -2   0 -15   -1.41    1.65
  -2   0 -15   -0.36    1.25
  -2   0 -16  213.70    9.44
  -2   0 -16  184.22   10.17
  -2   0 -16  200.01   10.35
  -2   0 -16  186.75   10.66
  -2   0 -17   -0.33    0.95
  -2   0 -17   -0.48    1.15
  -2   0 -17    2.15    1.45
  -2   0 -17    0.31    0.97
  -2   0 -18   20.51    3.24
  -2   0 -18   26.54    3.86
  -2   0 -19    0.28    0.91
  -2   0 -19   -1.22    1.70
  -2   0 -20   99.01    6.06
  -2   0 -20   86.97    6.00
  -2   0 -21   -0.60    1.02
   2  -1 -23    2.62    0.93
   2   1 -22   42.28    3.21
   2   1 -22   52.35    4.11
   2  -1 -22   47.44    3.94
   2  -1 -21    1.06    1.08
   2  -1 -21    1.14    1.04
   2   1 -21    2.39    1.10
   2   1 -21    1.37    1.25
   2  -1 -21    0.24    1.02
   2   1 -21    0.97    1.06
   2  -1 -20   84.00    5.46
   2   1 -20   89.80    6.08
   2   1 -20   86.07    6.17
   2  -1 -20   83.13    6.05
   2  -1 -20   81.07    6.26
   2  -1 -19  177.86    8.50
   2   1 -19  193.77    9.20
   2  -1 -19  202.39    9.51
   2  -1 -19  161.21    9.48
   2   1 -19  180.80    9.30
   2  -1 -19  171.10    9.29
   2   1 -19  169.36    9.26
   2   1 -18  324.32   12.65
   2  -1 -18  330.22   12.83
   2   1 -18  317.72   13.60
   2  -1 -18  304.93   13.57
   2  -1 -18  316.86   12.10
   2  -1 -18  312.41   13.35
   2   1 -18  310.28   12.89
   2  -1 -18  289.39   12.88
   2   1 -18  317.35   13.22
   2   1 -17   58.89    5.02
   2  -1 -17   59.07    5.01
   2   1 -17   51.01    5.12
   2  -1 -17   57.13    5.48
   2  -1 -17   62.51    5.26
   2  -1 -17   48.75    4.36
   2   1 -17   62.14    5.23
   2  -1 -17   56.31    5.24
   2   1 -17   45.04    4.64
   2  -1 -17   51.49    5.15
   2   1 -17   45.16    4.86
   2  -1 -16    2.54    1.43
   2  -1 -16    5.21    1.59
   2   1 -16    4.53    1.69
   2   1 -16    4.23    1.60
   2   1 -16    5.25    2.01
   2  -1 -16    2.91    1.65
   2  -1 -16    3.56    1.44
   2  -1 -16    5.75    1.76
   2  -1 -16    3.86    1.55
   2   1 -16    2.00    1.33
   2   1 -16    5.85    1.87
   2  -1 -16    2.08    1.48
   2  -1 -16    1.16    1.17
   2   1 -16    6.61    1.93
   2   1 -15  102.98    6.34
   2  -1 -15   93.56    5.80
   2   1 -15  108.18    6.58
   2  -1 -15   95.09    6.06
   2  -1 -15  102.05    6.99
   2   1 -15  109.55    7.05
   2  -1 -15  111.30    6.62
   2  -1 -15  103.24    6.14
   2  -1 -15  101.31    6.78
   2   1 -15  105.72    6.70
   2  -1 -15   92.16    6.35
   2   1 -15   95.75    6.45
   2   1 -15  102.26    6.69
   2  -1 -15   99.07    6.64
   2  -1 -14   48.77    4.32
   2  -1 -14   47.79    4.40
   2   1 -14   46.43    4.23
   2   1 -14   55.22    4.36
   2   1 -14   55.92    4.45
   2  -1 -14   42.12    3.63
   2  -1 -14   42.43    3.93
   2   1 -14   46.94    4.41
   2  -1 -14   45.37    4.45
   2  -1 -14   51.22    4.33
   2  -1 -14   41.84    3.70
   2  -1 -14   44.59    4.15
   2   1 -14   47.30    4.24
   2  -1 -14   46.19    4.35
   2   1 -14   51.31    4.45
   2  -1 -14   43.25    4.08
   2  -1 -13  128.10    6.76
   2  -1 -13  123.66    6.81
   2   1 -13  113.85    6.51
   2   1 -13  111.43    6.14
   2   1 -13  122.83    6.49
   2  -1 -13  120.86    6.40
   2  -1 -13  106.13    5.74
   2   1 -13  119.19    6.81
   2  -1 -13  123.39    7.05
   2  -1 -13  115.17    6.10
   2  -1 -13  122.87    6.55
   2   1 -13  116.89    6.52
   2   1 -13  125.00    6.85
   2  -1 -13  107.71    6.33
   2  -1 -13  113.05    6.59
   2  -1 -13  120.55    6.60
   2  -1 -12  108.83    5.85
   2   1 -12   98.22    5.63
   2  -1 -12   92.03    5.53
   2  -1 -12   92.48    5.30
   2   1 -12   96.31    5.36
   2   1 -12   97.67    5.45
   2  -1 -12   90.04    5.29
   2  -1 -12   91.27    5.13
   2  -1 -12   90.02    5.41
   2  -1 -12   92.54    5.48
   2  -1 -12  101.53    5.81
   2   1 -12   87.58    5.32
   2   1 -12   97.46    5.66
   2  -1 -12   93.41    5.83
   2   1 -12   97.15    5.76
   2   1 -11   62.87    4.09
   2  -1 -11   64.50    4.17
   2   1 -11   69.44    4.55
   2   1 -11   58.82    4.14
   2  -1 -11   64.24    4.31
   2   1 -11   62.50    4.15
   2   1 -10    1.88    0.80
   2  -1 -10    2.29    0.93
   2   1 -10    1.94    0.91
   2   1 -10    3.85    1.03
   2   1 -10    3.01    0.99
   2  -1 -10    3.06    1.00
   2  -1 -10    2.08    0.99
   2  -1 -10    1.59    0.67
   2   1  -9 3419.66   70.72
   2   1  -9 3551.65   70.99
   2   1  -9 3529.81   70.36
   2  -1  -9 3411.02   70.20
   2  -1  -9 3613.84   70.65
   2   1  -9 3314.67   70.28
   2  -1  -9 3492.91   70.78
   2  -1  -9 3535.44   69.76
   2   1  -8  188.63    6.78
   2   1  -8  188.23    6.77
   2  -1  -8  184.26    6.46
   2   1  -8  194.10    6.56
   2   1  -8  173.30    6.35
   2  -1  -8  190.19    6.65
   2  -1  -8  197.41    6.48
   2  -1  -8  200.17    6.82
   2  -1  -8  192.64    6.33
   2  -1  -7    0.53    0.37
   2  -1  -7    0.54    0.33
   2  -1  -7   -0.65    0.52
   2   1  -7    0.84    0.59
   2   1  -7    0.09    0.47
   2  -1  -7    1.07    0.61
   2   1  -7    1.14    0.53
   2  -1  -7    0.27    0.34
   2  -1  -7    0.89    0.54
   2  -1  -7    0.24    0.36
   2   1  -6  527.07   13.28
   2  -1  -6  547.98   12.37
   2  -1  -6  537.04   12.32
   2   1  -6  525.46   12.92
   2  -1  -6  554.69   12.99
   2   1  -6  559.76   13.29
   2  -1  -6  550.91   13.02
   2   1  -6  525.03   12.82
   2  -1  -6  568.32   13.03
   2  -1  -6  545.90   12.99
   2  -1  -6  527.11   12.65
   2  -1  -5 2368.17   46.21
   2  -1  -5 2363.75   46.06
   2  -1  -5 2380.00   46.69
   2   1  -5 2312.18   46.67
   2   1  -5 2279.37   47.00
   2   1  -5 2268.72   46.48
   2  -1  -5 2356.28   46.58
   2  -1  -5 2394.16   46.81
   2  -1  -5 2324.33   46.60
   2   1  -5 2375.19   45.94
   2  -1  -5 2296.74   46.62
   2  -1  -4 1876.40   37.45
   2   1  -4 1902.32   37.87
   2   1  -4 1890.18   37.70
   2  -1  -4 1941.60   37.72
   2   1  -4 1824.01   38.03
   2  -1  -4 1899.17   37.13
   2  -1  -4 1898.08   37.57
   2   1  -4 1837.27   37.47
   2  -1  -4 1868.89   37.50
   2   1  -4 1938.58   37.29
   2  -1  -4 1884.51   37.89
   2  -1  -3 2386.04   44.84
   2   1  -3 2263.80   45.67
   2  -1  -3 2291.60   45.23
   2   1  -3 2240.14   45.38
   2   1  -3 2282.10   45.06
   2  -1  -3 2369.22   45.10
   2  -1  -3 2312.78   45.64
   2  -1  -3 2299.85   45.01
  -2   1   3 2311.70   44.34
   2  -1  -3 2267.49   44.24
  -2  -1   3 2354.21   45.24
   2   1  -3 2392.30   45.22
   2   1  -2  246.37    5.81
   2  -1  -2  247.58    5.82
   2   1  -2  246.55    6.05
   2   1  -2  246.72    6.25
   2  -1  -2  245.17    5.99
   2  -1  -2  252.06    5.59
   2   1  -2  248.52    5.27
   2  -1  -2  260.15    6.32
  -2  -1   2  236.74    5.96
   2  -1  -1 6823.07  128.26
   2   1  -1 6803.32  128.29
   2  -1  -1 6603.20  128.85
   2   1  -1 6664.11  128.43
  -2  -1   1 6751.36  128.65
  -2   1   0 1178.98   22.19
  -2   1   0 1200.41   23.70
   2  -1   0 1140.44   23.34
   2   1   0 1154.01   22.75
   2  -1   0 1075.67   23.32
  -2  -1   0 1130.12   22.78
  -2  -1   0 1162.21   23.29
   2   1   0 1147.95   23.20
  -2   1  -1 9999.00  181.65
   2  -1   1 9447.64  182.47
   2   1   1 9540.00  182.12
   2  -1   1 9154.31  182.49
  -2   1  -1 8957.71  182.19
  -2   1  -1 9824.15  182.95
  -2  -1  -1 9712.32  182.29
   2   1   1 9614.60  182.49
  -2  -1  -1 9693.76  182.56
  -2  -1  -1 9652.52  182.35
  -2   1  -2  226.62    6.12
  -2   1  -2  237.55    5.39
  -2   1  -2  240.98    6.02
  -2  -1  -2  235.20    6.01
   2  -1   2  222.47    5.86
   2   1   2  212.68    5.60
   2  -1   2  219.50    5.75
  -2   1  -2  222.81    5.65
  -2  -1  -2  219.60    5.78
   2   1   2  218.91    5.80
  -2  -1  -2  222.40    5.90
  -2  -1  -2  224.91    5.61
  -2   1  -3 2193.09   44.87
  -2   1  -3 2221.68   44.22
  -2  -1  -3 2307.25   45.08
  -2   1  -3 2360.80   45.05
   2   1   3 2203.98   44.47
   2  -1   3 2271.03   44.69
  -2   1  -3 2125.18   44.35
   2   1   3 2271.43   44.53
  -2  -1  -3 2303.55   44.85
  -2  -1  -3 2293.51   44.17
  -2  -1  -3 2293.12   44.76
  -2   1  -4  156.00    4.90
  -2   1  -4  155.39    4.60
  -2  -1  -4  149.27    4.83
   2   1   4  141.83    4.60
   2  -1   4  145.01    4.37
  -2  -1  -4  160.00    4.96
  -2  -1  -4  137.52    4.95
  -2   1  -4  150.02    5.08
  -2   1  -5    1.79    0.53
  -2  -1  -5    3.18    0.73
   2   1   5    3.84    0.75
   2  -1   5    2.42    0.57
  -2  -1  -5    2.57    0.74
  -2   1  -5    2.08    0.75
  -2  -1  -5    1.91    0.74
  -2  -1  -6    1.67    0.63
   2  -1   6    2.02    0.55
  -2  -1  -6    2.81    0.73
   2   1   7    8.39    1.19
  -2  -1  -7    7.68    1.31
   2   1   8  901.63   20.60
  -2  -1  -8  867.78   21.48
  -2  -1  -8  891.24   22.00
  -2   1  -8  845.71   21.72
   2   1   9    7.33    1.28
  -2  -1  -9    8.98    1.61
  -2   1  -9    4.74    1.28
  -2  -1  -9    9.19    1.78
  -2  -1 -10  520.31   15.18
  -2   1 -10  511.04   15.95
  -2  -1 -10  530.04   14.78
  -2  -1 -10  505.32   16.06
  -2   1 -10  508.04   16.03
  -2  -1 -10  542.30   14.68
   2   1  10  562.93   14.71
  -2  -1 -10  519.70   15.68
  -2  -1 -10  509.59   16.40
  -2  -1 -11  213.21    8.65
  -2  -1 -11  173.31    8.16
  -2   1 -11  180.00    8.75
  -2   1 -11  196.01    7.88
  -2  -1 -11  224.20    8.70
  -2  -1 -11  199.87    8.10
  -2   1 -11  218.46    8.63
  -2  -1 -11  208.09    9.41
  -2   1 -11  170.69    8.67
  -2   1 -11  165.58    8.53
  -2  -1 -11  178.85    8.79
  -2  -1 -11  212.98    8.07
   2   1  11  197.22    7.72
  -2  -1 -11  196.28    8.70
  -2  -1 -11  197.07    9.38
  -2  -1 -11  193.21    9.35
  -2   1 -11  198.53    9.41
  -2  -1 -12  262.58   10.43
  -2  -1 -12  232.18   10.11
  -2   1 -12  236.25   10.81
  -2  -1 -12  316.44   10.98
  -2   1 -12  307.09   10.94
  -2   1 -12  281.22    9.95
  -2  -1 -12  274.33   10.06
  -2  -1 -12  235.62   10.90
  -2  -1 -12  239.29   10.96
  -2   1 -12  240.88   10.94
  -2   1 -12  233.94   10.83
  -2  -1 -12  263.65    9.71
   2   1  12  256.43    9.47
  -2  -1 -12  248.87   11.38
  -2  -1 -13  217.95   10.99
  -2   1 -13  290.21   11.03
  -2  -1 -13  246.09    9.87
  -2   1 -13  281.89   10.16
  -2  -1 -13  243.06    9.58
  -2  -1 -13  278.69   10.83
  -2   1 -13  211.45   10.50
  -2  -1 -13  227.33   10.17
  -2   1 -13  211.70   10.65
  -2  -1 -13  214.10   10.74
  -2  -1 -13  223.51   10.95
  -2   1 -13  210.99   10.67
   2   1  13  235.12    9.28
  -2  -1 -13  230.07   10.69
  -2  -1 -14  104.98    6.16
  -2  -1 -14  104.19    6.75
  -2   1 -14  121.38    7.77
  -2  -1 -14  111.44    7.67
  -2   1 -14  112.38    7.67
  -2  -1 -14  110.15    7.69
  -2   1 -14   97.51    7.22
  -2  -1 -14   95.52    6.87
  -2  -1 -14  105.76    7.59
  -2   1 -15  221.84   10.58
  -2  -1 -15  203.94   11.05
  -2  -1 -15  244.13    9.84
  -2   1 -15  218.32   10.95
  -2  -1 -15  206.05    9.95
  -2   1 -15  178.51   10.29
  -2  -1 -15  206.10   10.96
  -2  -1 -15  189.47   10.57
  -2   1 -15  206.26   10.87
   2  -1  15  208.70    9.28
  -2  -1 -15  213.04   10.68
  -2   1 -16  363.92   15.19
  -2  -1 -16  380.29   14.33
  -2   1 -16  350.46   15.10
  -2  -1 -16  359.67   15.35
  -2   1 -16  385.42   14.78
  -2  -1 -16  354.27   15.37
  -2  -1 -16  357.48   14.80
  -2   1 -17  146.77    8.88
  -2  -1 -17  162.78    8.57
  -2  -1 -17  158.46    7.86
  -2   1 -17  134.47    8.70
  -2  -1 -17  140.20    8.88
  -2  -1 -17  139.94    9.01
  -2  -1 -17  139.90    8.58
  -2   1 -18   14.91    2.85
  -2  -1 -18   15.18    2.38
  -2  -1 -18   13.83    2.76
  -2  -1 -18   11.66    2.47
  -2  -1 -18   15.79    2.96
  -2   1 -18   19.09    3.24
  -2   1 -19  387.07   14.67
  -2  -1 -19  386.22   14.77
  -2   1 -19  418.82   14.84
  -2  -1 -19  385.35   14.73
  -2  -1 -20    7.06    1.78
  -2   1 -20    5.29    1.62
  -2   1 -20    9.84    1.97
  -2  -1 -20    9.42    2.02
  -2   1 -21   29.53    3.01
  -2  -1 -21   25.91    2.85
  -2   1 -21   32.31    2.97
  -2  -1 -21   29.33    3.00
   2  -2 -22  113.62    5.38
   2   2 -22  116.71    5.94
   2  -2 -21  248.18    9.30
   2   2 -21  261.04   10.33
   2  -2 -21  241.74   10.29
   2  -2 -20  178.97    7.96
   2   2 -20  153.51    7.21
   2   2 -20  171.60    8.59
   2  -2 -20  149.32    8.40
   2  -2 -19   59.15    4.57
   2  -2 -19   50.78    5.01
   2   2 -19   49.60    4.66
   2  -2 -19   52.91    5.00
   2   2 -19   49.21    4.10
   2   2 -19   53.55    4.94
   2   2 -18   76.36    5.55
   2  -2 -18   79.18    5.55
   2  -2 -18   66.91    5.86
   2  -2 -18   72.23    5.30
   2   2 -18   66.68    5.48
   2   2 -18   71.51    5.81
   2  -2 -18   75.66    6.13
   2   2 -18   62.76    4.80
   2   2 -17   82.54    5.75
   2  -2 -17   71.33    5.30
   2  -2 -17   76.66    6.35
   2  -2 -17   67.45    5.17
   2  -2 -17   83.62    6.11
   2   2 -17   68.77    5.61
   2   2 -17   67.72    5.74
   2  -2 -17   75.58    6.12
   2   2 -17   78.37    5.92
   2   2 -16  189.95    9.54
   2   2 -16  181.62    9.62
   2  -2 -16  172.09    9.54
   2   2 -16  194.84    9.41
   2   2 -16  200.36    9.30
   2  -2 -16  180.83    8.72
   2  -2 -16  179.30    9.94
   2  -2 -16  211.04    9.79
   2  -2 -16  199.18    9.09
   2  -2 -16  197.95    9.89
   2   2 -16  181.77    9.31
   2  -2 -15  589.56   19.83
   2   2 -15  674.60   20.33
   2  -2 -15  651.47   19.30
   2  -2 -15  576.22   18.01
   2  -2 -15  604.80   19.68
   2   2 -15  591.76   19.20
   2  -2 -15  585.28   18.06
   2   2 -15  592.11   18.65
   2   2 -15  637.87   18.62
   2   2 -15  600.68   19.07
  -2   2  15  553.78   17.38
   2  -2 -15  620.33   19.46
   2   2 -14  142.35    7.81
   2  -2 -14  135.39    7.83
   2   2 -14  139.13    7.73
   2   2 -14  141.36    7.48
   2  -2 -14  125.71    6.83
   2  -2 -14  132.51    7.04
   2  -2 -14  149.31    7.72
   2  -2 -14  152.32    8.06
   2   2 -14  170.86    8.59
   2  -2 -14  152.96    8.45
   2   2 -13   12.07    2.23
   2   2 -13   14.73    2.46
   2  -2 -13    8.89    2.03
   2   2 -13   13.25    2.15
   2  -2 -13   14.34    2.33
   2  -2 -13   14.47    2.35
   2  -2 -13   10.88    1.93
   2  -2 -13   13.11    2.19
   2  -2 -13   14.37    2.45
   2   2 -13   10.37    2.05
   2  -2 -13   13.95    2.35
   2  -2 -12  415.03   12.97
   2   2 -12  457.04   14.32
   2  -2 -12  378.13   12.63
   2  -2 -12  406.76   13.36
   2  -2 -12  409.05   13.51
   2   2 -12  384.17   12.79
   2  -2 -12  429.97   14.04
   2   2 -12  392.47   13.45
   2   2 -12  409.67   13.90
   2   2 -12  405.84   13.60
   2  -2 -12  392.95   13.60
   2   2 -12  400.38   13.13
   2  -2 -12  403.81   13.51
   2  -2 -12  404.52   13.95
   2  -2 -11  157.04    6.87
   2   2 -11  173.25    7.63
   2   2 -11  140.78    6.50
   2  -2 -11  166.83    7.51
   2   2 -11  153.64    7.30
   2   2 -11  158.88    7.40
   2   2 -11  143.52    7.02
   2   2 -11  154.69    7.20
   2  -2 -11  156.69    7.18
   2  -2 -11  154.54    7.13
   2  -2 -11  150.15    6.95
   2  -2 -11  137.99    6.47
   2  -2 -11  154.12    7.37
   2   2 -11  155.65    6.95
   2   2 -10   18.60    2.31
   2   2 -10   15.98    1.97
   2   2 -10   16.97    2.01
   2  -2 -10   18.43    2.27
   2  -2 -10   18.01    2.06
   2   2 -10   16.97    2.20
   2   2  -9   23.18    2.18
   2   2  -9   23.68    2.42
   2   2  -9   23.02    2.13
   2  -2  -9   23.87    2.43
   2  -2  -9   25.26    2.37
   2  -2  -9   20.96    2.13
   2   2  -9   23.44    2.43
   2  -2  -9   22.66    2.03
   2   2  -8  204.43    6.84
   2   2  -8  227.00    7.78
   2   2  -8  193.90    6.73
   2  -2  -8  208.32    7.43
   2  -2  -8  210.71    7.05
   2  -2  -8  196.03    7.06
   2   2  -8  187.96    7.27
   2  -2  -8  193.79    6.67
   2   2  -7   21.41    1.81
   2   2  -7   18.19    1.65
   2  -2  -7   24.14    1.99
   2  -2  -7   21.93    2.01
   2  -2  -7   24.77    2.12
   2   2  -7   18.99    1.67
   2   2  -7   20.39    2.03
   2  -2  -7   19.93    1.77
   2   2  -6  134.06    4.68
   2   2  -6  128.70    4.50
   2  -2  -6  125.42    4.91
   2  -2  -6  128.79    5.14
   2   2  -6  134.90    4.75
   2  -2  -6  127.75    4.77
   2   2  -6  131.65    5.22
   2   2  -5   17.79    1.39
   2   2  -5   17.94    1.63
   2   2  -5   17.46    1.31
   2  -2  -5   19.28    1.61
   2   2  -5   16.65    1.47
   2  -2  -5   18.44    1.73
   2   2  -5   17.23    1.63
   2  -2  -5   18.59    1.57
   2   2  -4    2.55    0.51
   2   2  -4    1.05    0.49
   2   2  -4    1.91    0.45
   2  -2  -4    1.32    0.53
   2   2  -4    2.37    0.63
   2  -2  -4    0.57    0.39
   2  -2  -4    1.74    0.60
   2  -2  -4    0.57    0.50
   2   2  -4    1.00    0.51
   2  -2  -3    1.52    0.55
   2  -2  -3    2.50    0.69
   2  -2  -3    7.26    0.78
  -2  -2   3    8.12    1.00
   2   2  -3    1.63    0.52
   2   2  -3    1.94    0.44
   2   2  -3    1.37    0.51
   2   2  -3    0.87    0.44
   2  -2  -3    2.64    0.61
   2  -2  -2  580.43   13.14
   2   2  -2  591.63   13.11
   2  -2  -2  585.24   13.53
  -2   2   2  579.69   12.84
  -2  -2   2  570.68   13.36
   2  -2  -2  567.74   12.79
   2   2  -2  575.16   12.74
   2  -2  -1 6703.17  127.53
   2   2  -1 6630.64  127.25
   2  -2  -1 6610.32  128.08
  -2  -2   1 6671.62  127.98
   2   2  -1 6567.14  127.47
  -2   2   1 6586.15  127.65
  -2  -2   1 6706.31  127.17
   2  -2   0 1118.80   24.50
   2   2   0 1148.81   23.13
  -2  -2   0 1180.16   24.47
   2   2   0 1157.52   24.21
  -2  -2   0 1181.85   23.69
  -2  -2   0 1187.84   24.08
  -2   2  -1 2513.25   50.24
   2  -2   1 2391.90   50.40
  -2  -2  -1 2576.02   50.49
   2   2   1 2569.47   50.39
  -2  -2  -1 2485.44   49.96
  -2  -2  -1 2617.49   50.44
  -2   2  -1 2574.53   49.23
  -2   2  -1 2542.09   50.78
  -2   2  -2 1122.99   24.08
   2  -2   2 1144.69   24.23
   2   2   2 1164.33   24.21
  -2  -2  -2 1155.47   24.01
  -2  -2  -2 1128.96   24.17
  -2   2  -2 1140.92   23.18
  -2   2  -2 1132.95   24.43
  -2   2  -3  696.04   15.94
   2  -2   3  707.60   15.82
  -2   2  -3  665.76   15.64
  -2  -2  -3  706.96   15.79
  -2  -2  -3  661.43   15.65
   2   2   3  691.52   15.71
   2  -2   4 1372.72   28.77
  -2   2  -4 1284.46   28.66
  -2  -2  -4 1316.06   27.92
   2   2   4 1401.47   28.75
  -2  -2  -4 1367.45   28.87
  -2  -2  -4 1381.55   28.81
  -2   2  -4 1389.61   28.17
  -2   2  -4 1358.20   28.86
  -2  -2  -5  174.76    6.19
  -2  -2  -5  194.17    6.33
   2   2   5  190.66    6.10
  -2   2  -5  184.65    5.82
   2  -2   5  180.05    6.09
  -2  -2  -6 1094.50   24.12
   2   2   6 1054.40   23.40
  -2   2  -6 1059.90   23.32
  -2  -2  -6 1073.36   24.78
   2  -2   6 1056.64   23.65
  -2  -2  -6 1086.91   23.95
  -2   2  -6  984.36   23.78
  -2  -2  -7 1287.39   28.31
  -2   2  -7 1173.74   28.21
  -2   2  -7 1282.05   27.80
  -2  -2  -7 1274.54   29.19
  -2  -2  -7 1268.94   28.12
   2   2   7 1239.80   27.72
   2  -2   7 1267.05   27.86
  -2   2  -8  823.65   21.50
  -2   2  -8  896.04   21.04
   2   2   8  882.04   20.94
  -2  -2  -8  851.72   22.20
   2  -2   8  874.22   20.88
  -2  -2  -8  907.34   21.30
  -2   2  -9  209.98    8.60
  -2  -2  -9  220.94    9.02
   2  -2   9  224.82    8.02
   2   2   9  214.02    7.92
  -2  -2 -10  372.73   14.24
  -2  -2 -10  397.77   13.60
  -2   2 -10  386.97   13.65
  -2   2 -10  377.36   13.40
  -2  -2 -10  408.89   12.46
  -2   2 -10  398.94   13.37
   2   2  10  420.38   12.61
   2  -2  10  424.24   12.50
  -2  -2 -10  381.16   13.41
  -2  -2 -10  397.48   12.82
  -2  -2 -11  420.66   14.80
  -2   2 -11  430.81   15.01
  -2   2 -11  415.63   14.86
  -2  -2 -11  447.17   13.72
  -2  -2 -11  425.21   14.83
   2   2  11  441.02   13.59
   2  -2  11  441.97   13.51
  -2  -2 -11  447.78   13.35
  -2  -2 -11  442.70   14.16
  -2  -2 -11  394.51   15.35
  -2  -2 -12  492.29   17.08
  -2   2 -12  497.71   17.16
  -2   2 -12  470.73   16.89
  -2  -2 -12  561.60   16.19
  -2  -2 -12  539.90   17.61
   2   2  12  530.89   15.72
   2  -2  12  500.25   15.40
  -2  -2 -12  534.74   15.50
  -2  -2 -12  516.40   16.35
  -2  -2 -12  500.66   18.14
  -2  -2 -13   41.03    4.41
  -2   2 -13   42.55    4.50
  -2  -2 -13   43.76    4.35
  -2   2 -13   47.32    4.75
  -2  -2 -13   44.85    4.03
   2   2  13   39.65    3.67
  -2  -2 -13   44.18    4.56
   2  -2  13   47.93    4.02
  -2  -2 -13   46.86    3.90
  -2  -2 -13   46.13    5.02
  -2  -2 -13   47.37    4.40
  -2   2 -14  171.24    9.43
  -2  -2 -14  159.79    8.91
  -2   2 -14  164.85    9.53
  -2  -2 -14  198.06    8.96
  -2  -2 -14  186.09    8.37
  -2  -2 -14  181.79    9.10
  -2  -2 -14  169.84    9.46
   2   2  14  185.72    8.51
   2  -2  14  173.79    8.35
  -2  -2 -14  163.21    9.96
  -2  -2 -15   76.60    6.07
  -2   2 -15   69.07    6.07
  -2   2 -15   75.75    6.23
  -2  -2 -15   71.28    6.55
  -2  -2 -15   80.54    5.41
  -2  -2 -15   81.33    6.44
  -2   2 -16  199.63   10.67
  -2  -2 -16  208.26   10.22
  -2  -2 -16  227.67    9.48
  -2  -2 -16  208.86   10.65
  -2   2 -16  186.10   10.13
  -2  -2 -16  199.96   11.25
  -2  -2 -16  197.36   10.54
  -2   2 -17   23.16    3.53
  -2  -2 -17   16.47    2.80
  -2  -2 -17   16.14    2.44
  -2  -2 -17   14.13    2.76
  -2   2 -17   14.42    2.82
  -2  -2 -17   16.59    3.17
  -2  -2 -17   16.13    3.00
  -2  -2 -18    9.73    1.85
  -2   2 -18    9.50    2.33
  -2  -2 -18   11.33    2.25
  -2  -2 -18    9.27    2.52
  -2   2 -19    3.20    1.43
  -2  -2 -19    4.10    1.41
  -2  -2 -19    5.43    1.77
  -2   2 -20   65.44    4.83
  -2  -2 -20   77.72    5.36
  -2   2 -21    4.46    1.19
  -2  -2 -21    4.52    1.24
   2  -3 -21   19.66    2.21
   2   3 -21   23.44    2.74
   2  -3 -20   50.65    3.83
   2  -3 -20   50.45    4.37
   2   3 -20   47.54    4.22
   2  -3 -19  290.36   11.09
   2   3 -19  275.65   11.45
   2   3 -19  271.79   11.56
   2  -3 -19  296.39   12.10
   2  -3 -19  279.73   10.58
   2  -3 -18  129.91    7.22
   2  -3 -18  127.87    7.00
   2   3 -18  134.63    7.90
   2  -3 -18  139.96    8.22
   2   3 -18  129.57    7.82
   2  -3 -17   17.09    2.71
   2  -3 -17   18.16    2.71
   2  -3 -17   16.37    2.92
   2   3 -17   25.04    3.47
   2   3 -17   19.08    2.72
   2  -3 -17   14.22    2.81
   2   3 -17   19.10    3.02
   2   3 -17   19.91    3.01
   2   3 -16   51.74    4.30
   2   3 -16   51.24    4.90
   2  -3 -16   50.05    4.94
   2   3 -16   48.99    4.51
   2  -3 -16   46.16    4.49
   2  -3 -16   42.68    4.11
   2  -3 -16   44.45    4.26
   2   3 -16   45.73    4.72
   2  -3 -16   57.40    5.20
   2   3 -15  798.14   21.86
   2   3 -15  759.79   23.15
   2  -3 -15  779.67   23.82
   2   3 -15  809.08   22.90
   2  -3 -15  751.49   22.10
   2  -3 -15  768.86   22.07
   2  -3 -15  847.91   23.33
   2  -3 -15  826.49   24.06
   2   3 -15  765.30   23.46
   2   3 -14  338.82   13.46
   2   3 -14  339.00   13.26
   2  -3 -14  338.42   13.61
   2   3 -14  354.19   12.31
   2   3 -14  332.43   12.57
   2  -3 -14  307.13   12.06
   2  -3 -14  332.93   12.38
   2  -3 -14  354.75   12.96
   2  -3 -14  349.06   13.23
   2  -3 -14  348.43   13.54
   2  -3 -14  352.58   12.95
   2   3 -13   17.16    2.71
   2   3 -13   17.61    2.79
   2   3 -13   19.87    3.00
   2  -3 -13   17.87    2.82
   2   3 -13   23.22    3.06
   2   3 -13   17.79    2.44
   2   3 -13   18.77    2.63
   2  -3 -13   20.36    2.73
   2  -3 -13   17.27    2.66
   2  -3 -13   16.30    2.65
   2  -3 -13   22.35    3.17
   2  -3 -13   16.68    2.43
   2  -3 -13   20.03    2.75
   2   3 -12    2.71    1.19
   2   3 -12    4.19    1.41
   2   3 -12    7.42    1.76
   2   3 -12    2.91    1.20
   2   3 -12    6.27    1.42
   2   3 -12    3.72    1.23
   2  -3 -12    2.89    1.10
   2  -3 -12    3.67    1.26
   2  -3 -12    3.41    1.27
   2  -3 -12    3.09    1.24
   2  -3 -12    3.26    1.14
   2   3 -11   14.87    2.37
   2   3 -11   13.33    2.20
   2   3 -11   10.89    1.93
   2   3 -11   10.84    1.78
   2   3 -11   13.42    2.24
   2   3 -11   11.85    1.89
   2  -3 -11    9.98    1.82
   2  -3 -11   20.93    2.74
   2  -3 -11   12.05    2.03
   2  -3 -11   11.41    2.04
   2  -3 -11    9.86    1.79
   2  -3 -10  157.46    6.90
   2   3 -10  172.91    7.79
   2  -3 -10  165.13    7.51
   2  -3 -10  172.35    7.80
   2   3 -10  174.55    7.85
   2   3 -10  159.78    7.33
   2   3 -10  173.01    7.08
   2   3 -10  164.47    7.64
   2   3 -10  161.35    7.60
   2  -3 -10  161.12    7.27
   2  -3 -10  158.00    7.31
   2  -3 -10  159.22    7.64
   2   3  -9    7.67    1.53
   2  -3  -9    5.93    1.42
   2  -3  -9    8.61    1.63
   2   3  -9   10.39    1.83
   2  -3  -9    6.48    1.48
   2  -3  -9    7.47    1.47
   2  -3  -9    7.48    1.49
   2   3  -9    6.56    1.44
   2  -3  -8   17.39    2.13
   2   3  -8   15.45    2.04
   2  -3  -8   13.79    1.83
   2  -3  -8   15.39    2.00
   2  -3  -7   48.44    3.50
   2   3  -7   49.25    3.20
   2  -3  -7   48.33    3.26
   2   3  -7   51.31    3.44
   2  -3  -7   49.92    3.40
   2   3  -6   36.92    2.77
   2   3  -6   38.26    2.75
   2  -3  -6   37.98    2.98
   2  -3  -6   30.66    2.49
   2   3  -6   29.42    2.48
   2  -3  -6   41.43    2.88
   2   3  -5  234.06    7.74
   2  -3  -5  241.46    7.76
   2   3  -5  229.24    7.64
  -2  -3   5  228.63    7.83
   2  -3  -5  229.84    8.13
   2   3  -4   84.36    3.99
  -2  -3   4   84.42    4.16
   2  -3  -4   79.68    4.22
   2   3  -4   82.49    3.99
   2  -3  -4   72.73    3.73
   2  -3  -4   78.27    4.00
   2   3  -3  372.44   10.22
   2  -3  -3  384.00   10.58
   2  -3  -3  370.74   10.12
  -2  -3   3  364.85   10.49
   2  -3  -3  370.14   10.80
   2   3  -3  369.72   10.40
   2   3  -3  370.96    9.55
   2  -3  -2    7.50    1.18
   2  -3  -2    6.15    1.01
   2  -3  -2    7.30    1.21
   2   3  -2    7.32    0.99
  -2  -3   2    6.01    1.09
   2  -3  -2    5.28    0.94
  -2   3   2    5.03    0.89
   2  -3  -1    6.31    1.10
   2  -3  -1    7.38    1.02
   2  -3  -1    7.55    1.21
  -2  -3   1    6.59    1.13
   2  -3  -1    3.93    0.88
  -2   3   1    7.75    1.12
   2   3  -1    6.57    0.98
   2  -3   0 1695.61   36.27
  -2   3   0 1763.31   35.81
   2  -3   0 1771.09   35.47
   2   3   0 1663.03   35.74
  -2  -3   0 1700.94   36.22
  -2  -3   0 1751.47   35.70
   2  -3   0 1713.43   36.42
  -2   3   0 1689.19   36.17
   2   3   1  726.83   17.17
  -2  -3  -1  756.04   17.28
  -2   3  -1  725.68   17.60
  -2  -3  -1  735.65   17.42
  -2   3  -1  745.28   17.15
   2  -3   1  721.11   17.52
  -2   3  -2  187.20    6.26
  -2   3  -2  179.05    6.42
  -2  -3  -2  174.69    6.19
  -2  -3  -2  178.43    5.96
  -2  -3  -2  183.59    6.34
   2   3   2  180.75    6.23
  -2   3  -2  180.55    6.61
  -2   3  -3   89.91    4.24
   2  -3   3   89.33    4.23
  -2   3  -3   93.70    4.37
   2   3   3  101.96    4.46
  -2  -3  -3   93.54    4.27
  -2  -3  -3   96.96    4.27
  -2  -3  -3  100.67    4.55
  -2   3  -3   99.12    4.70
  -2   3  -4  276.98    8.87
   2  -3   4  297.29    8.95
   2   3   4  287.10    8.82
  -2  -3  -4  287.95    8.79
  -2   3  -4  282.28    9.34
  -2  -3  -4  281.34    8.74
   2  -3   5  675.66   17.02
  -2  -3  -5  691.54   17.27
   2   3   5  695.41   17.15
  -2  -3  -5  707.74   17.22
  -2   3  -5  667.95   17.80
   2  -3   6  675.52   17.06
  -2  -3  -6  655.47   17.22
   2   3   6  675.69   17.06
  -2  -3  -6  669.16   17.01
  -2   3  -6  683.29   17.93
  -2  -3  -7   13.09    2.05
   2   3   7   11.77    1.62
   2  -3   7   10.83    1.61
  -2  -3  -7   11.90    1.72
   2   3   7   12.16    1.67
  -2   3  -7   13.38    1.96
  -2   3  -8  103.91    6.13
  -2  -3  -8  126.29    6.68
   2  -3   8  105.65    5.37
   2   3   8  112.34    5.41
  -2   3  -8  103.81    6.00
  -2  -3  -8  107.12    5.60
  -2  -3  -8  118.22    5.87
  -2   3  -8  110.17    5.89
  -2   3  -8  113.80    6.31
  -2   3  -9  594.01   18.13
  -2  -3  -9  649.87   18.33
  -2   3  -9  615.35   18.56
  -2  -3  -9  586.63   17.16
  -2   3  -9  605.72   18.26
  -2  -3  -9  601.51   16.65
  -2  -3  -9  621.62   19.59
  -2   3  -9  620.98   17.70
   2  -3   9  638.12   17.06
   2   3   9  626.49   16.98
  -2  -3  -9  632.82   18.73
  -2  -3 -10  808.36   24.65
  -2  -3 -10  799.82   23.12
  -2   3 -10  854.56   23.65
  -2   3 -10  873.97   24.22
  -2   3 -10  825.18   23.21
  -2   3 -10  835.81   23.55
  -2  -3 -10  854.34   21.91
  -2  -3 -10  833.81   21.59
  -2  -3 -10  841.73   22.46
   2   3  10  875.00   22.00
   2  -3  10  835.87   21.86
  -2  -3 -10  850.41   23.99
  -2   3 -11    1.44    1.12
  -2   3 -11    1.05    1.11
  -2  -3 -11    0.20    0.71
  -2  -3 -11    1.59    1.03
  -2   3 -11    1.05    0.87
  -2  -3 -11    1.15    0.97
  -2  -3 -11    1.32    1.16
   2  -3  11    0.20    0.68
   2   3  11    0.62    0.72
  -2  -3 -11    5.21    1.69
  -2  -3 -12  154.05    8.87
   2  -3  12  155.31    7.63
   2   3  12  166.64    7.91
  -2   3 -12  152.92    8.52
  -2  -3 -12  176.13    8.04
  -2   3 -12  155.84    8.93
  -2  -3 -12  164.58    8.86
  -2  -3 -12  154.80    9.44
  -2  -3 -12  148.43    7.91
  -2  -3 -13  947.72   27.02
   2  -3  13  879.71   23.95
   2   3  13  924.97   24.28
  -2  -3 -13  878.66   25.99
  -2  -3 -13  930.88   24.37
  -2   3 -13  876.69   25.87
  -2   3 -13  853.55   26.22
  -2  -3 -13  818.50   26.89
  -2  -3 -13  902.25   25.09
  -2  -3 -14  240.01   11.51
  -2   3 -14  246.62   11.62
  -2  -3 -14  229.19   11.17
  -2  -3 -14  238.77   10.27
  -2   3 -14  246.84   11.96
  -2  -3 -14  223.31   12.02
  -2  -3 -14  237.79   10.80
  -2   3 -15    7.41    2.16
  -2  -3 -15    8.48    1.92
  -2  -3 -15   11.60    2.30
  -2  -3 -15   11.21    2.75
  -2  -3 -15    8.57    2.20
  -2   3 -15   15.76    2.95
  -2  -3 -15    6.97    2.06
  -2  -3 -16   43.22    4.56
  -2   3 -16   41.26    4.59
  -2  -3 -16   39.46    4.85
  -2  -3 -16   46.59    4.84
  -2   3 -16   37.98    4.42
  -2   3 -17  514.91   17.46
  -2  -3 -17  523.50   17.36
  -2   3 -17  489.95   17.23
  -2  -3 -18   29.57    3.82
  -2  -3 -18   30.98    3.54
  -2   3 -18   29.82    3.64
  -2  -3 -19    2.26    1.14
  -2  -3 -19    5.43    1.46
  -2   3 -19    2.75    1.20
  -2  -3 -20    4.50    1.37
  -2   3 -20    3.45    1.16
   2  -4 -20    3.44    1.18
   2   4 -20    2.44    1.03
   2   4 -20    5.37    1.40
   2  -4 -19   79.56    5.01
   2   4 -19   64.18    4.91
   2  -4 -19   65.63    4.96
   2   4 -19   66.29    4.85
   2   4 -18  154.34    8.03
   2  -4 -18  162.86    8.46
   2  -4 -18  163.27    7.90
   2  -4 -18  164.97    7.47
   2   4 -18  154.63    8.32
   2  -4 -18  168.64    8.70
   2  -4 -17   21.12    2.84
   2  -4 -17   16.81    2.50
   2  -4 -17   16.65    2.83
   2   4 -17   19.23    3.16
   2   4 -17   14.51    2.59
   2  -4 -17   17.42    2.84
   2  -4 -16   67.24    5.71
   2   4 -16   58.83    5.06
   2   4 -16   58.46    5.27
   2  -4 -16   70.93    5.77
   2  -4 -16   64.74    5.03
   2   4 -15  133.64    7.78
   2  -4 -15  130.05    8.01
   2   4 -15  127.19    7.95
   2   4 -15  124.31    7.89
   2  -4 -15  131.11    8.02
   2  -4 -15  129.97    7.41
   2  -4 -14   31.29    3.82
   2  -4 -14   22.34    3.09
   2   4 -14   28.73    3.77
   2   4 -14   24.31    3.52
   2  -4 -14   31.17    3.87
   2   4 -13   17.03    2.89
   2  -4 -13   17.66    2.74
   2   4 -13   15.67    2.66
   2   4 -13   10.75    2.44
   2   4 -12    5.12    1.73
   2   4 -12    4.25    1.56
   2  -4 -12    6.45    1.80
   2   4 -12    9.45    2.10
   2   4 -12    5.22    1.64
   2  -4 -12    6.00    1.59
   2  -4 -11  886.68   23.64
   2  -4 -11  866.37   24.63
   2   4 -11  899.52   24.69
   2   4 -11  884.61   24.62
   2   4 -11  875.63   24.91
   2  -4 -11  883.54   24.33
   2  -4 -11  903.96   24.28
   2   4 -10    4.73    1.59
   2  -4 -10    4.19    1.34
   2  -4 -10    5.20    1.53
   2   4 -10    5.23    1.55
   2   4 -10    4.95    1.54
   2  -4 -10    2.83    1.23
   2  -4 -10    6.30    1.59
   2   4  -9    0.69    0.76
   2  -4  -9    0.20    1.10
   2   4  -9    1.11    0.90
   2   4  -9    2.37    1.10
   2  -4  -9    0.67    0.69
   2  -4  -9   -0.22    0.87
   2  -4  -8   30.69    3.24
   2  -4  -8   27.15    2.90
   2   4  -8   31.85    3.19
   2  -4  -8   31.24    3.27
  -2  -4   8   38.14    3.50
   2   4  -8   29.40    2.93
   2   4  -8   32.87    3.34
   2  -4  -7 1724.72   38.64
   2  -4  -7 1637.01   37.54
   2   4  -7 1644.49   37.83
   2  -4  -7 1635.58   38.34
  -2  -4   7 1714.42   38.47
   2   4  -7 1693.74   37.69
   2   4  -7 1637.76   38.11
   2   4  -6   69.04    4.49
   2  -4  -6   73.98    4.80
   2   4  -6   68.40    4.44
   2  -4  -6   75.72    4.52
   2   4  -6   65.69    4.27
  -2  -4   6   72.88    4.66
   2  -4  -6   72.94    4.75
   2   4  -6   77.23    4.63
   2  -4  -5   44.78    3.35
  -2  -4   5   47.88    3.65
   2  -4  -5   48.02    3.74
   2   4  -5   51.92    3.68
   2   4  -5   51.95    3.58
   2  -4  -4   45.88    3.23
  -2  -4   4   43.29    3.42
   2  -4  -4   41.11    3.41
   2   4  -4   40.53    3.09
   2  -4  -4   44.91    3.35
   2  -4  -3  825.22   20.16
  -2  -4   3  829.35   20.86
   2  -4  -3  803.90   20.98
   2   4  -3  857.44   20.31
   2  -4  -3  805.16   20.45
   2  -4  -2   57.72    3.49
   2  -4  -2   57.41    3.90
  -2  -4   2   58.59    3.87
   2   4  -2   55.91    3.32
   2   4  -2   62.04    3.69
   2  -4  -2   58.12    3.71
   2  -4  -1    4.67    1.16
  -2   4   1    3.89    1.00
  -2   4   1    4.33    1.05
   2  -4  -1    2.99    0.98
  -2  -4   1    0.46    0.70
   2  -4  -1    7.21    1.33
   2   4  -1    2.37    0.79
  -2  -4   0  352.08   11.12
  -2   4   0  357.92   11.10
   2   4   0  360.55   10.71
   2  -4   0  357.10   11.24
  -2   4   0  379.83   10.74
   2  -4   0  366.51   11.12
  -2  -4  -1  677.92   17.52
  -2   4  -1  667.17   17.75
   2   4   1  667.33   17.20
  -2   4  -1  688.49   17.15
   2  -4   1  683.41   17.55
   2  -4   2  628.29   16.62
  -2   4  -2  635.44   16.35
  -2   4  -2  591.64   16.51
  -2  -4  -2  621.50   16.47
  -2  -4  -2  647.17   16.54
   2   4   2  639.37   16.48
  -2   4  -2  601.77   16.91
   2  -4   3  131.82    5.97
  -2   4  -3  128.77    5.88
  -2  -4  -3  124.75    5.75
  -2  -4  -3  126.77    5.87
   2   4   3  123.54    5.72
  -2   4  -3  124.33    6.15
  -2   4  -4  633.02   17.17
  -2  -4  -4  635.02   16.90
   2   4   4  647.67   17.11
  -2   4  -4  629.52   17.80
  -2  -4  -5 1153.52   26.90
   2   4   5 1165.87   27.01
  -2  -4  -5 1182.49   26.97
  -2   4  -5 1086.51   27.59
  -2  -4  -5 1045.27   26.60
  -2   4  -5 1123.68   28.14
  -2  -4  -6  664.38   18.11
  -2  -4  -6  701.23   18.37
   2   4   6  714.66   18.34
  -2   4  -6  662.00   18.97
  -2  -4  -6  652.29   18.06
  -2   4  -6  664.63   19.34
  -2   4  -7  100.43    6.12
  -2  -4  -7   99.00    5.55
  -2   4  -7   90.25    5.82
  -2  -4  -7  103.06    5.73
  -2  -4  -7  117.83    6.83
  -2  -4  -7  101.70    5.70
   2   4   7  108.91    5.72
  -2   4  -7  110.64    6.31
  -2   4  -7  101.37    6.32
  -2   4  -8  186.82    9.06
  -2   4  -8  177.47    8.73
  -2   4  -8  169.63    8.71
  -2   4  -8  159.67    8.33
  -2  -4  -8  171.52    7.91
  -2  -4  -8  187.36    9.19
   2   4   8  175.27    7.42
  -2  -4  -8  177.93    7.83
  -2  -4  -8  186.49    8.16
  -2   4  -8  189.30    8.74
  -2   4  -9  206.57    9.86
  -2   4  -9  184.86    9.49
  -2  -4  -9  202.94   10.34
  -2   4  -9  197.60    9.58
  -2  -4  -9  210.04    9.07
   2   4   9  211.84    8.55
  -2  -4  -9  207.27   10.05
  -2   4  -9  213.65   10.05
  -2  -4  -9  216.39    9.25
  -2   4  -9  194.94    9.31
  -2   4 -10    5.88    1.94
  -2   4 -10    2.64    1.46
  -2  -4 -10    6.39    2.04
  -2  -4 -10    4.29    1.34
  -2   4 -10    6.80    1.99
  -2   4 -10    4.68    1.75
   2   4  10    6.85    1.54
  -2  -4 -10    3.07    1.35
  -2  -4 -11  210.93    9.10
  -2   4 -11  202.28   10.52
  -2   4 -11  212.11   10.58
  -2   4 -11  209.65   10.37
  -2  -4 -11  211.36   11.20
   2   4  11  219.16    9.25
  -2  -4 -11  231.12   11.20
  -2  -4 -11  205.39    9.56
  -2  -4 -12   73.62    5.12
  -2  -4 -12   70.73    5.71
  -2   4 -12   72.35    5.95
  -2   4 -12   76.34    6.21
  -2  -4 -12   74.73    5.19
  -2   4 -12   83.83    6.62
   2   4  12   75.49    5.27
  -2  -4 -12   78.49    6.47
  -2  -4 -12   64.94    6.17
  -2  -4 -12   76.83    5.66
  -2   4 -13   92.93    7.02
  -2  -4 -13   83.94    5.64
  -2   4 -13  103.21    7.18
  -2   4 -13   91.70    6.72
  -2  -4 -13   96.59    6.81
  -2  -4 -13   76.67    6.83
  -2  -4 -13   85.70    6.13
  -2  -4 -14   17.94    3.29
  -2  -4 -14   19.65    2.79
  -2   4 -14   17.37    3.23
  -2  -4 -14   19.48    2.91
  -2  -4 -15   55.89    5.20
  -2  -4 -15   45.05    5.11
  -2  -4 -15   61.57    4.77
  -2   4 -15   62.00    5.62
  -2  -4 -15   58.14    4.99
  -2  -4 -16  174.05    9.86
  -2   4 -16  207.45    9.72
  -2  -4 -16  200.42    9.88
  -2   4 -16  189.92    9.92
  -2  -4 -17   15.21    2.76
  -2  -4 -17   23.34    3.11
  -2   4 -17   20.85    2.89
  -2   4 -17   20.27    2.98
  -2  -4 -18    6.83    1.85
  -2  -4 -18    4.54    1.39
  -2   4 -18    5.84    1.51
  -2   4 -18    4.50    1.47
  -2  -4 -19    5.15    1.45
  -2  -4 -19    5.61    1.36
  -2   4 -19    4.49    1.23
  -2   4 -19    3.81    1.18
  -2   5  19    1.93    0.92
   2   5 -19    0.90    0.90
   2  -5 -19    1.96    0.92
   2  -5 -18   42.87    3.70
   2  -5 -18   43.65    3.58
  -2   5  18   31.24    3.23
   2   5 -18   37.06    3.62
   2  -5 -18   37.29    3.64
   2  -5 -17    0.62    0.68
  -2   5  17    0.22    0.93
   2  -5 -17    0.25    0.96
   2  -5 -17    0.47    0.83
   2   5 -17   -0.50    1.00
   2  -5 -16    1.58    1.06
  -2   5  16    2.00    1.40
   2  -5 -16    0.55    0.84
   2  -5 -16    1.84    1.11
   2   5 -16    2.73    1.43
   2  -5 -15   19.74    2.80
  -2   5  15   24.33    3.38
   2  -5 -15   19.26    3.08
   2  -5 -15   22.96    3.18
   2   5 -15   25.36    3.44
   2   5 -15   21.94    3.31
   2  -5 -14  156.24    8.12
   2  -5 -14  158.86    8.77
   2   5 -14  167.68    9.23
   2  -5 -14  160.65    8.97
   2   5 -14  173.43    9.13
   2   5 -14  174.39    9.41
   2   5 -13   17.15    2.94
   2  -5 -13   22.76    3.33
   2   5 -13   16.36    2.90
   2   5 -13   17.23    2.83
   2   5 -12  232.82   11.27
   2   5 -12  228.79   11.06
   2   5 -12  221.67   10.51
   2  -5 -12  249.80   11.34
   2  -5 -11  134.47    7.90
   2  -5 -11  157.97    8.71
   2  -5 -11  140.74    7.71
   2   5 -11  147.14    8.65
   2   5 -11  125.11    7.92
   2   5 -11  145.26    8.07
   2  -5 -10  629.73   19.64
   2  -5 -10  595.79   19.18
   2  -5 -10  630.11   19.90
  -2   5  10  618.99   19.37
   2   5 -10  603.39   19.03
   2  -5 -10  599.57   18.73
   2   5 -10  617.40   19.73
   2  -5  -9   90.68    6.24
   2  -5  -9   96.84    6.46
  -2  -5   9  105.48    6.72
   2  -5  -9   80.76    6.04
  -2   5   9   95.97    6.30
   2   5  -9   92.61    6.20
   2  -5  -9   90.33    5.99
   2   5  -9  101.65    6.63
   2   5  -9  106.96    6.56
   2   5  -8  550.25   17.91
   2  -5  -8  604.86   18.77
  -2   5   8  588.09   18.17
   2   5  -8  583.05   18.13
   2  -5  -8  584.15   17.74
   2  -5  -8  594.27   18.51
  -2  -5   8  556.16   18.09
  -2   5   8  559.38   17.35
   2  -5  -8  570.54   18.11
   2   5  -7   72.75    5.29
   2  -5  -7   79.44    5.71
  -2   5   7   91.75    5.81
   2   5  -7   81.79    5.55
   2   5  -7   77.23    5.45
   2  -5  -7   84.94    5.47
   2  -5  -7   83.06    5.75
  -2  -5   7   85.02    5.83
   2   5  -6  913.46   24.21
   2   5  -6  941.21   24.66
   2  -5  -6  954.09   25.41
  -2   5   6  945.66   24.64
   2  -5  -6  941.86   25.42
  -2  -5   6  921.99   25.09
   2  -5  -6  951.51   24.50
   2   5  -6  902.38   24.53
   2   5  -6  916.17   24.79
   2   5  -5   83.85    5.56
   2   5  -5   91.24    5.67
   2  -5  -5   89.19    5.88
  -2  -5   5   95.45    5.99
   2  -5  -5   92.19    5.91
   2   5  -5   89.32    5.40
   2  -5  -5   97.49    5.64
   2   5  -4  694.44   19.79
   2   5  -4  667.22   19.47
   2  -5  -4  734.12   20.43
   2  -5  -4  719.43   20.23
  -2  -5   4  688.90   19.91
   2  -5  -4  721.72   20.98
   2   5  -4  669.73   18.94
   2  -5  -4  697.17   18.98
   2  -5  -3    2.43    1.00
  -2  -5   3    0.44    0.72
   2  -5  -3    1.75    0.97
   2   5  -3    1.05    0.85
   2  -5  -3    3.68    1.20
   2  -5  -3    0.18    0.72
   2   5  -3    1.29    0.89
   2   5  -3    0.84    0.74
  -2  -5   2  407.13   13.55
   2  -5  -2  397.74   14.08
   2  -5  -2  422.32   13.94
   2   5  -2  405.94   12.80
   2   5  -2  406.73   13.48
   2   5  -2  408.91   13.48
   2   5  -1   26.65    2.91
   2   5  -1   22.72    2.75
   2  -5  -1   27.20    3.08
   2  -5  -1   25.58    3.14
   2   5  -1   23.79    2.49
  -2  -5   1   26.47    2.88
   2   5  -1   24.26    2.65
  -2   5   1   29.12    2.72
  -2   5   0 1570.33   35.20
   2   5   0 1575.39   36.13
  -2   5   0 1560.40   36.09
  -2  -5   0 1561.82   36.19
   2  -5   0 1548.60   36.29
   2   5   0 1495.09   35.09
  -2   5  -1  499.55   15.57
   2   5   1  514.40   15.07
   2  -5   1  506.81   15.83
  -2  -5  -1  508.58   15.39
  -2   5  -1  504.33   15.61
  -2   5  -1  521.99   15.05
  -2   5  -2   51.45    4.24
  -2  -5  -2   48.08    3.88
   2   5   2   44.97    3.68
   2  -5   2   53.28    4.36
  -2   5  -2   51.07    3.95
   2  -5   3  108.62    6.46
  -2  -5  -3  117.49    6.15
  -2   5  -3   91.67    5.88
   2   5   3   99.36    5.68
  -2   5  -3  112.30    6.11
  -2   5  -4 1288.28   32.62
   2   5   4 1364.42   31.79
   2  -5   4 1282.52   32.68
  -2  -5  -4 1331.87   31.50
  -2   5  -4 1261.69   32.13
  -2  -5  -4 1311.52   31.70
  -2   5  -4 1297.54   32.59
   2   5   5  191.51    8.47
  -2   5  -5  181.07    8.83
  -2   5  -5  187.38    8.92
  -2  -5  -5  182.48    8.38
  -2   5  -5  185.47    9.10
  -2   5  -6    1.33    1.03
   2   5   6    1.80    0.98
  -2   5  -6    0.28    0.80
  -2   5  -6    0.53    1.08
  -2  -5  -6    0.22    0.79
  -2   5  -7  266.10   11.76
  -2  -5  -7  287.78   12.33
  -2   5  -7  284.62   11.94
   2   5   7  309.37   11.42
  -2   5  -7  294.53   12.38
  -2  -5  -7  269.38   10.88
  -2  -5  -7  276.38   10.99
  -2   5  -8  976.52   27.80
  -2  -5  -8  982.01   28.01
  -2   5  -8  980.05   27.26
   2   5   8 1017.94   26.20
  -2   5  -8 1002.76   28.11
  -2  -5  -8  946.71   26.42
  -2  -5  -8  980.05   26.17
  -2  -5  -8  976.80   26.04
  -2   5  -9   29.73    3.85
  -2   5  -9   36.95    4.35
  -2  -5  -9   34.55    4.24
  -2   5  -9   32.13    4.11
  -2  -5  -9   37.65    4.05
  -2   5  -9   30.90    3.78
  -2  -5  -9   35.70    3.76
  -2  -5  -9   38.96    3.87
  -2   5 -10  809.65   24.72
  -2   5 -10  848.71   25.12
  -2  -5 -10  772.00   22.76
  -2   5 -10  778.36   24.02
  -2   5 -11   24.98    3.60
  -2   5 -11   21.03    3.45
  -2  -5 -11   20.37    2.83
  -2   5 -11   24.81    3.70
  -2  -5 -11   27.33    3.39
  -2   5 -12   25.95    3.64
  -2   5 -12   26.12    3.69
  -2   5 -12   23.12    3.53
  -2  -5 -12   20.14    2.94
  -2  -5 -12   23.62    2.98
  -2   5 -13    8.97    2.41
  -2   5 -13   12.09    2.61
  -2  -5 -13   13.69    2.43
  -2  -5 -13   13.19    2.23
  -2   5 -13    7.47    2.09
  -2   5 -14  150.97    8.47
  -2   5 -14  144.79    8.39
  -2   5 -14  129.89    8.11
  -2  -5 -14  138.68    7.57
  -2   5 -15  148.51    8.20
  -2   5 -15  156.25    8.59
  -2  -5 -15  161.27    7.99
  -2  -5 -15  144.26    8.14
  -2  -5 -16  160.42    8.15
  -2   5 -16  168.48    8.42
  -2  -5 -17   66.66    4.66
  -2   5 -17   77.65    5.11
  -2  -5 -18   20.93    2.31
  -2   5 -18   19.90    2.33
   2  -6 -17  137.11    6.02
   2  -6 -17  134.12    6.51
   2   6 -17  144.43    6.60
   2   6 -16    1.23    1.01
   2  -6 -16    0.65    0.76
   2  -6 -16    1.20    0.83
   2   6 -15  209.22    9.20
   2  -6 -15  202.93    9.41
   2   6 -15  189.42    9.34
   2   6 -14   33.27    3.60
   2   6 -14   45.40    4.50
   2  -6 -14   34.54    3.40
   2  -6 -14   38.19    4.03
   2   6 -14   31.56    3.87
   2  -6 -13   56.06    5.04
   2   6 -13   62.89    5.50
   2   6 -13   72.94    5.75
   2  -6 -12    0.60    0.93
   2   6 -12    0.97    1.14
   2   6 -12    0.30    1.12
   2   6 -11  115.71    7.20
   2  -6 -11  110.63    7.35
   2   6 -11  111.42    7.75
   2   6 -11  116.33    7.53
   2   6 -10   30.36    3.80
   2  -6 -10   32.34    3.98
   2   6 -10   35.91    4.38
   2   6 -10   41.17    4.42
   2   6  -9   26.20    3.50
   2   6  -9   25.08    3.34
   2  -6  -9   19.26    3.19
   2   6  -9   21.63    3.42
   2   6  -9   23.23    3.27
   2  -6  -8   71.08    5.86
   2   6  -8   71.72    5.75
   2   6  -8   67.41    5.42
   2   6  -8   69.48    5.58
   2   6  -8   74.34    5.74
   2  -6  -7  421.10   15.70
  -2  -6   7  441.05   16.07
  -2   6   7  432.68   15.39
   2   6  -7  438.09   15.80
   2   6  -7  454.26   15.83
   2   6  -7  443.81   15.73
   2  -6  -7  423.11   15.92
   2  -6  -7  460.64   15.45
   2  -6  -7  447.90   15.44
   2  -6  -6   20.99    3.07
  -2  -6   6   21.78    3.23
  -2   6   6   16.73    2.79
   2   6  -6   25.55    3.36
   2  -6  -6   24.67    3.39
   2   6  -6   20.31    3.10
   2  -6  -6   19.92    2.89
  -2  -6   5   14.07    2.61
  -2   6   5   15.97    2.80
   2  -6  -5   17.31    2.76
   2   6  -5   16.07    2.75
   2  -6  -5   22.86    3.26
   2   6  -5   12.44    2.50
   2  -6  -5   12.56    2.37
   2  -6  -4  135.65    7.97
   2   6  -4  141.78    7.98
   2   6  -4  149.58    8.15
  -2  -6   4  131.53    7.85
   2  -6  -3  492.04   16.88
   2   6  -3  490.81   16.47
   2   6  -3  484.10   16.39
  -2  -6   3  470.41   16.36
   2  -6  -2   41.22    4.25
   2   6  -2   41.58    4.10
   2   6  -2   45.82    4.29
  -2  -6   2   44.94    4.35
  -2  -6   1    3.90    1.43
   2   6  -1    2.58    1.31
  -2   6   1    4.36    1.50
   2  -6  -1    4.24    1.52
  -2   6   1    2.83    1.33
   2   6  -1    3.50    1.34
   2  -6  -1    2.68    1.30
  -2  -6   0   68.40    5.21
   2   6   0   66.84    5.15
  -2   6   0   60.94    5.06
   2  -6   0   62.76    5.31
   2  -6   1  345.44   13.60
  -2  -6  -1  360.14   13.24
   2   6   1  355.61   12.64
  -2  -6  -2   75.79    5.49
   2  -6   2   80.16    5.97
  -2  -6  -2   77.57    5.55
  -2   6  -2   81.20    5.93
   2   6   2   82.57    5.55
  -2  -6  -3  430.90   15.22
   2   6   3  466.61   15.50
   2  -6   3  469.56   16.46
  -2   6  -3  473.78   16.38
  -2  -6  -4  349.66   13.22
   2   6   4  347.74   13.04
   2  -6   4  346.87   13.97
  -2   6  -4  356.17   13.96
  -2   6  -5    9.36    2.20
  -2  -6  -5   13.85    2.49
  -2   6  -5   13.63    2.61
  -2  -6  -5   10.76    2.17
   2  -6   5   13.28    2.64
  -2   6  -5   10.92    2.34
   2   6   5   12.50    2.27
  -2   6  -6  105.67    7.04
   2  -6   6   88.08    6.71
   2   6   6  102.41    6.59
  -2   6  -6   92.97    6.76
  -2  -6  -6   97.33    6.99
  -2  -6  -6   85.66    6.11
  -2   6  -6   95.81    6.91
  -2   6  -6  100.13    6.87
  -2  -6  -6   99.83    6.48
  -2   6  -7  247.77   11.45
  -2   6  -7  221.46   10.91
  -2   6  -7  249.88   11.85
  -2   6  -7  243.55   11.16
  -2  -6  -7  232.67   10.39
  -2   6  -8   38.70    4.48
  -2   6  -8   44.79    4.61
  -2  -6  -8   35.84    3.85
  -2   6  -8   35.53    4.38
  -2   6  -8   39.91    4.30
  -2  -6  -8   34.69    3.76
  -2   6  -9   17.12    2.94
  -2   6  -9   18.97    3.33
  -2  -6  -9   18.19    2.79
  -2   6  -9   18.27    3.12
  -2  -6  -9   20.37    2.89
  -2   6 -10  319.65   13.66
  -2   6 -10  310.70   13.38
  -2   6 -10  303.03   12.77
  -2  -6 -10  294.68   11.68
  -2  -6 -10  288.76   11.87
  -2  -6 -10  318.17   12.08
  -2   6 -11  416.98   16.28
  -2   6 -11  462.60   16.72
  -2  -6 -11  447.93   15.20
  -2  -6 -11  425.52   14.56
  -2  -6 -12    0.44    0.73
  -2   6 -12    0.31    0.95
  -2  -6 -12    2.18    1.23
  -2   6 -12    0.27    0.95
  -2   6 -12    0.30    1.33
  -2  -6 -13   22.49    2.69
  -2   6 -13   20.58    3.08
  -2   6 -13   17.50    2.86
  -2   6 -13   22.20    3.07
  -2  -6 -13   21.11    2.79
  -2  -6 -14   58.54    4.08
  -2  -6 -14   51.91    4.45
  -2  -6 -14   55.13    4.26
  -2   6 -14   55.00    4.67
  -2   6 -14   51.73    4.37
  -2  -6 -15   89.47    5.46
  -2  -6 -15   86.83    5.08
  -2   6 -15   88.73    5.44
  -2   6 -15   92.71    5.64
  -2   6 -16   91.20    5.00
  -2   6 -16   92.23    5.04
  -2  -6 -16   84.95    4.87
   2   7 -15  206.27    8.39
   2  -7 -15  215.68    8.25
   2   7 -14  102.45    6.12
   2  -7 -14  119.40    6.19
   2  -7 -13    1.55    1.00
   2   7 -13    1.99    1.12
   2  -7 -13    1.42    0.83
   2   7 -12    0.99    0.96
   2   7 -12    0.55    1.11
   2  -7 -12    0.98    0.81
   2   7 -11  117.56    7.46
   2   7 -11  123.62    7.24
   2  -7 -11  122.01    7.25
   2   7 -10  242.23   11.50
   2  -7 -10  244.58   11.14
   2  -7  -9   73.39    5.85
   2   7  -9   78.37    6.24
   2   7  -9   81.57    6.02
   2   7  -9   73.64    5.71
   2  -7  -8  295.76   12.64
   2   7  -8  285.67   12.77
   2   7  -8  302.67   12.54
   2   7  -8  305.25   12.66
   2   7  -7   -0.28    0.86
   2   7  -7    1.80    1.40
   2  -7  -7    1.54    1.19
   2   7  -7   -0.64    1.35
   2   7  -7    1.76    1.23
   2  -7  -7    0.54    0.90
   2   7  -6  105.94    6.92
   2  -7  -6   97.50    6.92
   2   7  -6   95.56    6.96
   2   7  -6  104.37    7.00
   2   7  -6  112.11    7.31
   2   7  -6  117.15    7.40
   2  -7  -6   93.52    6.48
   2   7  -5   25.39    3.36
   2  -7  -5   19.00    3.14
   2   7  -5   21.98    3.31
   2   7  -5   21.80    3.28
   2   7  -5   25.33    3.47
   2  -7  -4  230.04   10.93
   2   7  -4  217.22   10.45
   2   7  -4  227.66   10.84
   2   7  -4  205.36   10.29
   2  -7  -3   71.68    5.95
   2   7  -3   86.90    6.29
   2   7  -3   80.90    6.14
   2   7  -3   73.40    5.76
   2  -7  -2   98.15    6.95
   2   7  -2  103.53    6.88
   2   7  -2   97.60    6.67
   2  -7  -1   36.64    4.28
  -2  -7   1   37.91    4.01
   2   7  -1   40.19    4.18
   2  -7   0  103.91    7.14
  -2  -7   0   97.01    6.45
  -2   7   0  105.68    7.02
   2   7   0   97.56    6.50
   2  -7   1   79.80    6.19
  -2   7  -1   85.87    6.32
  -2  -7  -1   71.89    5.60
   2  -7   2  106.63    7.22
  -2   7  -2  123.81    7.72
  -2   7  -2  113.01    7.35
  -2  -7  -2  108.07    6.91
   2  -7   3   20.44    3.12
  -2   7  -3   14.59    2.78
  -2   7  -3   16.80    2.87
  -2  -7  -3   10.87    2.34
   2  -7   4  819.75   24.73
  -2   7  -4  873.09   25.53
  -2   7  -4  827.75   24.99
  -2  -7  -4  883.76   24.61
   2  -7   5   50.77    4.86
  -2   7  -5   48.41    4.82
  -2  -7  -5   58.13    4.96
  -2   7  -5   54.69    5.17
  -2   7  -6   80.34    6.21
  -2  -7  -6   81.39    5.86
  -2   7  -6   86.47    6.43
  -2   7  -7   10.92    2.36
  -2   7  -7    9.34    2.31
  -2   7  -7   15.52    2.72
  -2   7  -7   11.24    2.34
  -2  -7  -7   13.45    2.43
  -2  -7  -8  897.75   24.33
  -2   7  -8  893.04   26.14
  -2   7  -8  896.28   25.90
  -2   7  -8  904.72   25.53
  -2   7  -8  921.60   25.91
  -2  -7  -8  911.37   24.68
  -2  -7  -9   73.11    5.17
  -2   7  -9   78.55    6.13
  -2   7  -9   83.26    5.84
  -2   7  -9   79.34    5.94
  -2  -7  -9   78.87    5.38
  -2   7  -9   84.90    6.12
  -2  -7 -10  159.97    7.69
  -2   7 -10  171.07    8.97
  -2   7 -10  179.35    8.77
  -2   7 -10  162.67    8.62
  -2  -7 -10  172.66    7.95
  -2   7 -11   12.35    2.39
  -2  -7 -11   17.08    2.36
  -2   7 -11   13.52    2.27
  -2   7 -11   13.75    2.51
  -2   7 -12  150.19    7.57
  -2   7 -12  149.68    7.71
  -2  -7 -12  142.16    6.61
  -2  -7 -13  100.90    5.09
  -2   7 -13  112.08    6.00
  -2  -7 -13  102.24    5.54
  -2   7 -14  278.57    9.36
  -2  -7 -14  232.61    8.50
   2   8 -12   18.61    2.35
   2  -8 -12   20.57    2.25
   2  -8 -12   19.14    2.02
   2   8 -11   15.79    2.27
   2  -8 -11   15.59    2.10
   2  -8 -11   14.05    1.93
   2   8 -10  252.30   10.13
   2  -8 -10  249.66    9.66
   2  -8  -9   12.07    2.10
   2   8  -9    6.58    1.72
   2   8  -9   10.16    1.94
   2  -8  -8    3.00    1.18
   2   8  -8    0.98    1.29
   2   8  -8    0.69    0.93
   2   8  -7  121.17    6.78
   2   8  -7  127.70    7.13
   2  -8  -7  122.45    6.97
   2  -8  -7  111.99    6.44
   2   8  -6  123.12    6.98
   2   8  -6  125.06    7.18
   2  -8  -6  116.00    7.00
   2  -8  -6  108.60    6.48
   2   8  -5   24.42    3.16
   2   8  -5   26.69    3.39
   2  -8  -5   27.33    3.39
   2  -8  -5   32.59    3.58
   2   8  -4   47.48    4.44
   2   8  -4   45.04    4.34
   2  -8  -4   44.77    4.36
   2  -8  -4   45.86    4.27
   2   8  -3   91.08    6.16
   2   8  -3   87.38    6.09
   2  -8  -3   82.99    6.05
   2  -8  -3   84.48    5.95
   2   8  -2   66.36    5.23
   2  -8  -2   62.72    5.19
   2   8  -2   66.22    5.24
   2   8  -1   82.06    5.83
   2   8  -1   73.37    5.48
   2  -8  -1   69.37    5.51
  -2  -8   1   73.93    5.29
   2   8   0   69.41    5.33
  -2   8   0   68.72    5.38
   2  -8   0   72.54    5.57
  -2  -8   0   72.38    5.27
   2   8   1  110.94    6.75
  -2   8  -1  111.84    6.96
   2  -8   1  110.30    6.89
  -2  -8  -1  108.98    6.58
   2   8   2  235.01    9.97
  -2   8  -2  221.51   10.24
   2  -8   2  205.79    9.76
  -2  -8  -2  208.07    9.51
  -2   8  -3  425.91   15.17
  -2   8  -3  440.17   15.14
   2  -8   3  406.17   14.58
  -2  -8  -3  414.06   14.36
  -2   8  -4    0.26    0.87
  -2   8  -4    0.80    1.04
   2  -8   4    1.00    0.96
  -2  -8  -4    1.65    1.14
  -2  -8  -5   26.61    2.88
  -2   8  -5   20.45    2.96
  -2   8  -5   20.14    2.89
   2  -8   5   21.13    2.85
  -2  -8  -5   26.13    3.06
  -2  -8  -6  120.06    6.17
  -2   8  -6  114.40    6.68
  -2   8  -6  126.60    7.16
  -2   8  -6  119.98    6.93
   2  -8   6  105.47    6.26
  -2  -8  -6  115.51    6.41
  -2  -8  -7  353.83   11.78
  -2   8  -7  372.87   12.98
  -2   8  -7  365.16   13.01
  -2   8  -7  358.33   12.51
   2  -8   7  329.48   11.95
  -2  -8  -7  355.72   12.13
  -2  -8  -8   25.11    2.63
  -2   8  -8   28.59    3.18
  -2   8  -8   29.95    3.15
  -2  -8  -8   27.50    2.85
   2  -8   8   26.80    2.83
  -2   8  -9    1.37    0.89
  -2  -8  -9    2.06    0.89
  -2  -8  -9    1.12    0.77
  -2   8 -10   84.34    4.78
  -2  -8 -10   90.25    4.63
  -2   8 -10   83.95    4.86
  -2  -8 -11  308.95    9.41
   2  -9  -6   23.63    2.34
   2   9  -6   22.78    2.46
   2   9  -6   22.84    2.39
   2  -9  -6   19.29    2.12
   2  -9  -5  563.37   15.68
   2   9  -5  602.30   16.33
   2   9  -5  597.96   16.19
   2  -9  -5  566.21   15.60
   2  -9  -4    0.82    0.74
   2   9  -4    2.30    1.05
   2   9  -4    2.28    0.94
   2  -9  -4    2.74    1.03
   2  -9  -3    4.39    1.19
   2   9  -3    4.12    1.33
   2   9  -3    4.01    1.21
   2  -9  -3    6.56    1.46
   2  -9  -2    4.99    1.31
   2   9  -2    6.94    1.56
   2  -9  -2    4.31    1.26
  -2   9   2    8.24    1.64
   2   9  -2    6.11    1.47
   2  -9  -1  600.78   17.00
  -2   9   1  668.60   17.76
   2   9  -1  646.24   17.70
   2  -9  -1  615.58   17.18
   2  -9   0   60.08    4.06
  -2   9   0   70.99    4.51
   2   9   0   64.79    4.36
  -2   9   0   61.20    4.27
  -2  -9   0   59.45    3.90
   2  -9   0   57.93    4.05
   2  -9   1   53.79    3.80
  -2   9  -1   58.52    4.16
   2   9   1   49.08    3.71
  -2   9  -1   52.12    3.88
   2  -9   1   55.30    3.86
  -2  -9  -1   47.64    3.50
   2  -9   2    9.23    1.60
  -2   9  -2    8.43    1.67
  -2   9  -2    8.66    1.65
  -2  -9  -2    8.29    1.50
   2  -9   2   11.13    1.74
   2  -9   3   41.25    3.19
  -2  -9  -3   49.53    3.47
  -2   9  -3   50.33    3.76
  -2   9  -3   49.93    3.70
  -2  -9  -4   49.59    3.42
  -2   9  -4   52.80    3.76
  -2   9  -4   48.87    3.52
  -2  -9  -5   31.17    2.61
  -2   9  -5   29.87    2.77
   3   0 -23   -0.53    0.81
   3   0 -22    5.48    1.39
   3   0 -22    4.84    1.50
   3   0 -21    0.26    1.04
   3   0 -21    1.15    0.89
   3   0 -21    0.23    0.84
   3   0 -20  867.11   25.23
   3   0 -20  866.49   25.77
   3   0 -20  886.86   23.57
   3   0 -20  936.91   25.02
   3   0 -19    0.46    0.89
   3   0 -19   -0.30    1.06
   3   0 -19   -0.32    1.19
   3   0 -19   -0.80    1.17
   3   0 -18  117.38    6.73
   3   0 -18  129.72    7.51
   3   0 -18  117.89    7.74
   3   0 -18  105.43    7.48
   3   0 -18  119.27    7.33
   3   0 -17    0.52    0.80
   3   0 -17    1.88    1.16
   3   0 -17    0.30    1.11
   3   0 -17   -0.32    1.17
   3   0 -17    0.54    1.05
   3   0 -17   -0.27    1.08
   3   0 -16  349.64   12.86
   3   0 -16  335.58   12.23
   3   0 -16  324.13   13.20
   3   0 -16  311.77   12.90
   3   0 -16  341.37   13.72
   3   0 -16  350.31   12.96
   3   0 -16  324.39   12.68
   3   0 -15    1.87    1.09
   3   0 -15    0.24    0.84
   3   0 -15   -0.27    0.98
   3   0 -15    0.51    0.90
   3   0 -15    1.92    1.11
   3   0 -15   -0.23    0.86
   3   0 -15    2.51    1.34
   3   0 -14  495.83   15.91
   3   0 -14  529.58   16.11
   3   0 -14  469.15   16.18
   3   0 -14  499.20   16.20
   3   0 -14  491.45   15.22
   3   0 -14  526.92   15.99
   3   0 -14  542.80   17.13
   3   0 -14  525.10   16.58
   3   0 -13    0.20    0.65
   3   0 -13    0.21    0.74
   3   0 -13    0.20    0.74
   3   0 -13   -0.38    0.78
   3   0 -13   -0.22    0.95
   3   0 -13    1.27    1.02
   3   0 -13    0.54    0.66
   3   0 -13    0.19    0.64
   3   0 -13    0.68    0.92
   3   0 -13    0.41    0.64
   3   0 -12  313.00   10.99
   3   0 -12  312.76   10.73
   3   0 -12  335.31   11.33
   3   0 -12  324.38   10.79
   3   0 -12  305.55   10.77
   3   0 -12  299.70   10.28
   3   0 -12  305.24   10.64
   3   0 -12  321.44   10.86
   3   0 -12  350.86   11.69
   3   0 -12  312.00   10.97
   3   0 -12  315.63   11.18
   3   0 -11    0.66    0.77
   3   0 -11    0.16    0.52
   3   0 -11    1.14    0.69
   3   0 -10 4509.32   89.81
   3   0 -10 4428.39   89.58
   3   0 -10 4484.15   89.73
   3   0  -9   -0.13    0.54
   3   0  -9    0.50    0.57
   3   0  -9   -0.13    0.58
   3   0  -8  315.68    9.44
   3   0  -8  321.04    9.53
   3   0  -8  344.51    9.76
   3   0  -8  351.18    9.77
   3   0  -7    0.10    0.40
   3   0  -7    0.59    0.49
   3   0  -7    0.19    0.41
   3   0  -7   -0.10    0.39
   3   0  -6 1723.01   35.75
   3   0  -6 1789.34   35.98
   3   0  -6 1767.26   34.53
   3   0  -6 1721.29   35.60
   3   0  -6 1681.38   35.85
   3   0  -5    0.20    0.32
   3   0  -5   -0.07    0.34
   3   0  -5    0.71    0.31
   3   0  -5    1.31    0.50
   3   0  -5    0.31    0.36
   3   0  -5    0.52    0.42
   3   0  -4  109.76    3.59
   3   0  -4  109.15    3.47
   3   0  -4  104.38    3.66
   3   0  -4  105.07    3.64
   3   0  -4  110.38    3.33
   3   0  -4  105.07    3.71
   3   0  -3    1.21    0.41
   3   0  -3    0.73    0.36
   3   0  -3    0.46    0.32
  -3   0   3    0.62    0.29
   3   0  -2 1136.47   23.10
   3   0  -2 1203.03   22.97
   3   0  -2 1081.98   22.51
   3   0  -2 1137.91   22.89
  -3   0   2 1117.61   22.87
  -3   0   2 1144.85   22.22
   3   0  -2 1152.96   23.10
   3   0  -2 1117.48   22.31
  -3   0   1    2.72    0.39
  -3   0   1   -0.05    0.25
   3   0  -1    0.81    0.31
   3   0  -1    3.46    0.45
   3   0  -1    0.95    0.39
  -3   0   0  586.14   12.76
   3   0   0  570.99   12.29
  -3   0   0  586.88   12.35
   3   0   0  591.17   12.65
   3   0   0  562.46   11.99
  -3   0  -1    0.47    0.35
  -3   0  -1    1.70    0.45
  -3   0  -1   -0.12    0.38
   3   0   1    0.28    0.23
  -3   0  -1    1.26    0.25
   3   0   1    0.86    0.31
  -3   0  -2 2612.02   48.91
   3   0   2 2403.48   48.31
  -3   0  -2 2414.23   47.82
  -3   0  -2 2536.29   48.49
   3   0   2 2584.28   48.91
  -3   0  -3    0.93    0.54
  -3   0  -3    0.22    0.34
  -3   0  -3    0.43    0.34
   3   0   3    0.76    0.42
  -3   0  -4  201.51    6.62
  -3   0  -4  195.93    5.58
  -3   0  -4  203.90    5.89
   3   0   4  207.19    5.87
  -3   0  -5    0.25    0.38
   3   0   5    0.69    0.39
  -3   0  -5    0.59    0.59
  -3   0  -6  353.57    9.79
   3   0   6  366.08    9.46
   3   0   7    2.30    0.70
  -3   0  -7    0.60    0.54
  -3   0  -8    1.12    0.66
   3   0   8   14.06    1.59
   3   0   9    1.92    0.72
  -3   0  -9    0.43    0.80
  -3   0 -10  587.56   18.24
   3   0  10  627.80   16.40
  -3   0 -10  593.94   19.10
  -3   0 -10  596.63   18.29
  -3   0 -10  569.95   18.60
  -3   0 -11    1.66    1.12
  -3   0 -11    0.17    0.54
  -3   0 -11    0.99    0.92
  -3   0 -11    0.75    0.97
  -3   0 -11    0.58    0.96
  -3   0 -12  232.34    8.99
  -3   0 -12  185.57    9.92
  -3   0 -12  208.72    9.94
  -3   0 -12  199.74    9.81
  -3   0 -12  214.38   10.89
  -3   0 -13    1.27    0.89
  -3   0 -13    0.34    1.25
  -3   0 -13    0.33    1.35
  -3   0 -13    0.30    0.93
  -3   0 -13    0.90    0.99
  -3   0 -14    4.77    1.79
  -3   0 -14    3.64    1.36
  -3   0 -14    3.58    1.82
  -3   0 -14    5.43    2.03
  -3   0 -14    4.15    1.67
  -3   0 -14    4.36    1.67
  -3   0 -15    0.33    0.94
  -3   0 -15   -0.24    0.84
  -3   0 -15    0.99    1.28
  -3   0 -15    1.61    1.41
  -3   0 -15   -0.74    1.74
  -3   0 -16  345.42   14.28
  -3   0 -16  334.02   13.95
  -3   0 -16  315.45   14.55
  -3   0 -17    0.31    1.04
  -3   0 -17   -0.31    1.26
  -3   0 -17   -0.72    1.46
  -3   0 -18   53.45    4.94
  -3   0 -18   58.51    5.62
  -3   0 -19    0.49    0.85
  -3   0 -19   -0.86    1.42
  -3   0 -20    0.23    0.90
  -3   0 -21   -0.17    0.70
   3   1 -23   46.16    3.05
   3  -1 -23   44.53    3.09
   3   1 -22  110.09    5.58
   3  -1 -22  119.70    5.89
   3   1 -22  134.59    6.77
   3  -1 -22  129.00    6.69
   3  -1 -21   81.12    5.04
   3   1 -21   70.88    4.76
   3   1 -21   76.58    5.40
   3  -1 -21   76.74    5.70
   3  -1 -21   82.67    5.69
   3   1 -21   86.98    5.79
   3  -1 -20   18.49    2.60
   3  -1 -20   22.28    3.07
   3   1 -20   22.84    3.07
   3  -1 -20   19.37    3.04
   3   1 -20   23.78    3.33
   3   1 -20   15.94    2.60
   3  -1 -20   20.82    3.26
   3   1 -19   -0.26    1.81
   3  -1 -19   -0.26    1.71
   3   1 -19   -0.88    2.09
   3  -1 -19   -0.30    2.13
   3  -1 -19    0.48    1.08
   3   1 -19    2.54    1.32
   3  -1 -19    1.27    1.44
   3   1 -18  365.40   13.62
   3  -1 -18  361.11   13.60
   3  -1 -18  323.31   13.55
   3   1 -18  327.46   13.62
   3  -1 -18  374.11   13.95
   3  -1 -18  324.87   12.54
   3   1 -18  344.49   13.64
   3   1 -18  363.70   13.95
   3  -1 -18  365.68   14.45
   3   1 -18  379.56   14.86
   3  -1 -18  321.12   13.96
   3  -1 -17  472.04   15.86
   3   1 -17  443.56   15.52
   3   1 -17  427.66   15.50
   3   1 -17  427.85   15.81
   3  -1 -17  413.44   15.71
   3  -1 -17  433.40   14.91
   3  -1 -17  444.88   15.67
   3  -1 -17  463.83   16.54
   3   1 -17  439.56   15.75
   3   1 -17  433.90   16.37
   3  -1 -17  426.66   16.23
   3  -1 -16   16.06    2.70
   3   1 -16   14.12    2.48
   3   1 -16   20.62    2.92
   3  -1 -16   13.97    2.72
   3  -1 -16   12.05    2.43
   3   1 -16   14.16    2.73
   3   1 -16   14.95    2.67
   3  -1 -16   15.46    2.48
   3  -1 -16   15.89    2.70
   3  -1 -16   20.91    3.12
   3   1 -16   15.63    2.72
   3  -1 -16   17.59    3.10
   3   1 -16   18.51    3.13
   3  -1 -15    0.96    1.01
   3   1 -15    0.24    0.81
   3   1 -15    0.24    0.92
   3   1 -15   -0.25    1.51
   3  -1 -15   -0.53    1.46
   3   1 -15   -0.53    1.35
   3  -1 -15    2.04    1.06
   3  -1 -15    0.98    1.08
   3  -1 -15    1.07    0.99
   3   1 -15    0.26    1.24
   3   1 -15    1.68    1.13
   3  -1 -15    1.41    1.19
   3  -1 -14   45.73    3.98
   3   1 -14   43.37    3.89
   3   1 -14   41.25    3.87
   3  -1 -14   42.40    4.06
   3   1 -14   36.49    3.60
   3   1 -14   34.30    3.64
   3  -1 -14   44.70    4.06
   3  -1 -14   47.24    3.94
   3  -1 -14   45.31    4.02
   3   1 -14   47.97    4.37
   3  -1 -14   39.76    4.05
   3   1 -14   40.95    3.93
   3  -1 -14   36.58    3.82
   3   1 -13 1133.40   29.22
   3   1 -13 1193.69   29.02
   3   1 -13 1146.29   28.95
   3  -1 -13 1176.34   29.27
   3  -1 -13 1184.45   28.80
   3   1 -13 1152.84   28.71
   3   1 -13 1174.34   28.68
   3  -1 -13 1136.84   28.77
   3  -1 -13 1107.74   28.05
   3  -1 -13 1199.96   29.50
   3   1 -13 1139.26   29.06
   3  -1 -13 1145.21   28.88
   3   1 -13 1114.34   28.58
   3   1 -13 1279.00   30.25
   3  -1 -13 1236.36   29.85
   3   1 -12   11.57    1.94
   3  -1 -12    6.69    1.47
   3   1 -12    9.04    1.68
   3   1 -12    9.52    1.75
   3  -1 -12    9.10    1.75
   3   1 -12   10.07    1.80
   3  -1 -12    8.73    1.68
   3   1 -12    7.23    1.56
   3  -1 -12    7.09    1.47
   3  -1 -12    8.55    1.62
   3  -1 -12    7.54    1.60
   3  -1 -12   10.01    1.88
   3   1 -12   10.55    1.82
   3   1 -12   13.74    2.13
   3  -1 -12   10.08    1.79
   3  -1 -12    8.83    1.85
   3   1 -12   10.56    1.85
   3   1 -11  305.13   10.66
   3  -1 -11  307.23   10.44
   3   1 -11  312.24   10.51
   3   1 -11  337.31   11.26
   3  -1 -11  326.13   10.68
   3   1 -11  306.66   10.39
   3   1 -10   19.34    2.21
   3   1 -10   24.75    2.38
   3  -1 -10   25.60    2.41
   3   1 -10   18.19    2.20
   3   1 -10   19.40    2.14
   3  -1 -10   21.67    2.26
   3   1  -9 2868.12   57.96
   3   1  -9 2780.02   57.25
   3  -1  -9 2758.58   57.19
   3   1  -9 2801.10   57.19
   3  -1  -9 2813.39   57.42
   3   1  -9 2765.58   57.82
   3  -1  -9 2746.40   56.49
   3   1  -8   27.13    2.31
   3  -1  -8   21.77    2.04
   3   1  -8   27.19    2.21
   3  -1  -8   25.42    2.13
   3  -1  -8   28.99    2.31
   3   1  -8   25.85    2.27
   3   1  -8   27.43    2.18
   3  -1  -8   23.11    2.04
   3  -1  -7  542.13   12.55
   3  -1  -7  520.41   12.85
   3   1  -7  554.88   13.61
   3  -1  -7  541.50   13.52
   3   1  -7  554.56   13.81
   3  -1  -7  541.46   13.40
   3   1  -7  563.33   14.01
   3   1  -7  552.57   13.40
   3  -1  -7  551.77   13.34
   3  -1  -7  548.24   13.61
   3  -1  -7  514.01   12.98
   3  -1  -6   29.78    1.77
   3   1  -6   29.55    2.06
   3  -1  -6   30.74    2.08
   3   1  -6   32.09    2.02
   3  -1  -6   31.28    1.89
   3   1  -6   33.21    2.30
   3  -1  -6   31.83    2.07
   3  -1  -6   33.01    2.01
   3  -1  -6   30.20    2.10
   3  -1  -6   30.23    1.99
   3  -1  -5 5763.44  111.01
   3  -1  -5 5714.34  111.63
   3   1  -5 5654.16  111.64
   3   1  -5 5833.87  111.67
   3  -1  -5 5865.39  111.38
   3   1  -5 5870.32  111.41
   3  -1  -5 5768.04  111.09
   3  -1  -5 5683.83  111.85
   3  -1  -5 5732.92  111.60
   3   1  -4  279.57    7.32
   3  -1  -4  280.17    6.96
   3   1  -4  276.31    7.60
   3  -1  -4  291.61    6.85
   3  -1  -4  275.92    7.43
  -3  -1   4  289.97    6.90
  -3  -1   4  258.50    6.66
   3  -1  -3  136.61    4.14
   3   1  -3  129.30    4.07
   3   1  -3  132.31    4.10
   3   1  -3  138.36    4.47
   3  -1  -3  135.79    3.59
   3  -1  -3  141.75    4.39
  -3  -1   3  139.90    3.98
  -3  -1   3  129.62    3.91
   3  -1  -2 1753.32   34.47
   3   1  -2 1706.59   34.42
  -3  -1   2 1772.19   34.39
  -3  -1   2 1676.93   34.42
  -3   1   2 1716.10   34.95
   3  -1  -2 1755.03   33.43
   3   1  -2 1709.65   33.98
   3  -1  -2 1752.44   34.89
  -3  -1   1  429.95    9.62
  -3  -1   1  412.66    9.64
  -3   1   1  435.68   10.18
   3  -1  -1  436.28    9.98
   3   1  -1  410.04    9.31
  -3  -1   0 3515.88   68.12
  -3  -1   0 3583.27   68.09
  -3   1   0 3536.37   68.69
   3  -1   0 3405.23   68.43
   3   1   0 3550.04   66.60
   3   1   0 3550.34   67.64
  -3  -1  -1 1975.60   38.89
  -3  -1  -1 1934.31   38.67
  -3   1  -1 2008.27   39.48
   3   1   1 1970.35   38.44
   3  -1   1 1934.46   39.01
  -3   1  -1 1882.04   38.39
   3  -1   1 1955.53   38.88
  -3  -1  -2 4967.79   95.06
  -3  -1  -2 4915.46   94.64
   3   1   2 4953.04   94.57
  -3   1  -2 4598.13   94.31
   3  -1   2 4925.83   94.89
   3  -1   2 4884.34   94.96
   3  -1   2 4966.77   94.14
  -3   1  -2 4920.37   95.52
  -3   1  -2 4971.18   95.30
  -3  -1  -2 5064.28   95.35
  -3  -1  -3   55.18    2.73
  -3   1  -3   63.68    3.04
  -3  -1  -3   59.93    2.95
  -3   1  -3   50.57    2.72
   3   1   3   55.04    2.49
   3  -1   3   55.23    2.57
  -3   1  -3   65.04    2.57
   3  -1   3   56.29    2.62
  -3  -1  -4 1626.41   34.50
  -3   1  -4 1627.93   34.41
  -3   1  -4 1620.48   34.11
   3   1   4 1615.72   33.44
   3  -1   4 1700.18   33.69
  -3  -1  -4 1605.10   33.92
  -3  -1  -5  826.04   19.59
  -3   1  -5  849.65   19.63
  -3  -1  -5  825.42   19.02
   3   1   5  822.52   18.47
   3  -1   5  843.60   18.62
  -3  -1  -5  786.95   18.95
  -3  -1  -6    8.32    1.44
  -3   1  -6    8.40    1.48
   3   1   6    7.18    1.09
  -3  -1  -6    6.47    1.16
   3  -1   6   11.69    1.23
   3   1   7  169.26    6.11
  -3  -1  -7  168.05    6.57
   3   1   8   13.99    1.67
  -3  -1  -8   12.88    1.80
  -3  -1  -9   24.47    2.92
  -3   1  -9   29.05    3.21
   3   1   9   28.10    2.49
  -3  -1  -9   31.12    2.98
  -3   1 -10    3.34    1.38
  -3  -1 -10    3.05    1.30
  -3  -1 -10    2.06    1.28
  -3   1 -10    3.20    1.01
  -3  -1 -10    2.97    0.97
  -3   1 -10    3.52    1.32
  -3  -1 -10    2.37    0.95
   3   1  10    5.71    1.26
  -3  -1 -10    4.30    1.31
  -3  -1 -10    3.44    1.35
  -3   1 -10    2.45    1.40
  -3  -1 -10    6.31    1.44
  -3  -1 -11  536.92   16.06
  -3   1 -11  470.96   16.66
  -3   1 -11  476.23   16.91
  -3  -1 -11  460.45   16.78
  -3  -1 -11  577.04   15.92
  -3  -1 -11  561.21   15.46
  -3   1 -11  545.75   15.50
  -3  -1 -11  484.39   17.11
  -3   1 -11  483.36   17.29
  -3  -1 -11  528.21   17.87
   3   1  11  526.05   15.10
  -3  -1 -11  527.88   16.35
  -3   1 -12   15.36    2.68
  -3   1 -12   15.11    2.31
  -3  -1 -12   14.53    2.14
   3  -1  12   13.89    2.10
   3   1  12   11.75    1.91
  -3  -1 -12   13.50    2.80
  -3   1 -12   12.83    2.74
  -3  -1 -12   12.97    2.59
  -3  -1 -12   14.49    2.67
  -3  -1 -12   10.77    2.37
  -3   1 -12    9.20    2.25
  -3   1 -12    9.93    2.29
  -3  -1 -13   14.60    2.94
  -3  -1 -13   14.72    2.32
  -3   1 -13   14.84    2.72
  -3   1 -13   14.14    2.86
  -3  -1 -13   11.54    2.60
  -3  -1 -13   11.04    2.46
  -3   1 -13   17.66    3.13
   3  -1  13   17.75    2.51
   3   1  13   15.38    2.25
  -3  -1 -13   12.87    2.57
  -3  -1 -14  112.26    7.90
  -3  -1 -14  120.86    6.69
  -3   1 -14  123.99    8.13
  -3  -1 -14  109.50    7.95
  -3   1 -14  120.01    8.18
  -3   1 -14  110.01    7.86
  -3  -1 -14  113.86    8.02
   3  -1  14  109.75    6.45
  -3  -1 -14  114.28    7.70
  -3   1 -15  863.14   25.88
  -3  -1 -15  822.88   25.31
  -3  -1 -15  796.14   25.52
  -3  -1 -15  755.19   25.35
  -3   1 -15  727.74   24.99
  -3   1 -16  315.83   13.83
  -3  -1 -16  322.42   13.82
  -3  -1 -16  281.60   13.37
  -3  -1 -16  293.42   13.77
  -3   1 -16  267.48   13.28
  -3   1 -17  187.87    9.99
  -3  -1 -17  168.98    9.69
  -3  -1 -17  161.46    9.75
  -3   1 -17  156.31    9.52
  -3  -1 -17  169.20    9.54
  -3   1 -18    0.30    1.06
  -3  -1 -18    0.30    1.01
  -3   1 -18   -0.94    1.80
  -3  -1 -18   -0.30    0.98
  -3  -1 -19  122.02    7.18
  -3   1 -19  120.88    7.05
  -3  -1 -19  111.92    7.07
  -3   1 -19  106.58    6.87
  -3  -1 -20   35.65    3.40
  -3   1 -20   29.64    3.10
  -3  -1 -20   27.05    3.22
  -3   1 -20   28.95    3.28
  -3  -1 -21   19.77    2.27
  -3   1 -21   26.13    2.56
  -3  -1 -21   22.15    2.34
   3  -2 -22    7.32    1.42
   3   2 -22    9.47    1.78
   3   2 -22    6.59    1.28
   3  -2 -21  106.26    6.39
   3   2 -21  101.52    5.47
   3   2 -21  103.59    6.20
   3  -2 -21  101.55    5.61
   3  -2 -20  161.98    8.62
   3  -2 -20  172.81    7.98
   3   2 -20  172.78    8.66
   3   2 -20  149.73    7.34
   3  -2 -19   33.45    3.55
   3   2 -19   34.87    3.74
   3  -2 -19   33.19    4.05
   3  -2 -19   31.47    3.47
   3   2 -19   33.96    3.87
   3  -2 -19   34.55    4.06
   3   2 -19   35.37    4.02
   3   2 -19   30.89    3.37
   3  -2 -18    1.71    1.18
   3   2 -18   -0.25    1.39
   3   2 -18    2.78    1.41
   3  -2 -18    0.94    1.09
   3  -2 -18    3.02    1.44
   3  -2 -18    2.23    1.34
   3   2 -18   -0.27    1.57
   3   2 -18    1.90    1.07
   3  -2 -18    1.55    1.40
   3   2 -18    2.07    1.34
   3   2 -17   46.32    4.15
   3   2 -17   42.70    4.47
   3  -2 -17   46.89    4.77
   3   2 -17   47.12    4.41
   3   2 -17   53.77    4.81
   3  -2 -17   42.26    4.10
   3   2 -17   48.33    4.60
   3  -2 -17   48.55    4.61
   3  -2 -17   42.66    4.16
   3   2 -17   45.76    4.55
   3  -2 -17   46.38    4.81
   3  -2 -16   83.69    6.31
   3   2 -16   71.70    5.65
   3   2 -16   68.50    5.42
   3  -2 -16   69.04    5.20
   3   2 -16   72.12    5.40
   3  -2 -16   70.61    5.86
   3   2 -16   78.53    6.01
   3  -2 -16   77.85    5.53
   3  -2 -16   79.73    5.85
   3   2 -16   65.08    5.38
   3  -2 -16   84.97    6.21
   3   2 -15   43.57    4.36
   3  -2 -15   45.79    4.54
   3   2 -15   45.77    4.19
   3   2 -15   46.38    4.28
   3  -2 -15   43.14    3.99
   3   2 -15   43.34    4.29
   3  -2 -15   41.18    3.98
   3  -2 -15   45.52    4.37
   3  -2 -15   50.29    4.63
   3   2 -14    1.18    0.91
   3   2 -14    1.74    1.01
   3  -2 -14    0.26    0.85
   3  -2 -14    1.01    0.89
   3  -2 -14    2.03    0.99
   3  -2 -14   -0.24    1.01
   3  -2 -14    0.78    0.86
   3   2 -14    0.25    1.32
   3   2 -13  100.70    6.36
   3   2 -13  105.95    6.29
   3   2 -13   96.35    6.27
   3   2 -13   97.08    6.04
   3  -2 -13   97.63    6.10
   3   2 -13   96.23    5.81
   3  -2 -13   93.92    6.02
   3  -2 -13  104.67    6.24
   3  -2 -13  100.13    6.00
   3  -2 -13   82.53    5.36
   3   2 -12   46.75    3.74
   3   2 -12   48.71    4.16
   3   2 -12   44.14    3.84
   3   2 -12   47.77    3.79
   3   2 -12   52.23    4.29
   3   2 -12   44.36    3.87
   3  -2 -12   41.72    3.76
   3   2 -12   43.92    3.72
   3  -2 -12   47.41    4.04
   3  -2 -12   43.54    3.76
   3  -2 -12   44.06    3.61
   3  -2 -12   47.96    3.95
   3  -2 -11   41.35    3.31
   3   2 -11   58.07    4.24
   3   2 -11   43.82    3.37
   3   2 -11   40.99    3.61
   3   2 -11   45.52    3.44
   3   2 -11   49.52    4.01
   3   2 -11   47.25    3.78
   3   2 -11   35.11    3.31
   3  -2 -11   44.12    3.60
   3  -2 -11   41.50    3.50
   3  -2 -11   45.64    3.73
   3  -2 -11   43.43    3.59
   3  -2 -11   44.31    3.65
   3   2 -11   42.38    3.49
   3   2 -10   34.93    3.17
   3   2 -10   36.29    2.90
   3  -2 -10   28.76    2.64
   3  -2 -10   29.50    2.70
   3  -2 -10   32.76    2.93
   3   2 -10   32.46    3.01
   3   2 -10   33.44    2.77
   3   2  -9  118.52    5.22
   3   2  -9  118.98    5.80
   3  -2  -9  114.94    5.28
   3  -2  -9  113.22    5.35
   3  -2  -9  118.41    5.46
   3   2  -9  113.08    5.63
   3  -2  -9  114.11    4.87
   3   2  -9  119.53    5.10
   3   2  -8   76.32    3.90
   3  -2  -8   81.48    4.26
   3  -2  -8   88.77    4.43
   3  -2  -8   83.02    4.20
   3   2  -8   87.23    4.62
   3  -2  -8   81.86    3.89
   3   2  -8   90.46    4.06
   3   2  -7   15.90    1.62
   3  -2  -7   13.86    1.65
   3  -2  -7   17.89    1.74
   3  -2  -7   19.29    1.90
   3  -2  -7   19.22    1.74
   3   2  -7   20.04    2.04
   3   2  -7   17.38    1.59
   3   2  -6  808.47   18.96
   3   2  -6  783.63   18.08
  -3  -2   6  810.07   18.32
   3  -2  -6  768.72   18.87
   3   2  -6  806.51   18.07
   3  -2  -6  811.50   18.22
   3  -2  -6  788.14   18.22
   3   2  -6  806.64   17.85
   3   2  -6  814.14   19.11
   3  -2  -5    1.76    0.69
  -3  -2   5    0.61    0.52
   3  -2  -5    1.40    0.49
   3  -2  -5    1.27    0.61
   3   2  -5    0.74    0.52
   3  -2  -5    1.54    0.61
   3   2  -5    2.76    0.72
   3   2  -5    0.30    0.36
  -3  -2   4  209.83    6.31
   3  -2  -4  205.99    6.79
   3  -2  -4  212.27    5.79
   3  -2  -4  204.99    6.67
   3  -2  -4  210.88    6.27
   3   2  -4  197.01    5.81
   3   2  -4  209.80    6.46
  -3  -2   3  839.57   18.54
   3  -2  -3  827.87   18.99
   3   2  -3  830.91   18.63
   3  -2  -3  871.15   18.46
   3   2  -3  813.40   17.69
   3   2  -3  854.37   18.66
  -3   2   2 1154.37   23.88
  -3  -2   2 1151.18   24.31
   3   2  -2 1144.14   23.76
   3  -2  -2 1167.43   24.76
   3   2  -2 1128.97   24.17
   3   2  -2 1116.74   23.24
   3   2  -1   80.01    3.16
  -3  -2   1   71.88    3.18
   3  -2  -1   86.13    3.63
   3   2  -1   68.98    2.98
   3   2  -1   80.38    2.72
  -3   2   0  219.48    6.96
   3   2   0  235.66    5.78
  -3  -2   0  222.44    6.65
   3   2   0  243.58    6.63
  -3   2  -1 1186.61   25.83
   3   2   1 1205.31   24.40
   3  -2   1 1177.25   25.16
  -3   2  -1 1201.92   25.13
   3  -2   1 1161.09   25.52
  -3  -2  -1 1197.90   24.72
  -3  -2  -1 1204.20   25.42
   3   2   1 1232.05   25.30
  -3  -2  -1 1157.25   25.09
  -3   2  -2 1161.18   25.19
   3  -2   2 1127.96   24.38
   3   2   2 1138.44   23.85
  -3   2  -2 1081.24   24.25
   3  -2   2 1145.25   24.77
  -3  -2  -2 1155.80   24.24
  -3  -2  -2 1178.88   24.69
   3   2   2 1193.32   24.69
  -3  -2  -2 1150.12   24.27
   3  -2   3  816.18   18.29
  -3   2  -3  733.75   17.78
   3   2   3  785.94   17.57
  -3   2  -3  827.88   18.01
  -3   2  -3  818.29   18.67
  -3  -2  -3  799.84   18.03
  -3  -2  -3  802.11   18.25
  -3  -2  -3  798.10   17.67
   3   2   3  809.55   18.21
   3  -2   4 1670.59   34.84
  -3   2  -4 1569.11   34.57
   3   2   4 1635.42   34.26
  -3   2  -4 1667.78   34.85
  -3   2  -4 1668.27   35.20
  -3  -2  -4 1719.42   34.93
   3   2   4 1676.67   34.78
  -3  -2  -4 1661.86   34.90
  -3  -2  -4 1655.25   34.05
   3   2   5  165.32    5.76
   3  -2   5  174.20    6.12
  -3   2  -5  170.09    6.24
  -3   2  -5  170.66    6.23
  -3  -2  -5  164.38    6.13
  -3  -2  -6   32.62    2.80
   3  -2   6   36.84    2.62
  -3  -2  -6   37.25    2.77
   3   2   6   38.79    2.61
  -3  -2  -7 1594.62   36.10
   3   2   7 1649.63   34.83
  -3  -2  -7 1584.92   35.29
   3  -2   7 1598.01   35.00
  -3   2  -8 1277.94   31.01
  -3  -2  -8 1352.09   31.42
   3   2   8 1350.33   30.00
   3  -2   8 1310.37   30.02
   3   2   9  407.03   12.06
  -3  -2  -9  381.33   12.95
   3  -2   9  389.28   12.00
  -3   2  -9  409.70   13.24
  -3   2  -9  375.30   13.31
  -3   2  -9  388.51   13.26
  -3  -2  -9  397.85   12.03
  -3   2  -9  422.17   13.40
  -3   2  -9  375.82   13.06
  -3  -2  -9  374.19   13.98
  -3   2  -9  337.79   12.66
  -3  -2  -9  369.41   11.59
  -3  -2  -9  368.72   12.03
  -3   2 -10   29.23    3.42
  -3  -2 -10   31.15    3.03
  -3   2 -10   29.89    3.47
   3   2  10   27.60    2.81
  -3  -2 -10   29.68    3.30
   3  -2  10   30.42    2.90
  -3  -2 -10   26.99    3.53
  -3  -2 -10   31.61    3.09
  -3   2 -11  263.49   11.63
  -3  -2 -11  317.13   11.03
  -3   2 -11  278.23   11.90
   3   2  11  305.82   10.77
   3  -2  11  275.82   10.42
  -3  -2 -11  295.90   11.85
  -3  -2 -11  264.39   12.35
  -3  -2 -11  296.79   11.11
  -3  -2 -12  339.09   13.78
  -3   2 -12  329.68   13.78
  -3  -2 -12  383.07   12.86
  -3   2 -12  351.79   14.12
   3   2  12  355.29   12.28
  -3  -2 -12  376.42   14.08
   3  -2  12  338.65   12.13
  -3  -2 -12  339.35   14.67
  -3  -2 -12  363.73   13.02
  -3  -2 -13  119.78    7.95
  -3   2 -13  143.24    8.63
  -3  -2 -13  145.66    8.11
  -3  -2 -13  142.93    7.47
  -3  -2 -13  140.90    7.05
  -3   2 -13  143.06    8.57
  -3  -2 -13  133.31    8.09
   3  -2  13  132.86    7.17
   3   2  13  143.56    7.29
  -3  -2 -13  126.80    8.64
  -3  -2 -13  148.60    7.95
  -3  -2 -14  150.05    8.42
  -3   2 -14  144.04    8.95
  -3  -2 -14  165.79    7.81
  -3  -2 -14  148.62    9.51
  -3   2 -14  149.56    8.93
  -3  -2 -14  148.64    9.05
  -3   2 -15    1.40    1.23
  -3  -2 -15    1.16    1.18
  -3  -2 -15    3.44    1.80
  -3  -2 -15    0.68    0.83
  -3  -2 -15    1.53    1.48
  -3   2 -15   -0.66    1.45
  -3  -2 -15    0.34    1.68
  -3  -2 -16   56.98    4.99
  -3   2 -16   52.76    5.42
  -3  -2 -16   67.60    4.86
  -3  -2 -16   55.17    5.41
  -3  -2 -16   54.55    5.60
  -3  -2 -16   51.88    5.20
  -3   2 -16   45.91    4.95
  -3   2 -17   13.36    2.73
  -3  -2 -17    9.68    2.17
  -3  -2 -17   11.90    2.07
  -3  -2 -17    8.60    2.35
  -3  -2 -17    9.21    2.36
  -3  -2 -17   11.97    2.57
  -3  -2 -18   77.02    6.13
  -3   2 -18   83.43    6.17
  -3  -2 -18   88.12    6.31
  -3   2 -19   28.19    3.34
  -3  -2 -19   25.37    3.26
  -3   2 -20   27.19    2.91
  -3  -2 -20   32.50    3.18
   3  -3 -22  138.51    5.70
   3   3 -21   42.65    3.74
   3  -3 -21   36.67    3.12
   3   3 -20    4.60    1.23
   3   3 -20    3.61    1.32
   3  -3 -20    4.40    1.36
   3   3 -20    5.22    1.50
   3  -3 -19  200.39    9.61
   3   3 -19  176.11    8.01
   3   3 -19  188.34    9.28
   3  -3 -19  186.30    8.48
   3   3 -19  190.45    9.19
   3  -3 -19  186.59    8.63
   3   3 -18  277.37   10.84
   3  -3 -18  287.33   12.22
   3   3 -18  297.06   11.88
   3   3 -18  288.46   12.16
   3  -3 -18  282.80   11.23
   3  -3 -18  318.42   12.29
   3   3 -18  282.69   12.01
   3  -3 -18  248.11   10.78
   3   3 -17  320.18   13.19
   3  -3 -17  319.14   13.35
   3   3 -17  321.53   13.06
   3   3 -17  311.15   11.89
   3  -3 -17  298.24   12.02
   3  -3 -17  348.17   13.24
   3  -3 -17  357.67   13.85
   3   3 -17  311.31   12.60
   3  -3 -17  310.24   12.25
   3   3 -16  434.45   15.77
   3   3 -16  407.15   14.78
   3  -3 -16  390.34   14.29
   3   3 -16  417.56   15.33
   3  -3 -16  415.74   15.59
   3   3 -16  421.35   14.31
   3  -3 -16  421.91   15.13
   3  -3 -16  409.74   14.47
   3  -3 -16  448.64   16.05
   3   3 -15  161.51    8.78
   3   3 -15  150.61    8.01
   3  -3 -15  144.17    7.76
   3   3 -15  149.42    8.41
   3  -3 -15  161.21    8.79
   3   3 -15  171.17    8.12
   3  -3 -15  165.39    8.83
   3  -3 -15  157.39    8.33
   3  -3 -15  147.54    7.88
   3  -3 -15  155.92    8.73
   3   3 -14   69.68    5.36
   3   3 -14   54.75    4.84
   3   3 -14   65.72    5.50
   3   3 -14   62.94    5.14
   3  -3 -14   58.57    5.02
   3   3 -14   55.41    4.44
   3   3 -14   52.95    4.52
   3  -3 -14   54.47    4.92
   3  -3 -14   50.89    4.49
   3  -3 -14   56.39    4.62
   3  -3 -14   55.42    4.95
   3   3 -13  226.51   10.14
   3   3 -13  215.66    9.92
   3   3 -13  228.42   10.52
   3   3 -13  224.95    9.85
   3  -3 -13  231.26   10.11
   3   3 -13  226.16    9.27
   3   3 -13  201.10    9.18
   3  -3 -13  228.41    9.85
   3  -3 -13  229.88   10.22
   3  -3 -13  223.62   10.16
   3  -3 -13  232.23    9.81
   3  -3 -13  211.29    9.29
   3   3 -12  174.97    8.75
   3   3 -12  204.49    9.46
   3   3 -12  213.53    9.40
   3   3 -12  192.75    8.95
   3  -3 -12  189.47    8.73
   3   3 -12  193.12    8.79
   3   3 -12  202.27    8.36
   3   3 -12  187.24    8.44
   3  -3 -12  191.72    8.63
   3  -3 -12  207.16    9.25
   3  -3 -12  192.96    9.03
   3  -3 -12  173.77    8.05
   3   3 -11   25.53    2.89
   3   3 -11   21.18    2.51
   3   3 -11   22.99    2.65
   3  -3 -11   25.95    2.93
   3   3 -11   24.39    3.00
   3   3 -11   24.67    3.03
   3   3 -11   25.11    2.94
   3   3 -11   24.64    2.97
   3  -3 -11   24.25    2.91
   3  -3 -11   28.43    3.16
   3   3 -10   40.51    3.70
   3   3 -10   38.63    3.48
   3   3 -10   36.78    3.46
   3   3 -10   41.91    3.50
   3   3 -10   38.38    3.19
   3   3 -10   35.72    3.41
   3  -3 -10   34.55    3.02
   3  -3 -10   35.68    3.30
   3  -3 -10   32.64    3.11
   3  -3 -10   35.90    3.40
   3  -3 -10   39.40    3.56
   3   3  -9 1014.03   25.26
   3   3  -9  986.40   24.88
   3  -3  -9 1003.76   25.19
   3   3  -9  999.07   25.01
   3  -3  -9 1029.15   24.25
   3  -3  -9  970.11   24.85
   3   3  -9 1050.99   24.29
   3  -3  -8    1.74    0.84
   3  -3  -8    0.96    0.62
   3   3  -8    1.52    0.84
   3  -3  -8    0.58    0.53
  -3  -3   7 1505.94   32.92
   3  -3  -7 1446.05   33.52
   3   3  -7 1479.01   32.46
   3  -3  -7 1465.99   32.52
   3   3  -7 1484.00   33.10
   3   3  -7 1490.17   33.42
   3  -3  -6    2.22    0.93
  -3  -3   6    2.17    0.84
   3   3  -6    2.20    0.79
   3  -3  -6    2.80    0.80
   3   3  -6    2.27    0.80
   3  -3  -5    2.96    0.89
  -3  -3   5    4.61    1.09
   3  -3  -5    1.54    0.79
   3   3  -5    3.50    0.91
   3  -3  -4  486.89   12.69
  -3  -3   4  475.55   12.90
   3  -3  -4  477.23   13.51
   3  -3  -4  476.73   13.21
   3   3  -4  499.05   13.01
   3  -3  -3   24.52    2.04
   3   3  -3   26.73    1.89
  -3  -3   3   26.87    2.22
   3  -3  -3   27.00    2.44
   3  -3  -3   27.29    2.36
   3   3  -3   25.65    2.14
   3  -3  -2  827.57   19.65
   3  -3  -2  857.39   18.90
  -3  -3   2  783.21   19.19
   3   3  -2  810.70   18.44
   3  -3  -2  803.65   19.79
   3  -3  -1 1427.89   30.83
  -3  -3   1 1382.51   30.32
  -3   3   1 1428.02   30.24
   3   3  -1 1371.71   29.72
   3  -3   0 3493.45   71.75
  -3   3   0 3667.29   71.01
  -3   3   0 3609.21   71.97
  -3  -3   0 3565.91   71.37
   3   3   0 3512.27   70.92
  -3   3   0 3541.41   71.53
   3  -3   1  937.44   21.78
  -3   3  -1  916.41   20.97
  -3   3  -1  904.49   21.65
   3   3   1  923.37   21.10
  -3  -3  -1  960.84   21.39
  -3   3  -1  903.50   21.63
  -3   3  -2 2450.01   48.91
  -3   3  -2 2351.14   49.36
  -3   3  -2 2343.96   49.68
  -3  -3  -2 2312.60   48.84
   3   3   2 2399.82   48.96
  -3   3  -3  426.18   11.94
   3  -3   3  433.04   12.14
  -3   3  -3  437.50   12.27
  -3  -3  -3  445.00   11.69
  -3  -3  -3  442.38   12.03
   3   3   3  442.73   11.99
  -3   3  -3  431.40   12.57
  -3  -3  -3  420.66   11.42
  -3  -3  -4  580.47   14.72
  -3  -3  -4  575.73   14.95
   3   3   4  593.38   15.03
  -3  -3  -4  552.99   14.13
  -3   3  -4  548.38   14.84
   3   3   4  579.96   14.09
   3  -3   4  567.72   14.95
  -3  -3  -5  851.89   20.85
   3   3   5  887.92   21.01
  -3  -3  -5  893.20   21.16
   3   3   5  861.11   20.13
   3  -3   5  854.97   20.98
  -3  -3  -6  472.08   13.49
   3   3   6  465.97   13.24
  -3  -3  -6  442.99   13.27
  -3   3  -6  470.30   14.21
   3   3   6  469.80   12.79
   3  -3   6  493.59   13.60
  -3   3  -7   26.30    3.01
  -3   3  -7   21.97    2.75
  -3   3  -7   22.40    2.80
  -3  -3  -7   28.64    2.71
   3  -3   7   24.46    2.49
   3   3   7   27.52    2.47
  -3  -3  -7   28.29    3.02
  -3   3  -7   20.73    2.56
  -3  -3  -8  129.06    6.18
  -3  -3  -8  125.50    6.17
  -3   3  -8  147.00    7.47
  -3   3  -8  128.04    7.01
  -3   3  -8  137.48    7.46
   3  -3   8  140.79    6.48
   3   3   8  136.17    6.19
  -3  -3  -8  127.15    6.99
  -3   3  -8  138.93    7.05
  -3  -3  -9  210.66    8.56
  -3   3  -9  245.32   10.29
  -3  -3  -9  206.07    9.36
  -3   3  -9  212.80    9.95
  -3  -3  -9  217.98    8.92
  -3  -3  -9  225.92   10.81
  -3   3  -9  202.40    9.58
  -3   3  -9  229.08    9.66
  -3  -3  -9  234.89   10.14
   3  -3   9  220.90    8.78
   3   3   9  230.95    8.72
  -3   3 -10    3.71    1.45
  -3  -3 -10    2.31    1.20
  -3   3 -10    2.86    1.34
  -3   3 -10    1.32    1.07
  -3   3 -10    2.85    1.29
  -3  -3 -10    2.72    1.14
  -3  -3 -10    1.91    0.89
  -3  -3 -10    1.50    0.87
   3  -3  10    2.05    0.96
   3   3  10    2.35    0.97
  -3  -3 -10    3.85    1.44
  -3  -3 -10    2.96    1.54
  -3   3 -10    1.68    1.09
  -3  -3 -11  206.19   11.00
  -3   3 -11  207.02   10.04
  -3  -3 -11  202.90    9.90
  -3   3 -11  198.38   10.25
  -3   3 -11  189.95    9.68
  -3  -3 -11  219.77    9.07
  -3  -3 -11  203.02    8.71
  -3  -3 -11  213.38    9.29
   3   3  11  220.51    9.10
   3  -3  11  202.50    8.89
  -3  -3 -11  209.68   10.23
  -3   3 -12    1.97    1.58
  -3   3 -12    0.61    0.95
  -3  -3 -12    1.59    1.03
  -3  -3 -12    1.22    1.33
  -3  -3 -12    1.00    0.97
  -3  -3 -12    1.87    1.45
   3   3  12    2.49    1.16
  -3  -3 -12    3.48    1.48
   3  -3  12    2.82    1.26
  -3  -3 -13  514.97   18.45
  -3  -3 -13  597.63   17.60
  -3   3 -13  522.28   18.60
  -3  -3 -13  558.83   17.67
  -3  -3 -13  481.26   19.25
  -3   3 -13  538.63   19.24
  -3  -3 -14  114.02    7.81
  -3   3 -14  128.86    8.17
  -3  -3 -14  122.49    7.77
  -3  -3 -14  126.88    7.49
  -3  -3 -14  114.68    8.51
  -3   3 -14  129.43    8.41
  -3   3 -15   18.59    3.18
  -3  -3 -15   25.58    3.54
  -3  -3 -15   19.98    3.31
  -3   3 -15   19.64    3.36
  -3   3 -16    8.53    2.16
  -3  -3 -16    8.49    2.15
  -3  -3 -16    4.71    1.90
  -3  -3 -16    7.40    2.13
  -3   3 -16    7.25    2.24
  -3   3 -17  200.57    9.99
  -3  -3 -17  214.30    9.68
  -3   3 -17  211.78   10.07
  -3  -3 -17  200.37   10.48
  -3   3 -18   54.46    4.60
  -3  -3 -18   54.69    4.35
  -3  -3 -19   32.89    3.00
  -3   3 -19   26.83    3.01
  -3  -3 -19   24.83    2.99
  -3   3 -20   41.99    3.20
  -3  -3 -20   33.62    3.01
  -3   4  21    0.67    0.70
   3  -4 -21    1.18    0.62
   3   4 -20   17.59    2.43
   3  -4 -20   18.29    2.15
   3   4 -19  374.32   12.91
   3  -4 -19  360.52   12.85
   3  -4 -19  358.80   11.82
   3   4 -19  354.84   12.88
   3  -4 -19  351.81   12.21
   3   4 -18   98.17    6.43
   3   4 -18   94.33    6.16
   3  -4 -18   88.52    6.03
   3  -4 -18   89.84    5.52
   3  -4 -18   98.77    6.50
   3  -4 -18   92.43    5.84
   3   4 -17   45.61    4.54
   3   4 -17   56.64    4.86
   3  -4 -17   50.85    4.72
   3   4 -17   50.18    4.15
   3  -4 -17   47.17    4.12
   3  -4 -17   46.67    4.68
   3  -4 -17   45.11    4.23
   3   4 -16  175.75    9.43
   3  -4 -16  170.49    8.67
   3   4 -16  190.98    9.41
   3  -4 -16  195.26    9.72
   3   4 -16  188.88    8.61
   3  -4 -16  177.74    8.59
   3  -4 -16  199.53    9.98
   3   4 -15  477.25   16.73
   3   4 -15  441.69   16.17
   3  -4 -15  408.40   14.92
   3  -4 -15  444.32   15.13
   3  -4 -15  441.72   15.92
   3  -4 -15  455.48   16.50
   3   4 -15  463.51   15.85
   3  -4 -15  429.15   15.84
   3   4 -15  469.65   15.12
   3  -4 -14   11.68    2.39
   3  -4 -14   14.85    2.78
   3  -4 -14    9.57    1.98
   3   4 -14   10.33    2.32
   3   4 -14   13.97    2.35
   3   4 -14   14.88    2.71
   3  -4 -14   12.56    2.42
   3   4 -13  107.35    6.33
   3  -4 -13  107.79    6.94
   3  -4 -13  110.97    6.97
   3  -4 -13  101.20    6.26
   3   4 -13  127.63    7.71
   3   4 -13  103.78    6.83
   3   4 -13  103.94    6.98
   3  -4 -13  118.02    7.37
   3   4 -12    3.97    1.49
   3   4 -12    4.52    1.46
   3  -4 -12    5.32    1.65
   3  -4 -12    5.92    1.77
   3  -4 -12    6.68    1.77
   3   4 -12    4.35    1.37
   3   4 -12    5.03    1.67
   3   4 -11 1176.27   27.83
   3   4 -11 1069.57   29.04
   3   4 -11 1047.14   28.70
   3   4 -11 1044.42   28.29
   3  -4 -11 1104.37   29.17
   3  -4 -11 1112.73   28.86
   3  -4 -11 1132.15   27.81
   3  -4 -11 1088.55   28.49
   3  -4 -11 1062.63   28.53
   3  -4 -10    6.97    1.65
   3   4 -10    7.31    1.75
   3   4 -10    7.81    1.79
   3  -4 -10    5.74    1.66
   3  -4 -10    7.97    1.90
   3  -4 -10    8.05    1.84
   3  -4 -10   10.37    2.02
   3   4 -10   11.76    1.94
   3   4 -10   10.56    2.13
   3   4  -9  412.02   13.01
   3  -4  -9  400.47   13.93
   3  -4  -9  438.97   14.46
   3   4  -9  394.67   13.85
   3   4  -9  428.19   13.88
   3  -4  -9  425.62   13.44
   3  -4  -9  402.02   14.05
   3   4  -8  533.75   15.14
   3  -4  -8  529.23   16.36
   3  -4  -8  560.05   16.53
   3   4  -8  514.42   16.04
   3   4  -8  536.21   15.87
   3  -4  -8  524.80   15.49
  -3  -4   8  521.06   15.82
   3  -4  -8  513.97   16.29
   3  -4  -7 2556.62   53.68
   3   4  -7 2473.97   54.14
   3   4  -7 2414.34   53.94
   3   4  -7 2467.57   52.78
   3  -4  -7 2561.96   54.80
   3  -4  -7 2542.56   54.61
   3   4  -7 2520.22   53.89
   3   4  -7 2402.92   53.77
  -3  -4   7 2635.04   54.44
   3  -4  -7 2494.38   54.72
   3  -4  -7 2530.16   55.37
   3   4  -6 1380.22   31.61
   3   4  -6 1369.13   31.52
  -3  -4   6 1302.51   31.34
   3  -4  -6 1328.82   32.15
   3  -4  -6 1373.88   31.93
   3  -4  -6 1364.84   32.06
   3   4  -6 1294.89   31.02
   3   4  -6 1311.25   31.31
   3  -4  -6 1338.49   32.54
   3  -4  -6 1331.65   30.89
  -3   4   6 1340.26   31.49
   3  -4  -5  122.58    5.74
   3   4  -5  123.86    5.98
  -3  -4   5  116.14    5.93
   3  -4  -5  126.69    6.49
   3  -4  -5  125.09    6.20
   3  -4  -4  138.60    6.07
   3   4  -4  147.05    6.40
  -3  -4   4  142.45    6.47
   3  -4  -4  134.18    6.65
   3  -4  -4  146.02    6.64
   3  -4  -3 1089.86   24.95
   3   4  -3 1076.77   25.24
   3  -4  -3 1062.47   25.71
  -3  -4   3 1030.57   25.37
   3  -4  -3 1053.18   26.08
  -3   4   2   20.15    2.05
   3  -4  -2   21.13    2.36
   3   4  -2   22.14    2.06
  -3  -4   2   18.06    2.16
   3  -4  -2   20.61    2.40
  -3   4   1  451.02   12.35
   3  -4  -1  431.31   12.98
   3   4  -1  435.12   12.11
  -3  -4   1  425.58   12.79
  -3   4   1  414.22   12.46
   3  -4  -1  431.12   13.13
  -3   4   0  135.21    5.75
   3  -4   0  137.60    6.26
  -3   4   0  134.67    6.33
  -3  -4   0  136.04    6.09
  -3   4   0  126.57    5.95
   3  -4   0  135.13    6.26
   3   4   0  136.95    5.78
   3  -4   1  952.04   23.53
  -3   4  -1  961.42   22.85
  -3   4  -1  948.40   23.65
  -3  -4  -1  946.98   23.16
   3   4   1  960.42   22.87
  -3   4  -1  968.10   23.68
   3  -4   2   20.49    2.39
  -3   4  -2   19.80    2.23
  -3   4  -2   20.05    2.32
  -3  -4  -2   29.00    2.70
   3   4   2   32.59    2.77
  -3   4  -2   21.65    2.51
  -3   4  -3  978.77   25.33
  -3  -4  -3 1019.11   24.59
   3   4   3 1047.51   24.70
  -3   4  -3 1023.94   24.71
   3  -4   3 1019.92   25.14
  -3   4  -4  249.74    9.60
  -3   4  -4  268.36   10.26
  -3   4  -4  259.37    9.54
  -3   4  -4  268.24   10.20
  -3  -4  -4  269.91    9.42
   3   4   4  274.83    9.55
  -3  -4  -4  248.78    9.29
  -3   4  -5  205.03    8.84
  -3   4  -5  213.00    9.32
  -3   4  -5  215.66    9.22
   3   4   5  229.59    8.72
  -3  -4  -5  226.39    8.60
  -3  -4  -5  227.83    8.74
  -3  -4  -6  122.11    6.27
  -3   4  -6  112.10    6.50
  -3   4  -6  118.99    6.84
   3  -4   6  115.18    6.12
  -3   4  -6  116.43    6.68
  -3  -4  -6  127.98    6.26
  -3  -4  -6  136.32    6.46
   3   4   6  126.37    6.27
  -3   4  -6  117.96    6.71
  -3  -4  -7   57.21    4.24
  -3   4  -7   49.30    4.45
  -3   4  -7   57.93    4.85
  -3  -4  -7   62.16    4.99
   3  -4   7   65.82    4.53
  -3   4  -7   63.18    5.04
  -3   4  -7   58.31    4.71
  -3  -4  -8   29.04    3.06
  -3   4  -8   20.76    3.04
  -3   4  -8   22.62    3.11
  -3  -4  -8   28.25    3.52
   3   4   8   27.42    2.74
   3  -4   8   26.01    2.91
  -3   4  -8   26.47    3.33
  -3   4  -8   21.44    3.13
  -3   4  -9  121.29    7.22
  -3  -4  -9  101.20    5.98
  -3   4  -9  108.32    7.24
  -3  -4  -9  117.10    7.99
  -3   4  -9  103.58    7.08
  -3   4  -9  112.90    7.35
  -3   4  -9  130.31    7.76
   3   4   9  117.24    6.10
  -3  -4  -9  122.66    7.53
   3  -4   9  109.34    6.36
  -3  -4  -9  106.81    6.19
  -3  -4 -10  455.70   14.82
  -3   4 -10  472.87   17.04
  -3   4 -10  470.95   16.97
  -3  -4 -10  452.52   17.65
  -3   4 -10  452.96   16.52
   3   4  10  487.59   14.95
  -3  -4 -10  493.03   17.27
   3  -4  10  470.98   15.26
  -3  -4 -10  456.13   15.19
  -3   4 -11    1.00    1.23
  -3   4 -11   -0.32    1.13
  -3  -4 -11    4.16    1.82
  -3  -4 -11    0.50    0.88
  -3   4 -11    0.95    1.28
  -3  -4 -11    2.33    1.40
   3   4  11    4.05    1.34
  -3  -4 -11    0.23    1.13
  -3  -4 -12   39.84    4.32
  -3   4 -12   32.46    4.06
  -3   4 -12   34.92    4.23
  -3   4 -12   32.92    4.29
  -3  -4 -12   34.94    3.59
  -3  -4 -12   34.90    4.69
  -3  -4 -12   29.81    3.49
  -3   4 -13  308.98   13.90
  -3  -4 -13  343.65   12.31
  -3  -4 -13  332.13   13.48
  -3   4 -13  311.86   13.39
  -3  -4 -13  291.37   14.12
  -3   4 -13  315.49   13.44
  -3  -4 -13  293.54   12.13
  -3   4 -14   50.36    5.20
  -3  -4 -14   41.09    4.55
  -3  -4 -14   42.14    4.20
  -3  -4 -14   48.86    4.82
  -3  -4 -14   49.63    5.47
  -3  -4 -15   29.77    3.72
  -3   4 -15   29.59    3.91
  -3  -4 -15   31.49    3.60
  -3  -4 -15   29.48    4.15
  -3  -4 -16   18.86    3.14
  -3  -4 -16   22.11    3.05
  -3   4 -16   14.27    2.43
  -3   4 -16   17.47    2.95
  -3  -4 -17  153.86    8.35
  -3   4 -17  160.80    7.81
  -3  -4 -17  143.34    7.45
  -3   4 -17  160.06    8.15
  -3  -4 -18   16.87    2.47
  -3   4 -18   18.33    2.34
  -3  -4 -18   21.16    2.51
  -3   4 -18   13.52    2.20
  -3  -4 -19   37.87    3.18
  -3  -4 -19   37.57    2.88
   3   5 -19   89.93    5.17
   3  -5 -19   89.73    4.89
   3  -5 -18  113.66    5.96
   3   5 -18  118.61    6.48
   3  -5 -18  111.18    6.35
   3  -5 -17   44.07    3.82
   3   5 -17   31.73    3.57
   3  -5 -17   43.29    4.20
  -3   5  17   26.24    3.26
   3  -5 -16  386.82   13.64
  -3   5  16  363.84   13.76
   3   5 -16  427.33   14.84
   3  -5 -16  401.36   14.67
   3  -5 -15    5.43    1.58
  -3   5  15    9.62    2.23
   3   5 -15    5.06    1.77
   3  -5 -15    8.01    2.11
   3   5 -15    6.39    1.89
   3  -5 -14   46.17    4.77
   3   5 -14   43.73    4.60
   3   5 -14   49.62    4.88
   3   5 -14   48.73    4.64
  -3   5  14   46.77    4.69
   3  -5 -13   38.74    4.37
  -3   5  13   40.50    4.34
   3   5 -13   44.75    4.69
   3   5 -13   45.38    4.48
   3   5 -13   36.78    4.38
  -3   5  12  169.18    9.09
   3  -5 -12  182.06    9.60
   3  -5 -12  172.33    9.00
   3   5 -12  171.69    8.89
   3   5 -12  176.58    9.43
   3   5 -12  157.88    9.20
   3  -5 -11   73.02    5.84
   3  -5 -11   80.08    6.05
   3  -5 -11   78.28    6.08
   3  -5 -11   77.01    5.81
  -3   5  11   76.32    5.95
   3   5 -11   72.22    5.86
   3   5 -11   77.91    5.76
   3   5 -11   75.45    5.97
   3  -5 -11   83.85    5.81
   3  -5 -10  346.42   13.67
   3  -5 -10  335.13   13.52
   3  -5 -10  355.08   13.61
   3  -5 -10  375.30   14.38
  -3   5  10  363.46   13.75
   3   5 -10  346.77   13.31
   3   5 -10  361.46   13.90
   3   5 -10  375.41   14.10
   3  -5 -10  376.77   13.45
   3  -5  -9   11.91    2.32
   3   5  -9   14.42    2.51
   3  -5  -9   14.86    2.64
   3  -5  -9   13.28    2.41
  -3   5   9    8.63    2.08
   3  -5  -9    9.06    2.02
   3  -5  -9   11.78    2.35
   3   5  -9   12.43    2.31
  -3  -5   8 1055.37   28.26
   3  -5  -8 1071.19   28.85
   3  -5  -8 1137.03   29.29
   3  -5  -8 1128.31   28.75
  -3   5   8 1072.12   28.37
   3   5  -8 1045.90   27.71
   3   5  -8 1070.94   28.17
   3   5  -8 1074.83   28.21
   3  -5  -8 1085.25   27.69
   3   5  -8 1029.55   28.06
   3  -5  -7    8.35    1.77
   3   5  -7    7.64    1.80
   3   5  -7   12.98    2.25
   3  -5  -7   11.66    2.34
   3  -5  -7   10.47    2.09
  -3   5   7   11.63    2.24
   3   5  -7    8.54    1.92
   3   5  -7    7.55    1.80
   3  -5  -7   11.40    2.24
  -3  -5   7    9.68    2.06
   3   5  -7   10.35    2.07
  -3  -5   6  139.15    7.40
   3  -5  -6  117.01    7.05
   3  -5  -6  123.57    7.02
   3  -5  -6  117.78    7.00
  -3   5   6  117.44    6.72
   3   5  -6  129.39    6.98
   3   5  -6  120.82    6.86
   3  -5  -6  130.80    6.76
   3   5  -6  131.52    7.01
   3   5  -5  232.68    9.60
  -3  -5   5  227.51    9.74
   3  -5  -5  225.63   10.02
   3  -5  -5  242.95   10.29
   3  -5  -5  216.41    9.64
  -3   5   5  237.11    9.70
   3   5  -5  231.97    9.79
   3   5  -5  235.18    9.78
   3  -5  -5  230.59    9.25
   3  -5  -5  245.34   10.91
   3   5  -4 1234.11   29.87
  -3  -5   4 1227.57   30.44
   3  -5  -4 1183.91   30.64
   3  -5  -4 1251.83   30.71
   3  -5  -4 1213.10   30.82
  -3   5   4 1158.59   29.66
   3   5  -4 1232.53   30.41
   3   5  -4 1165.49   29.91
   3  -5  -4 1279.49   31.96
   3  -5  -4 1254.51   29.49
   3   5  -3   44.78    3.76
  -3  -5   3   47.61    3.99
   3  -5  -3   39.76    3.83
   3  -5  -3   48.91    4.25
  -3   5   3   37.31    3.56
   3   5  -3   40.39    3.75
   3   5  -3   44.38    3.89
  -3   5   3   50.58    3.66
   3  -5  -3   46.88    4.39
   3   5  -2  572.81   16.37
  -3  -5   2  528.30   16.36
   3  -5  -2  539.91   16.82
   3  -5  -2  540.38   17.04
  -3   5   2  538.09   16.23
   3   5  -2  540.39   16.58
   3   5  -2  566.95   16.77
  -3   5   2  559.07   15.64
   3  -5  -2  565.35   17.86
   3  -5  -1  255.21   10.90
  -3  -5   1  265.79   10.18
   3   5  -1  259.95    9.45
   3  -5  -1  257.41   10.58
   3   5  -1  268.11   10.32
   3   5  -1  274.68   10.30
  -3   5   1  268.98    9.60
  -3   5   1  259.44    9.99
  -3   5   1  258.64   10.51
   3   5   0 2368.91   51.42
  -3  -5   0 2383.53   52.41
  -3   5   0 2351.92   52.34
  -3   5   0 2374.89   52.18
   3   5   0 2513.07   52.87
   3  -5   0 2431.80   54.02
  -3   5   0 2329.87   52.91
  -3   5   0 2411.71   51.64
  -3   5  -1    3.82    1.20
  -3   5  -1    3.15    1.21
  -3   5  -1    6.17    1.61
  -3   5  -1    2.87    1.18
  -3  -5  -1    2.05    0.99
   3  -5   1    3.35    1.28
   3   5   1    1.32    0.73
  -3   5  -2  210.93    8.99
  -3  -5  -2  203.48    8.77
  -3  -5  -2  219.74    9.03
   3   5   2  221.06    8.87
  -3   5  -2  221.02    9.47
   3  -5   2  205.86    9.35
  -3   5  -2  215.03    8.89
  -3   5  -3   13.50    2.22
  -3   5  -3   13.49    2.20
  -3  -5  -3    7.85    1.71
  -3  -5  -3    9.71    1.77
  -3   5  -3   12.09    2.19
  -3  -5  -3   10.37    1.89
   3  -5   3   10.35    2.01
   3   5   3    8.90    1.74
  -3   5  -4  369.98   13.49
  -3   5  -4  357.97   12.92
  -3  -5  -4  348.29   12.48
   3   5   4  357.25   12.53
  -3  -5  -4  378.60   12.70
  -3   5  -4  353.45   13.27
  -3   5  -5   54.49    4.82
  -3   5  -5   43.31    4.14
  -3  -5  -5   47.85    4.11
  -3  -5  -5   57.65    4.41
   3   5   5   55.08    4.39
  -3   5  -5   51.96    4.65
  -3   5  -6  178.33    9.37
  -3   5  -6  187.88    9.27
  -3   5  -6  201.48    9.91
  -3  -5  -6  199.91    8.98
  -3   5  -6  205.44    9.89
   3   5   6  195.61    8.91
  -3   5  -7  169.26    9.23
  -3   5  -7  170.32    9.14
  -3   5  -7  186.87    9.69
  -3  -5  -7  181.24    9.59
  -3  -5  -7  177.30    8.48
  -3   5  -7  163.61    8.92
  -3   5  -8    9.48    2.37
  -3   5  -8   14.30    2.72
  -3   5  -8   10.90    2.55
  -3  -5  -8   10.61    2.35
  -3  -5  -8    5.82    1.71
  -3   5  -8    7.26    2.01
  -3   5  -9   -0.31    0.81
  -3   5  -9    0.31    1.04
  -3   5  -9    1.64    1.27
  -3  -5  -9    1.19    0.92
  -3   5  -9    0.66    1.16
  -3  -5  -9    1.00    1.10
  -3   5  -9   -1.55    1.45
  -3  -5  -9    0.24    0.81
  -3  -5 -10    5.57    1.60
  -3   5 -10    3.38    1.58
  -3   5 -10    8.09    2.26
  -3   5 -10    2.26    1.36
  -3   5 -10    6.81    2.08
  -3  -5 -10    1.95    1.07
  -3   5 -11   16.99    3.06
  -3   5 -11   13.13    2.74
  -3   5 -11   12.21    2.71
  -3  -5 -11   14.82    2.62
  -3  -5 -11   19.08    2.74
  -3  -5 -12  313.63   11.93
  -3   5 -12  334.35   13.95
  -3   5 -12  310.78   13.59
  -3   5 -12  326.77   13.78
  -3  -5 -12  301.52   13.93
  -3  -5 -12  313.95   12.25
  -3   5 -13    4.15    1.63
  -3   5 -13    2.18    1.41
  -3  -5 -13    1.48    1.15
  -3  -5 -13    0.69    1.28
  -3  -5 -13    1.34    0.90
  -3   5 -13    2.84    1.43
  -3   5 -14    2.30    1.51
  -3  -5 -14   -0.28    0.93
  -3  -5 -14    0.23    0.77
  -3  -5 -14    0.96    1.06
  -3   5 -14    0.30    1.11
  -3  -5 -14    0.61    0.89
  -3   5 -15   10.48    2.18
  -3  -5 -15   11.38    2.18
  -3  -5 -15   10.78    2.33
  -3  -5 -15   12.27    2.09
  -3   5 -16  338.49   12.12
  -3  -5 -16  325.45   11.65
  -3  -5 -17    6.12    1.39
  -3   5 -17    4.32    1.46
   3  -6 -17    8.21    1.64
   3   6 -17    8.02    1.61
   3  -6 -17    8.48    1.50
  -3   6  17    8.38    1.54
   3  -6 -16    8.57    1.85
   3   6 -16    5.52    1.57
   3  -6 -16    5.92    1.41
  -3   6  16    4.90    1.40
   3  -6 -15  587.20   18.44
  -3   6  15  567.59   17.45
   3  -6 -15  606.48   17.36
   3   6 -15  582.72   18.60
   3  -6 -14   27.52    3.12
   3   6 -14   28.96    3.65
  -3   6  14   26.04    3.20
   3  -6 -14   28.11    3.49
   3  -6 -13    1.75    1.18
   3   6 -13    2.48    1.31
   3   6 -13    3.23    1.50
  -3   6  13    3.36    1.42
   3  -6 -12    6.10    1.89
  -3   6  12    4.32    1.61
   3   6 -12    5.21    1.91
   3   6 -12   10.48    2.30
   3  -6 -11  118.23    7.64
   3   6 -11  109.84    7.24
   3   6 -11  112.68    7.11
  -3   6  11  103.65    6.83
   3   6 -11  106.63    7.47
   3  -6 -10   84.40    6.46
   3   6 -10   87.12    6.35
   3   6 -10   79.91    6.09
  -3   6  10   88.88    6.27
   3   6 -10   71.40    6.15
   3  -6  -9    2.22    1.34
   3   6  -9    0.29    0.89
   3   6  -9    0.58    0.95
   3   6  -9    0.87    1.07
  -3   6   9    0.28    0.91
   3  -6  -8  105.53    7.25
   3   6  -8  124.88    7.38
   3   6  -8  109.89    7.19
   3   6  -8  109.35    7.12
   3   6  -8  114.45    7.09
  -3   6   8  105.27    6.80
   3  -6  -7   80.01    6.20
   3  -6  -7   75.20    5.88
  -3  -6   7   75.89    5.97
   3  -6  -7   74.24    5.97
  -3   6   7   74.67    5.75
   3   6  -7   76.94    5.83
   3   6  -7   87.09    6.25
   3   6  -7   84.71    6.10
   3   6  -7   76.83    5.74
  -3   6   7   79.60    5.79
   3  -6  -6   86.35    6.36
  -3  -6   6   72.14    5.80
   3  -6  -6   67.32    5.67
   3   6  -6   85.89    6.17
   3   6  -6   72.17    5.59
   3   6  -6   78.20    5.83
   3   6  -6   76.04    5.66
  -3   6   6   78.19    5.63
   3  -6  -5  633.55   19.83
  -3  -6   5  592.35   18.96
   3  -6  -5  573.50   18.98
   3   6  -5  559.54   18.40
   3   6  -5  571.16   18.70
   3   6  -5  568.95   18.60
  -3   6   5  576.78   18.14
   3   6  -5  594.94   18.51
   3  -6  -4   53.51    4.96
   3   6  -4   43.41    4.35
   3   6  -4   49.69    4.51
   3   6  -4   48.85    4.55
   3   6  -4   50.41    4.46
  -3  -6   4   45.15    4.41
   3  -6  -3  109.70    7.46
  -3  -6   3  107.93    6.88
   3   6  -3  112.93    6.95
   3   6  -3  105.75    6.61
   3   6  -3  106.77    6.78
   3  -6  -3   94.40    6.66
   3  -6  -3  111.28    6.94
   3   6  -3  107.17    6.53
  -3   6   3  109.77    7.25
   3  -6  -2    0.63    0.98
   3   6  -2    0.26    0.75
  -3  -6   2    0.79    0.98
   3   6  -2    1.59    1.16
   3   6  -2    1.27    1.02
   3  -6  -2    3.25    1.54
   3   6  -2    0.48    1.05
  -3   6   2    1.50    1.05
   3  -6  -1  693.87   21.88
  -3  -6   1  678.37   20.64
   3   6  -1  701.10   20.69
   3   6  -1  682.67   20.25
   3  -6  -1  715.22   21.56
  -3   6   1  672.15   21.19
   3   6  -1  695.50   20.19
  -3  -6   0   64.66    5.01
  -3  -6   0   69.16    5.29
   3   6   0   67.00    5.06
   3  -6   0   77.94    5.94
  -3   6   0   70.63    5.09
   3   6   0   76.15    5.33
   3  -6   1   11.36    2.35
   3   6   1   16.60    2.46
  -3  -6  -1   14.55    2.47
  -3   6  -1   11.86    2.16
  -3  -6  -1   14.18    2.41
  -3  -6  -2    0.70    0.82
  -3  -6  -2    0.25    0.67
  -3   6  -2    1.42    0.94
   3   6   2    0.73    0.80
  -3   6  -2    1.74    1.08
  -3  -6  -2    3.04    1.33
  -3  -6  -3  487.30   16.27
  -3   6  -3  493.14   17.22
   3   6   3  496.09   16.26
  -3  -6  -3  509.95   16.57
   3  -6   3  471.22   16.97
  -3  -6  -4   24.57    3.19
  -3   6  -4   22.55    3.29
   3   6   4   19.68    2.84
   3  -6   4   22.32    3.30
  -3  -6  -5  296.82   11.95
  -3   6  -5  289.79   12.46
  -3   6  -5  309.93   13.02
  -3  -6  -5  269.52   11.57
  -3   6  -5  317.50   13.16
   3  -6   5  296.04   12.92
  -3   6  -6   11.62    2.54
  -3  -6  -6   16.65    2.67
  -3   6  -6   14.94    2.76
  -3   6  -7  166.37    9.52
  -3   6  -7  173.71    9.55
  -3  -6  -7  174.10    8.75
  -3  -6  -8  309.70   11.98
  -3   6  -8  303.84   13.45
  -3   6  -8  312.83   12.99
  -3  -6  -8  307.76   12.22
  -3   6  -8  318.67   13.62
  -3   6  -9   43.57    4.89
  -3   6  -9   51.67    5.14
  -3  -6  -9   57.11    4.72
  -3  -6  -9   46.52    4.27
  -3   6  -9   50.57    4.95
  -3   6 -10    5.95    1.90
  -3   6 -10    8.12    2.25
  -3  -6 -10    6.54    1.75
  -3   6 -10    5.88    1.85
  -3  -6 -10    3.61    1.38
  -3  -6 -11  188.33    8.77
  -3   6 -11  203.07   10.28
  -3   6 -11  199.22   10.31
  -3   6 -12   43.67    4.56
  -3   6 -12   45.45    4.62
  -3   6 -12   40.96    4.19
  -3  -6 -12   36.63    3.56
  -3   6 -13  194.41    9.27
  -3   6 -13  170.78    8.55
  -3  -6 -13  177.61    7.81
  -3  -6 -14  227.32    9.62
  -3   6 -14  234.07    9.64
  -3   6 -14  242.93   10.04
  -3  -6 -14  252.70    9.04
  -3   6 -15   46.22    3.70
  -3   6 -15   41.81    3.53
  -3  -6 -15   43.85    3.63
  -3  -6 -16   76.29    4.29
   3  -7 -15    3.20    1.10
   3   7 -15    2.04    1.13
   3  -7 -14  229.71    9.22
   3   7 -14  227.82    9.55
   3  -7 -13   35.68    3.21
   3   7 -13   41.18    4.05
   3  -7 -13   35.38    3.60
   3   7 -12   89.78    6.36
   3  -7 -12   97.46    6.27
   3  -7 -11    4.57    1.69
   3   7 -11    1.18    1.19
   3  -7 -10   19.41    2.92
   3   7 -10   15.46    2.81
   3   7 -10   14.62    2.50
   3   7 -10   15.11    2.56
   3  -7  -9    0.30    1.10
   3   7  -9    0.32    1.23
   3  -7  -8  506.93   17.90
   3   7  -8  508.17   18.16
   3   7  -8  546.71   17.94
   3   7  -7  241.19   10.73
   3  -7  -7  216.29   10.81
   3   7  -7  221.02   10.99
   3   7  -7  245.67   11.04
   3  -7  -7  225.96   10.34
   3   7  -6   81.34    6.04
   3   7  -6   80.98    6.11
   3  -7  -6   79.89    6.26
   3   7  -5  338.76   13.38
   3   7  -5  319.63   13.31
   3  -7  -5  353.08   14.20
   3   7  -4  353.31   13.86
   3   7  -4  365.71   14.06
   3  -7  -4  345.21   14.28
   3   7  -3  243.55   11.08
   3   7  -3  237.49   10.95
   3  -7  -3  256.75   11.84
   3   7  -2  302.64   12.54
   3   7  -2  312.69   12.70
   3  -7  -2  305.80   13.18
   3  -7  -1   69.66    5.86
   3   7  -1   67.97    5.44
   3   7  -1   67.23    5.49
  -3  -7   1   66.19    5.21
   3  -7   0    5.41    1.86
  -3   7   0    2.11    1.27
   3   7   0    1.67    1.26
  -3  -7   0    4.30    1.57
   3  -7   1   76.01    6.11
  -3   7  -1   71.99    5.87
   3   7   1   70.41    5.51
  -3  -7  -1   74.18    5.58
   3  -7   2  319.51   13.53
  -3   7  -2  334.24   13.80
  -3   7  -2  348.97   13.78
  -3  -7  -2  329.25   12.96
   3  -7   3   42.99    4.51
  -3   7  -3   33.55    4.11
  -3   7  -3   42.28    4.46
  -3  -7  -3   36.33    3.95
   3  -7   4  158.60    8.91
  -3   7  -4  152.53    8.79
  -3   7  -4  157.98    8.97
  -3  -7  -4  160.37    8.49
   3  -7   5   97.31    6.75
  -3   7  -5   96.27    6.87
  -3  -7  -5  101.10    6.58
  -3   7  -5   99.51    6.98
  -3   7  -6  291.24   12.57
  -3  -7  -6  301.39   11.99
  -3   7  -6  306.85   13.01
  -3  -7  -6  291.89   11.34
  -3  -7  -7   75.44    5.35
  -3   7  -7   99.93    6.84
  -3   7  -7   96.26    6.77
  -3   7  -7   93.17    6.50
  -3   7  -7   93.36    6.55
  -3  -7  -7   83.32    5.81
  -3  -7  -8   13.49    2.24
  -3   7  -8   10.29    2.35
  -3   7  -8   11.92    2.47
  -3   7  -8   12.47    2.42
  -3   7  -8   10.51    2.29
  -3  -7  -8   12.61    2.22
  -3  -7  -9  228.28    9.46
  -3   7  -9  228.10   10.62
  -3   7  -9  230.31   10.01
  -3   7  -9  221.25   10.16
  -3   7  -9  221.33   10.28
  -3  -7  -9  221.32    9.42
  -3  -7 -10   32.40    3.21
  -3   7 -10   26.66    3.42
  -3   7 -10   28.50    3.35
  -3   7 -10   22.72    3.15
  -3  -7 -10   30.11    3.09
  -3   7 -11   10.65    2.18
  -3  -7 -11    7.79    1.61
  -3   7 -11    8.96    1.79
  -3   7 -12    5.66    1.65
  -3  -7 -12    5.59    1.32
  -3  -7 -13   33.79    3.00
  -3  -7 -13   36.27    2.82
  -3   7 -13   33.51    3.13
   3   8 -12    1.24    0.83
   3  -8 -12    1.41    0.71
   3  -8 -12    2.01    0.83
   3   8 -11   39.16    3.53
   3  -8 -11   38.59    3.32
   3   8 -10  115.17    6.53
   3  -8 -10  125.46    6.47
   3  -8  -9    0.44    0.72
   3   8  -9    1.71    1.09
   3   8  -9   -0.24    0.91
   3  -8  -8  185.27    8.68
   3   8  -8  178.65    8.74
   3   8  -8  201.08    8.90
   3  -8  -7   -0.25    0.87
   3   8  -7    0.24    0.80
   3   8  -7    1.62    1.05
   3  -8  -7   -0.22    0.91
   3  -8  -6  602.91   19.09
   3   8  -6  644.51   19.30
   3   8  -6  651.91   19.19
   3  -8  -6  617.87   18.62
   3  -8  -5    6.90    1.79
   3   8  -5    5.41    1.71
   3   8  -5    4.80    1.51
   3  -8  -5    4.89    1.54
   3  -8  -4   44.36    4.35
   3   8  -4   49.69    4.53
   3   8  -4   54.30    4.67
   3  -8  -4   48.36    4.39
   3  -8  -3   28.73    3.56
   3   8  -3   33.51    3.72
   3   8  -3   36.86    3.92
   3  -8  -2   58.59    5.04
   3   8  -2   67.30    5.25
   3   8  -2   62.61    5.08
   3  -8  -1  449.83   15.91
   3   8  -1  483.61   15.78
   3   8  -1  448.60   15.53
  -3  -8   1  453.73   14.93
   3  -8   0   17.55    2.87
  -3   8   0   19.77    2.91
   3   8   0   15.81    2.55
  -3  -8   0   19.93    2.76
   3  -8   1   22.45    3.15
  -3   8  -1   30.90    3.63
   3   8   1   27.20    3.25
  -3  -8  -1   23.32    2.99
   3  -8   2   78.30    5.78
  -3   8  -2   85.54    6.02
  -3  -8  -2   84.78    5.60
   3  -8   3  422.79   15.17
  -3   8  -3  479.91   15.90
  -3   8  -3  467.95   15.92
  -3  -8  -3  460.62   14.98
   3  -8   4   20.86    2.92
  -3   8  -4   18.75    2.83
  -3   8  -4   18.16    2.73
  -3  -8  -4   18.57    2.63
   3  -8   5   13.28    2.26
  -3   8  -5   16.74    2.61
  -3  -8  -5   12.67    2.16
   3  -8   6    8.48    1.86
  -3   8  -6   10.85    2.09
  -3   8  -6    8.68    1.89
  -3  -8  -6    9.97    1.79
  -3   8  -6    8.83    1.96
  -3  -8  -6   10.14    1.92
  -3   8  -7  342.87   12.18
  -3   8  -7  325.67   11.82
  -3   8  -7  336.53   11.60
  -3  -8  -7  331.35   10.93
  -3  -8  -7  349.86   11.55
   3  -8   8    1.26    0.81
  -3   8  -8    1.34    0.87
  -3  -8  -8    1.43    0.79
  -3   8  -8    0.61    0.83
  -3  -8  -8   -0.17    0.74
  -3   8  -9   12.09    1.92
  -3  -8  -9   10.39    1.60
  -3  -8  -9   11.65    1.69
   3  -8   9    8.36    1.51
  -3   8 -10    9.37    1.54
   3  -8  10    5.18    1.13
  -3  -8 -10    7.49    1.28
  -3   8 -10    8.21    1.44
   3  -9  -6   60.30    3.83
   3   9  -6   62.39    3.89
   3   9  -6   59.98    3.91
   3  -9  -5   36.14    3.01
   3   9  -5   40.24    3.28
   3   9  -5   43.74    3.36
   3  -9  -5   39.22    3.08
   3  -9  -4  141.03    6.42
   3   9  -4  153.54    6.74
   3   9  -4  146.16    6.62
   3  -9  -4  139.77    6.30
   3  -9  -3  134.12    6.37
   3   9  -3  139.59    6.49
  -3   9   3  158.35    6.68
   3   9  -3  149.09    6.75
   3  -9  -3  143.99    6.48
   3  -9  -2   41.45    3.39
   3   9  -2   44.71    3.51
   3   9  -2   52.85    3.87
   3  -9  -2   44.44    3.45
   3  -9  -1  123.82    6.10
  -3   9   1  140.82    6.40
   3   9  -1  140.77    6.54
   3  -9  -1  135.30    6.31
   3  -9   0   21.13    2.39
  -3   9   0   18.06    2.29
   3   9   0   22.04    2.49
   3  -9   0   16.33    2.13
   3  -9   1   19.07    2.26
  -3   9  -1   23.70    2.57
  -3   9  -1   17.43    2.25
  -3  -9  -1   20.68    2.22
   3  -9   1   16.72    2.10
   3  -9   2   64.92    4.10
  -3   9  -2   68.31    4.37
  -3   9  -2   73.12    4.40
   3  -9   2   60.81    3.90
  -3  -9  -2   73.52    4.14
   3  -9   3   35.12    2.88
  -3   9  -3   37.47    3.17
  -3   9  -3   43.21    3.25
  -3  -9  -3   44.45    3.16
   3  -9   3   39.31    2.96
  -3  -9  -4    0.93    0.68
  -3   9  -4   -0.15    0.69
   3  -9   4    0.54    0.59
   4   0 -23   -0.42    0.85
   4   0 -22  110.90    5.80
   4   0 -22  123.07    6.75
   4   0 -21    1.03    1.17
   4   0 -21    0.70    1.05
   4   0 -20  280.23   11.90
   4   0 -20  263.37   10.35
   4   0 -20  266.52   11.24
   4   0 -19    2.07    1.23
   4   0 -19    0.79    1.10
   4   0 -19    2.38    1.43
   4   0 -19    0.63    1.23
   4   0 -19    1.07    1.17
   4   0 -18  489.96   16.91
   4   0 -18  483.04   17.22
   4   0 -18  515.16   17.00
   4   0 -18  485.83   15.99
   4   0 -18  510.44   17.95
   4   0 -18  526.38   17.30
   4   0 -17    0.47    0.77
   4   0 -17    1.82    1.18
   4   0 -17   -0.29    1.19
   4   0 -17   -0.27    0.99
   4   0 -17    0.27    1.23
   4   0 -17    0.92    1.14
   4   0 -16  732.37   21.00
   4   0 -16  736.42   21.62
   4   0 -16  787.26   22.80
   4   0 -16  735.78   22.04
   4   0 -16  732.89   21.83
   4   0 -16  801.95   22.13
   4   0 -16  774.60   22.93
   4   0 -15   -0.23    0.91
   4   0 -15    0.77    1.00
   4   0 -15    0.25    0.70
   4   0 -15    0.47    0.87
   4   0 -15    1.22    1.24
   4   0 -15    0.81    1.13
   4   0 -14 2315.81   49.83
   4   0 -14 2124.83   48.94
   4   0 -14 2228.87   48.89
   4   0 -14 2214.72   49.39
   4   0 -14 2139.49   48.78
   4   0 -14 2155.49   48.64
   4   0 -14 2116.70   47.80
   4   0 -14 2312.43   50.00
   4   0 -14 2056.10   48.88
   4   0 -13   -0.21    0.73
   4   0 -13    0.42    0.91
   4   0 -13   -0.21    0.64
   4   0 -13    0.19    0.60
   4   0 -13   -0.21    0.79
   4   0 -13    0.41    0.71
   4   0 -13    0.18    0.52
   4   0 -13    0.40    0.57
   4   0 -13    1.53    0.92
   4   0 -13    0.61    0.67
   4   0 -12   90.02    5.27
   4   0 -12   84.06    4.99
   4   0 -12   89.63    5.22
   4   0 -12   84.50    4.97
   4   0 -12   93.48    5.37
   4   0 -12   83.46    4.76
   4   0 -12   78.37    4.90
   4   0 -12   84.04    5.09
   4   0 -12   92.84    5.41
   4   0 -12  108.76    5.77
   4   0 -12   99.48    5.48
   4   0 -11    0.86    0.66
   4   0 -11    0.33    0.58
   4   0 -10 4130.14   85.45
   4   0 -10 4236.61   85.37
   4   0 -10 4338.20   85.34
   4   0  -9   -0.13    0.65
   4   0  -9    1.11    0.63
   4   0  -9    0.81    0.55
   4   0  -9    1.39    0.71
   4   0  -8   85.52    4.22
   4   0  -8   82.47    4.01
   4   0  -8   83.97    4.16
   4   0  -8   93.96    4.22
   4   0  -7    4.39    0.96
   4   0  -7    4.97    0.93
   4   0  -6 3602.24   70.87
   4   0  -6 3585.31   72.15
   4   0  -6 3850.37   72.01
   4   0  -6 3567.29   71.45
   4   0  -6 3615.20   71.99
   4   0  -5    0.41    0.29
   4   0  -5    0.57    0.36
   4   0  -5    0.17    0.34
   4   0  -5    0.87    0.43
   4   0  -4   13.35    1.30
   4   0  -4    9.48    0.95
   4   0  -4   10.73    1.12
   4   0  -4   12.21    1.15
  -4   0   3    0.96    0.43
   4   0  -3    0.96    0.39
   4   0  -3    0.67    0.46
   4   0  -3    0.77    0.30
   4   0  -3    0.50    0.31
   4   0  -3    0.29    0.30
   4   0  -2 1718.85   34.21
  -4   0   2 1671.86   34.22
   4   0  -2 1633.89   34.43
  -4   0   2 1729.01   33.46
   4   0  -2 1714.24   33.67
   4   0  -2 1724.00   34.52
  -4   0   1    0.27    0.28
   4   0  -1    1.00    0.38
   4   0  -1    0.34    0.36
   4   0  -1    0.59    0.39
  -4   0   0 1673.96   34.28
   4   0   0 1691.43   34.10
  -4   0   0 1701.01   34.71
   4   0   0 1734.64   33.72
   4   0   0 1739.03   34.62
  -4   0   0 1671.83   34.10
  -4   0  -1    0.13    0.31
  -4   0  -1    0.51    0.37
   4   0   1    0.11    0.26
   4   0   1   -0.14    0.29
  -4   0  -2 2210.41   43.04
   4   0   2 2245.70   42.54
   4   0   3    1.48    0.53
  -4   0  -3    1.38    0.54
  -4   0  -4    1.46    0.65
  -4   0  -4    1.01    0.46
   4   0   5    1.38    0.55
  -4   0  -5    1.41    0.77
   4   0   6  120.15    4.81
  -4   0  -6  130.28    6.02
   4   0   7    4.41    0.98
  -4   0  -7   -0.19    0.91
   4   0   8  236.53    7.99
  -4   0  -9   -0.26    1.38
  -4   0  -9    0.60    0.63
   4   0   9    0.29    0.48
  -4   0  -9    0.22    0.79
  -4   0 -10  647.26   19.62
  -4   0 -10  585.75   19.80
   4   0  10  643.25   17.14
  -4   0 -10  601.44   19.64
  -4   0 -11   -1.61    2.19
  -4   0 -11    0.19    0.62
  -4   0 -11   -1.23    1.53
  -4   0 -11    0.28    0.79
  -4   0 -12   52.23    4.14
  -4   0 -12   40.67    4.40
  -4   0 -12   43.67    4.82
  -4   0 -12   36.79    4.58
  -4   0 -13    0.22    0.79
  -4   0 -13   -0.36    1.32
  -4   0 -13   -0.73    1.35
  -4   0 -13    0.31    0.95
  -4   0 -13   -0.76    1.26
  -4   0 -13    0.32    1.13
  -4   0 -14  513.14   18.11
  -4   0 -14  523.63   18.61
  -4   0 -14  507.58   19.46
  -4   0 -14  478.69   18.97
   4   0  14  548.53   16.63
  -4   0 -15   -0.34    1.05
  -4   0 -15   -0.32    1.40
  -4   0 -15    1.54    1.68
  -4   0 -15    0.34    1.18
  -4   0 -16   61.62    6.06
  -4   0 -16   55.59    5.31
  -4   0 -16   66.15    5.88
  -4   0 -17    0.31    1.01
  -4   0 -17    0.71    1.17
  -4   0 -18  482.37   17.36
  -4   0 -19   -1.04    1.36
  -4   0 -20   45.49    3.85
   4   1 -23   28.17    2.45
   4  -1 -23   28.97    2.56
   4   1 -22   67.60    4.28
   4  -1 -22   61.32    4.14
   4   1 -21  387.20   13.34
   4   1 -21  426.25   14.42
   4   1 -21  443.85   14.52
   4  -1 -21  422.61   13.67
   4  -1 -21  483.27   15.07
   4  -1 -21  449.99   15.02
   4   1 -21  439.26   14.84
   4  -1 -20   39.08    3.73
   4  -1 -20   45.19    4.33
   4   1 -20   39.95    3.99
   4   1 -20   46.15    4.53
   4  -1 -20   47.30    4.54
   4   1 -20   42.81    4.16
   4   1 -20   44.61    3.94
   4  -1 -20   48.27    4.72
   4   1 -19  119.82    7.26
   4  -1 -19  133.03    7.62
   4  -1 -19  128.20    7.80
   4   1 -19  120.30    7.49
   4  -1 -19  112.80    6.74
   4  -1 -19  124.79    7.45
   4   1 -19  125.40    7.54
   4   1 -19  124.97    7.57
   4  -1 -19  115.13    7.56
   4   1 -18   26.11    3.44
   4  -1 -18   19.38    3.11
   4   1 -18   29.31    3.64
   4   1 -18   26.81    3.65
   4  -1 -18   24.59    3.51
   4  -1 -18   18.92    2.83
   4  -1 -18   23.06    3.25
   4   1 -18   28.49    3.68
   4  -1 -18   21.71    3.29
   4  -1 -17  976.15   26.88
   4   1 -17  968.48   26.76
   4   1 -17  981.12   26.98
   4   1 -17  972.39   27.25
   4  -1 -17  964.95   27.28
   4  -1 -17 1023.07   27.21
   4  -1 -17  915.11   25.91
   4   1 -17  974.63   27.00
   4  -1 -17 1018.40   27.88
   4  -1 -17 1028.69   28.08
   4   1 -16  541.43   17.60
   4  -1 -16  559.71   17.79
   4   1 -16  560.79   18.00
   4  -1 -16  568.01   18.31
   4   1 -16  544.36   17.99
   4  -1 -16  538.99   17.69
   4   1 -16  526.26   17.51
   4  -1 -16  529.67   17.60
   4  -1 -16  527.90   17.12
   4   1 -16  557.36   17.97
   4  -1 -16  559.85   18.27
   4  -1 -16  579.06   18.68
   4   1 -16  601.39   19.12
   4   1 -15  382.13   13.56
   4   1 -15  375.40   13.59
   4  -1 -15  377.18   13.52
   4  -1 -15  391.46   14.06
   4   1 -15  385.07   13.87
   4  -1 -15  365.51   13.48
   4   1 -15  364.32   13.38
   4  -1 -15  374.96   13.70
   4  -1 -15  350.23   12.92
   4  -1 -15  387.61   14.20
   4   1 -15  415.15   14.66
   4   1 -15  372.66   13.64
   4  -1 -15  386.33   14.00
   4   1 -14    6.68    1.69
   4  -1 -14    1.41    0.95
   4   1 -14    2.09    1.12
   4  -1 -14    1.17    0.99
   4   1 -14    2.30    1.14
   4   1 -14    2.27    1.06
   4  -1 -14    1.81    1.18
   4   1 -14    1.79    1.14
   4  -1 -14    1.29    0.83
   4  -1 -14    6.26    1.60
   4   1 -14    0.47    1.06
   4  -1 -14    5.44    1.66
   4  -1 -14    4.95    1.51
   4   1 -14    1.78    1.16
   4  -1 -14    1.22    0.95
   4   1 -14    1.26    1.14
   4   1 -13  963.84   25.59
   4  -1 -13  957.55   25.13
   4   1 -13  963.98   25.18
   4   1 -13  960.42   25.16
   4  -1 -13  987.20   25.35
   4  -1 -13  975.80   25.14
   4   1 -13  937.08   25.10
   4   1 -13  966.02   25.00
   4  -1 -13 1009.56   26.02
   4  -1 -13  955.48   25.22
   4  -1 -13  891.83   24.27
   4  -1 -13 1029.47   25.66
   4   1 -13  995.72   25.30
   4   1 -13  991.04   25.08
   4  -1 -13  958.52   24.99
   4   1 -13 1116.93   26.64
   4  -1 -13 1024.92   25.74
   4   1 -12   14.88    2.20
   4   1 -12   14.30    2.08
   4  -1 -12   11.95    1.99
   4   1 -12   15.12    2.11
   4   1 -12   14.40    2.23
   4  -1 -12   13.05    2.00
   4   1 -12   12.88    2.01
   4  -1 -12   13.71    2.13
   4   1 -12   12.78    2.02
   4   1 -12   14.28    2.13
   4  -1 -12   12.46    1.90
   4  -1 -12   14.88    2.17
   4  -1 -12   12.86    1.99
   4  -1 -12   12.98    2.08
   4  -1 -12   14.77    2.16
   4   1 -12   17.43    2.34
   4  -1 -12   13.64    2.03
   4   1 -12   15.96    2.15
   4   1 -12   15.34    2.27
   4   1 -11  613.95   16.91
   4  -1 -11  606.00   17.00
   4   1 -11  651.38   17.73
   4   1 -11  604.02   16.63
   4  -1 -11  632.95   16.94
   4   1 -11  601.75   17.23
   4   1 -10   17.72    2.18
   4  -1 -10   15.19    1.96
   4   1 -10   14.02    1.91
   4  -1 -10   18.07    2.06
   4   1 -10   17.76    2.03
   4   1 -10   17.06    2.15
   4   1  -9  104.14    4.80
   4  -1  -9  104.68    4.86
   4   1  -9  104.99    5.26
   4   1  -9  110.82    5.26
   4  -1  -9  107.16    5.09
   4   1  -9  125.71    5.41
   4  -1  -9  105.82    5.12
   4   1  -8  441.56   11.55
   4  -1  -8  432.60   11.56
   4   1  -8  416.22   12.11
   4  -1  -8  434.69   11.99
   4   1  -8  423.27   12.02
   4   1  -8  419.83   11.76
   4  -1  -8  401.74   11.68
   4  -1  -7  578.64   13.83
   4   1  -7  556.52   14.41
   4  -1  -7  547.41   13.50
   4   1  -7  590.97   13.91
   4  -1  -7  536.27   13.51
   4  -1  -7  571.30   14.26
   4  -1  -7  533.89   13.93
   4   1  -7  542.89   13.97
   4  -1  -6   10.17    1.26
   4  -1  -6    7.58    1.03
   4  -1  -6   19.58    1.76
   4  -1  -6   11.94    1.38
   4   1  -6   16.29    1.59
   4   1  -5   65.23    2.98
  -4  -1   5   57.86    2.40
   4   1  -5   61.89    3.19
   4  -1  -5   57.59    2.71
  -4   1   5   54.75    2.70
  -4  -1   4  125.69    3.95
  -4   1   4  117.55    4.25
   4   1  -4  125.53    4.68
   4  -1  -4  126.16    4.23
   4  -1  -4  119.75    4.38
   4   1  -4  115.15    4.22
   4   1  -4  122.28    4.20
   4  -1  -4  128.61    4.37
  -4  -1   3  152.57    4.40
  -4  -1   3  149.11    4.58
  -4   1   3  151.39    4.99
   4   1  -3  160.77    5.27
   4   1  -3  161.88    4.46
   4  -1  -3  146.30    4.89
   4   1  -3  150.64    4.80
   4  -1  -3  146.31    4.74
   4   1  -3  150.88    4.63
  -4  -1   2 2825.39   55.53
  -4  -1   2 2804.57   55.83
  -4   1   2 2859.87   56.49
   4   1  -2 2745.22   55.53
   4  -1  -2 2896.25   56.27
   4  -1  -2 2876.16   56.04
   4   1  -2 2921.30   56.08
   4  -1  -1  130.25    4.60
   4  -1  -1  143.14    4.90
   4   1  -1  139.98    4.41
  -4   1   1  178.47    5.35
  -4  -1   1  180.44    4.77
  -4  -1   1  136.26    4.51
   4  -1   0  396.38    9.89
   4  -1   0  394.64   10.19
  -4   1   0  420.75   10.51
  -4  -1   0  409.57    9.80
  -4  -1   0  412.03    9.86
  -4   1  -1   42.20    2.00
   4  -1   1   45.80    2.48
   4   1   1   44.63    2.15
   4  -1   1   50.29    2.43
   4  -1   1   46.02    2.11
  -4   1  -1   46.31    2.62
  -4  -1  -1   38.24    2.19
   4  -1   2 1315.93   26.58
   4  -1   2 1288.85   26.87
   4   1   2 1301.66   26.27
   4  -1   2 1260.96   25.79
  -4   1  -2 1265.50   27.33
  -4  -1  -2 1282.13   26.77
  -4   1  -3  777.05   17.90
   4  -1   3  773.87   17.13
   4   1   3  793.73   17.00
   4  -1   3  797.17   17.42
  -4  -1  -3  810.58   17.63
  -4  -1  -3  740.19   17.92
  -4   1  -3  738.75   17.80
  -4   1  -4   49.49    3.01
  -4  -1  -4   44.75    2.76
  -4  -1  -4   42.14    2.59
   4  -1   4   51.22    2.69
   4  -1   4   43.29    2.59
   4   1   4   47.81    2.58
  -4  -1  -4   40.51    2.88
  -4   1  -4   43.68    2.93
  -4  -1  -5 1530.48   32.96
  -4  -1  -5 1581.49   33.30
   4  -1   5 1566.70   32.53
   4   1   5 1531.20   32.47
  -4   1  -5 1485.83   33.77
  -4  -1  -5 1505.21   33.91
  -4  -1  -6   41.44    2.94
   4   1   6   42.89    2.77
   4  -1   6   53.27    3.07
  -4  -1  -6   44.69    3.43
  -4   1  -6   47.01    3.51
  -4  -1  -7  343.78   10.61
   4  -1   7  348.10   10.14
   4   1   7  356.74   10.15
  -4   1  -7  316.13   11.24
  -4  -1  -7  310.24   11.25
  -4  -1  -8    6.01    1.36
   4   1   8    6.70    1.23
   4  -1   8    6.32    1.26
  -4  -1  -9 1101.41   24.72
  -4   1  -9 1024.25   27.51
  -4  -1  -9 1004.46   27.34
  -4  -1  -9  925.29   26.49
   4   1   9 1055.44   24.70
   4  -1   9 1035.30   24.62
  -4   1  -9  977.73   26.62
  -4   1 -10    8.14    1.97
  -4   1 -10    7.78    2.13
  -4  -1 -10    7.52    2.09
  -4  -1 -10    4.09    1.56
  -4  -1 -10    7.19    1.45
   4   1  10    5.73    1.35
   4  -1  10    5.47    1.34
  -4   1 -10    4.12    1.58
  -4  -1 -10    9.39    2.19
  -4   1 -11  687.95   21.76
  -4   1 -11  659.29   22.15
  -4  -1 -11  700.49   22.61
  -4  -1 -11  695.79   21.90
   4  -1  11  732.72   19.70
   4   1  11  723.81   19.49
  -4   1 -11  654.42   21.65
  -4  -1 -11  708.61   22.24
  -4   1 -12    5.06    1.74
  -4  -1 -12    8.36    2.16
  -4  -1 -12    4.91    1.97
  -4   1 -12    5.95    2.05
  -4  -1 -12    7.70    1.63
   4  -1  12   11.17    1.98
   4   1  12    9.60    1.83
  -4  -1 -12    4.71    1.72
  -4   1 -12    6.36    2.04
  -4  -1 -13  195.06    8.54
  -4   1 -13  164.34    9.56
  -4  -1 -13  162.53    9.53
  -4  -1 -13  149.67    9.50
  -4   1 -13  151.89    9.50
  -4   1 -13  150.93    9.42
  -4  -1 -13  152.22    9.52
   4  -1  13  183.28    8.36
   4   1  13  168.43    7.98
  -4   1 -14   20.16    3.45
  -4  -1 -14   28.53    4.23
  -4   1 -14   31.72    4.36
  -4  -1 -14   28.94    4.01
  -4  -1 -14   33.67    3.56
  -4  -1 -14   25.51    3.79
  -4   1 -15  388.27   15.88
  -4  -1 -15  392.96   15.76
  -4  -1 -15  405.63   16.00
  -4  -1 -15  356.42   15.74
  -4   1 -15  353.45   15.58
  -4   1 -16  180.53   10.03
  -4  -1 -16  168.14    9.66
  -4  -1 -16  175.86    9.89
  -4   1 -16  172.23   10.08
  -4  -1 -16  151.21    9.53
  -4   1 -17   50.19    4.98
  -4  -1 -17   46.82    4.85
  -4  -1 -17   46.59    4.84
  -4  -1 -17   31.40    4.20
  -4   1 -17   45.49    4.95
  -4   1 -18   -0.28    0.99
  -4  -1 -18    1.63    1.23
  -4  -1 -18    1.40    1.22
  -4  -1 -18   -0.30    1.58
  -4   1 -18   -0.29    1.23
  -4   1 -19  149.12    7.56
  -4  -1 -19  138.61    7.61
  -4   1 -19  133.84    7.41
  -4  -1 -19  156.97    7.63
  -4   1 -20   42.59    3.41
  -4  -1 -20   44.58    3.41
  -4  -1 -20   30.82    3.10
  -4   1 -20   35.17    3.24
   4   2 -22    2.56    0.96
   4  -2 -22    3.16    1.06
   4   2 -21    2.57    1.07
   4   2 -21    1.85    1.27
   4  -2 -21    2.48    1.05
   4   2 -20   17.62    2.57
   4  -2 -20   15.58    2.43
   4   2 -20   18.59    2.89
   4   2 -20   18.60    2.54
   4   2 -19   39.52    4.15
   4   2 -19   36.51    3.89
   4  -2 -19   38.25    4.05
   4  -2 -19   35.63    3.74
   4   2 -19   46.23    4.58
   4   2 -19   47.66    4.55
   4   2 -19   40.34    3.84
   4   2 -18  148.50    8.18
   4   2 -18  159.14    8.54
   4  -2 -18  146.60    7.73
   4   2 -18  160.94    8.15
   4  -2 -18  152.62    8.44
   4  -2 -18  142.14    7.83
   4   2 -18  154.55    8.62
   4  -2 -18  151.73    8.61
   4   2 -18  143.28    7.62
   4  -2 -17   23.15    3.31
   4   2 -17   19.52    3.08
   4   2 -17   17.84    2.71
   4   2 -17   17.37    2.86
   4   2 -17   20.70    3.08
   4   2 -17   19.65    2.95
   4  -2 -17   17.70    2.64
   4   2 -17   15.33    2.67
   4  -2 -17   19.71    2.88
   4  -2 -17   17.66    2.93
   4   2 -16  359.67   13.86
   4  -2 -16  369.81   14.10
   4   2 -16  363.94   13.06
   4   2 -16  380.35   13.81
   4   2 -16  371.15   13.87
   4   2 -16  360.99   13.31
   4   2 -16  360.31   13.68
   4  -2 -16  351.92   12.95
   4  -2 -16  338.21   13.13
   4  -2 -16  372.63   14.01
   4   2 -15  137.36    7.37
   4   2 -15  132.04    7.44
   4  -2 -15  125.92    7.23
   4  -2 -15  127.92    7.43
   4   2 -15  134.52    7.60
   4   2 -15  135.39    7.68
   4  -2 -15  132.41    7.58
   4   2 -14  350.50   12.84
   4  -2 -14  343.82   12.61
   4   2 -14  320.41   12.26
   4  -2 -14  283.52   11.52
   4  -2 -14  340.11   12.65
   4  -2 -14  338.75   13.09
   4   2 -14  336.71   12.60
   4   2 -14  334.29   13.40
   4   2 -14  328.14   12.97
   4  -2 -13   17.03    2.42
   4   2 -13   17.71    2.54
   4   2 -13   19.56    2.65
   4  -2 -13   17.46    2.40
   4  -2 -13   19.82    2.71
   4  -2 -13   17.32    2.60
   4   2 -13   20.16    2.88
   4   2 -13   16.38    2.44
   4   2 -13   19.86    2.72
   4   2 -13   20.40    2.92
   4   2 -12   19.64    2.78
   4   2 -12   24.79    2.74
   4   2 -12   16.68    2.39
   4  -2 -12   22.05    2.69
   4   2 -12   20.42    2.64
   4   2 -12   21.73    2.65
   4   2 -12   20.65    2.45
   4  -2 -12   24.08    2.93
   4  -2 -12   20.67    2.69
   4   2 -12   15.87    2.43
   4   2 -11    5.41    1.44
   4   2 -11    3.22    1.07
   4   2 -11    3.42    1.17
   4   2 -11    3.82    1.21
   4   2 -11    3.96    1.19
   4   2 -11    2.99    1.09
   4   2 -11    4.70    1.23
   4  -2 -11    3.45    1.26
   4  -2 -11    3.77    1.19
   4  -2 -11    6.96    1.53
   4   2 -11    3.37    1.01
   4   2 -10   64.01    4.38
   4   2 -10   51.52    3.59
   4  -2 -10   59.26    3.83
   4  -2 -10   59.14    4.02
   4   2 -10   45.50    3.75
   4   2 -10   53.99    3.52
   4   2  -9  169.28    7.22
   4   2  -9  164.70    6.56
   4  -2  -9  166.89    6.68
   4  -2  -9  173.60    7.07
   4   2  -9  154.17    6.97
   4  -2  -9  161.98    6.07
   4   2  -9  171.39    6.40
   4  -2  -8  946.26   22.50
   4  -2  -8  937.01   22.64
   4   2  -8  931.70   22.91
   4  -2  -8  971.94   21.58
   4   2  -8  920.31   21.93
   4   2  -7  494.04   12.86
   4  -2  -7  473.72   13.30
   4  -2  -7  499.49   13.59
   4  -2  -7  499.73   12.65
   4   2  -7  498.13   13.75
   4  -2  -6 1033.75   23.82
   4   2  -6  971.69   23.54
   4  -2  -6 1054.86   22.78
   4   2  -6 1021.69   22.77
   4   2  -6 1041.59   23.56
  -4  -2   5   67.98    3.20
   4  -2  -5   67.00    3.69
  -4  -2   5   63.95    3.00
   4  -2  -5   68.19    3.66
   4   2  -5   72.53    3.59
  -4  -2   4 1111.67   24.00
  -4  -2   4 1120.81   23.85
   4  -2  -4 1146.74   25.01
   4   2  -4 1080.85   24.61
   4   2  -4 1090.18   23.67
   4   2  -4 1144.21   24.51
  -4  -2   3  886.06   19.81
  -4  -2   3  904.98   19.79
   4  -2  -3  936.82   20.80
   4   2  -3  880.17   20.26
  -4   2   3  905.56   20.65
   4   2  -3  888.72   19.40
   4   2  -3  910.08   20.14
  -4  -2   2  718.58   16.54
  -4  -2   2  726.39   16.54
   4  -2  -2  722.47   17.19
  -4   2   2  730.11   17.29
   4   2  -2  740.85   16.95
   4   2  -2  734.25   16.04
  -4  -2   1   92.62    3.76
  -4  -2   1   90.54    3.70
   4  -2  -1   88.82    4.02
  -4   2   1   88.54    4.06
   4   2  -1   93.78    3.44
  -4   2   0 1840.16   38.66
   4   2   0 1823.28   36.81
  -4  -2   0 1842.65   37.92
  -4  -2   0 1877.45   37.82
  -4   2  -1 1932.77   39.67
   4  -2   1 1884.98   38.99
  -4   2  -1 1833.62   38.38
   4  -2   1 1868.40   39.18
   4   2   1 1912.51   37.88
  -4  -2  -1 1882.32   38.88
  -4  -2  -1 1876.78   38.64
  -4   2  -2   13.45    1.35
   4  -2   2   11.96    1.38
   4  -2   2   16.38    1.64
   4   2   2   12.70    1.21
  -4   2  -2   14.22    1.44
  -4   2  -2   11.60    1.50
  -4  -2  -2   12.68    1.44
  -4  -2  -2   12.07    1.31
   4   2   3  303.99    8.22
   4  -2   3  299.62    8.67
  -4   2  -3  284.23    8.41
   4  -2   3  308.27    9.01
  -4   2  -3  296.23    8.72
  -4   2  -3  307.01    9.27
  -4  -2  -3  299.69    8.82
  -4  -2  -3  297.58    8.35
   4   2   4 1622.67   33.64
   4  -2   4 1672.35   34.47
  -4   2  -4 1607.36   34.51
  -4   2  -4 1608.83   34.82
  -4  -2  -4 1665.08   34.63
  -4  -2  -4 1612.36   33.56
  -4   2  -5 1014.13   24.31
  -4   2  -5 1071.68   24.47
   4   2   5 1044.48   23.38
   4  -2   5 1094.22   24.15
  -4  -2  -5  997.59   24.03
  -4   2  -6  153.05    6.64
   4   2   6  147.13    5.82
  -4  -2  -6  156.80    6.65
   4  -2   6  146.47    6.05
  -4  -2  -6  156.02    6.41
   4   2   7  913.33   21.88
   4  -2   7  917.98   22.19
  -4  -2  -7  912.73   23.07
  -4  -2  -7  924.76   22.77
   4   2   8  446.24   12.84
  -4  -2  -8  449.11   13.95
   4  -2   8  444.34   13.00
  -4   2  -8  427.63   14.10
  -4   2  -8  422.34   14.39
  -4   2  -8  425.41   14.28
  -4  -2  -8  492.47   13.29
  -4   2  -8  387.64   13.73
  -4   2  -8  390.95   13.68
  -4  -2  -8  419.08   12.81
  -4  -2  -8  435.76   12.86
  -4   2  -9 1160.52   31.31
  -4   2  -9 1332.23   31.88
  -4   2  -9 1278.86   32.30
  -4  -2  -9 1349.57   30.17
  -4   2  -9 1239.79   31.86
  -4  -2  -9 1166.13   32.39
  -4   2  -9 1184.97   31.33
   4   2   9 1318.56   29.80
  -4  -2  -9 1287.56   31.26
   4  -2   9 1274.94   29.92
  -4  -2  -9 1276.92   29.77
  -4   2 -10   65.21    5.40
  -4   2 -10   68.47    5.48
  -4  -2 -10   74.15    4.77
   4   2  10   65.18    4.41
  -4  -2 -10   64.16    4.95
   4  -2  10   62.05    4.41
  -4  -2 -10   68.89    5.80
  -4  -2 -10   65.50    4.41
   4  -2  11    0.86    0.75
   4   2  11    4.35    1.26
  -4  -2 -11    1.32    0.98
  -4   2 -11    0.30    0.99
  -4  -2 -11    2.01    1.05
  -4   2 -11    1.50    1.31
  -4  -2 -11    0.34    0.96
  -4   2 -12  204.06   10.46
  -4  -2 -12  194.64   10.16
  -4  -2 -12  223.02   10.31
   4  -2  12  195.26    8.87
   4   2  12  207.06    9.04
  -4   2 -12  196.13   10.40
  -4  -2 -12  223.32    9.68
  -4  -2 -12  187.05   10.58
  -4   2 -13  302.05   13.37
   4  -2  13  301.27   11.55
   4   2  13  298.42   11.47
  -4   2 -13  290.20   13.09
  -4  -2 -13  275.00   12.81
  -4  -2 -13  265.76   13.14
  -4  -2 -14  386.43   15.69
  -4  -2 -14  368.52   15.92
  -4   2 -14  405.00   16.13
  -4   2 -15   31.52    4.22
  -4  -2 -15   30.66    4.13
  -4  -2 -15   30.28    4.36
  -4  -2 -15   33.71    3.50
  -4  -2 -15   33.27    4.26
  -4   2 -15   26.98    3.94
  -4   2 -16   21.44    3.41
  -4  -2 -16   14.81    3.02
  -4  -2 -16   15.73    2.96
  -4  -2 -16   16.46    3.01
  -4  -2 -17  144.20    8.60
  -4   2 -17  160.17    8.91
  -4  -2 -17  140.96    8.38
  -4  -2 -18  186.92    9.30
  -4   2 -18  193.62    9.40
  -4  -2 -18  199.83    9.55
  -4   2 -19    4.76    1.43
  -4  -2 -19    3.90    1.29
  -4   2 -20   20.99    2.31
  -4  -2 -20   15.53    2.04
   4  -3 -22  120.04    5.31
   4   3 -22  109.45    4.86
   4  -3 -21   25.58    2.61
   4   3 -21   21.86    2.35
   4  -3 -20   32.20    3.24
   4  -3 -20   38.57    3.57
   4   3 -20   45.32    4.11
   4   3 -20   35.81    3.29
   4  -3 -19  247.55   10.42
   4  -3 -19  205.08    9.24
   4  -3 -19  214.98    9.42
   4   3 -19  243.59   10.41
   4  -3 -19  212.27    9.95
   4   3 -19  210.23    9.04
   4   3 -19  224.83   10.18
   4   3 -19  224.57    9.93
   4  -3 -18   10.39    2.13
   4  -3 -18    9.91    2.22
   4   3 -18   10.21    2.13
   4  -3 -18   10.10    2.06
   4   3 -18   10.44    2.29
   4   3 -18    8.49    1.88
   4  -3 -18    9.80    2.10
   4   3 -18    5.38    1.79
   4   3 -17  257.16   11.37
   4  -3 -17  257.82   11.39
   4   3 -17  258.18   10.59
   4  -3 -17  263.63   11.30
   4  -3 -17  249.00   10.74
   4  -3 -17  235.16   10.53
   4   3 -17  252.01   11.05
   4   3 -17  248.06   11.33
   4  -3 -17  255.05   11.50
   4   3 -16   54.92    4.97
   4  -3 -16   62.16    5.22
   4   3 -16   51.17    4.45
   4   3 -16   52.69    4.73
   4  -3 -16   52.72    4.63
   4  -3 -16   56.83    4.98
   4  -3 -16   56.51    4.82
   4   3 -16   49.44    4.78
   4  -3 -16   66.28    5.60
   4   3 -15   60.71    5.18
   4  -3 -15   63.38    5.20
   4   3 -15   65.77    4.95
   4   3 -15   56.09    4.80
   4  -3 -15   58.67    4.92
   4  -3 -15   74.46    5.61
   4  -3 -15   64.02    5.48
   4   3 -15   63.58    5.31
   4  -3 -15   54.02    5.03
   4   3 -14   63.51    5.11
   4  -3 -14   59.48    4.92
   4   3 -14   59.81    4.64
   4   3 -14   60.83    4.88
   4  -3 -14   55.98    4.64
   4  -3 -14   62.10    5.03
   4  -3 -14   63.07    5.29
   4  -3 -14   66.51    5.36
   4   3 -14   57.45    4.95
   4   3 -14   63.87    5.20
   4   3 -14   57.13    5.32
   4   3 -13   19.53    3.08
   4   3 -13   19.67    2.86
   4   3 -13   22.54    3.00
   4   3 -13   19.68    2.75
   4   3 -13   19.78    2.67
   4   3 -13   14.97    2.42
   4  -3 -13   18.37    2.64
   4  -3 -13   20.06    2.80
   4  -3 -13   16.98    2.75
   4  -3 -13   23.63    3.13
   4   3 -13   18.86    2.86
   4   3 -12  268.00   11.22
   4   3 -12  288.93   11.80
   4   3 -12  302.68   11.58
   4   3 -12  279.46   11.12
   4   3 -12  289.58   11.14
   4   3 -12  287.95   10.54
   4   3 -12  271.83   10.72
   4  -3 -12  273.51   10.92
   4  -3 -12  296.87   11.24
   4  -3 -12  280.36   11.48
   4  -3 -12  287.79   11.39
   4   3 -11    2.39    0.98
   4   3 -11    2.01    1.14
   4   3 -11    4.55    1.34
   4   3 -11    1.83    0.95
   4   3 -11    3.23    1.21
   4  -3 -11    1.08    0.83
   4  -3 -11    0.90    0.94
   4  -3 -11    1.17    0.87
   4   3 -11    2.46    1.19
   4   3 -11    0.65    0.84
   4   3 -10  404.33   13.21
   4   3 -10  433.70   14.19
   4   3 -10  383.04   13.16
   4   3 -10  403.91   12.90
   4   3 -10  397.82   12.49
   4   3 -10  387.34   12.78
   4  -3 -10  395.60   13.04
   4  -3 -10  406.47   13.67
   4  -3 -10  422.66   13.56
   4  -3 -10  409.65   12.34
   4   3 -10  377.29   13.16
   4  -3 -10  431.26   13.50
   4   3  -9    1.24    0.70
   4   3  -9   -0.95    0.80
   4  -3  -9    0.96    0.74
   4  -3  -9    0.95    0.66
   4  -3  -9    1.01    0.75
   4  -3  -9    1.84    0.86
   4   3  -9    0.73    0.74
   4   3  -9    1.96    0.89
   4  -3  -8  147.13    6.22
   4   3  -8  145.90    6.69
   4  -3  -8  148.56    6.78
   4  -3  -8  142.85    6.79
   4  -3  -7   65.62    4.35
   4   3  -7   71.30    4.39
   4   3  -7   65.30    4.20
   4  -3  -7   76.30    4.10
   4   3  -6   12.19    1.73
   4  -3  -6   11.47    1.77
  -4  -3   6   15.65    1.83
   4   3  -6   17.06    2.07
   4  -3  -6   15.70    1.78
   4  -3  -5  806.91   20.33
  -4  -3   5  839.11   19.67
   4  -3  -5  758.80   20.40
   4   3  -5  807.87   19.98
   4  -3  -5  835.99   19.57
   4  -3  -4  790.98   19.60
   4   3  -4  778.71   19.01
  -4  -3   4  762.98   18.67
   4  -3  -4  776.71   19.84
   4  -3  -3  787.40   19.49
  -4  -3   3  771.28   18.77
   4   3  -3  787.19   18.93
  -4   3   2 1410.22   31.41
  -4  -3   2 1389.78   30.59
   4  -3  -2 1403.43   31.36
  -4   3   1  200.50    7.40
   4   3  -1  203.51    6.66
  -4  -3   1  196.95    6.87
  -4   3   1  189.53    6.81
   4  -3  -1  190.75    7.25
  -4   3   0 2398.26   50.97
   4   3   0 2491.67   50.09
  -4  -3   0 2363.48   50.11
  -4   3   0 2475.86   50.68
  -4  -3   0 2417.43   50.04
   4  -3   0 2401.09   50.93
  -4   3   0 2486.81   50.02
  -4   3  -1 2074.41   44.40
   4   3   1 2098.22   43.57
  -4  -3  -1 2040.54   43.64
  -4  -3  -1 2132.05   43.40
  -4   3  -1 2018.85   43.23
   4  -3   1 2128.99   44.49
  -4   3  -2  105.44    5.18
  -4  -3  -2  113.03    5.01
   4   3   2  107.22    4.87
  -4  -3  -2  113.10    4.78
  -4   3  -2   96.65    4.57
  -4   3  -3 1465.15   32.49
  -4  -3  -3 1441.73   31.99
  -4  -3  -3 1449.76   31.27
  -4   3  -3 1380.30   31.62
   4  -3   3 1478.70   32.27
  -4   3  -4   94.02    4.97
   4   3   4   88.86    4.08
  -4   3  -4   94.75    4.77
   4  -3   4   99.89    4.98
  -4  -3  -4   89.92    4.70
  -4  -3  -4   91.84    4.29
   4   3   5  448.85   12.16
   4  -3   5  454.27   13.14
  -4  -3  -5  432.34   12.92
  -4  -3  -6  490.29   14.37
  -4   3  -6  489.94   15.35
  -4   3  -6  552.92   16.33
   4   3   6  520.28   14.00
  -4  -3  -6  531.10   14.96
   4  -3   6  547.32   15.00
  -4  -3  -6  494.75   14.59
  -4  -3  -7  247.60    9.23
  -4  -3  -7  236.89    8.94
  -4   3  -7  224.79    9.72
  -4   3  -7  251.70   10.28
   4   3   7  252.92    8.79
  -4  -3  -7  271.76   10.34
  -4  -3  -7  253.29    9.46
   4  -3   7  242.69    9.16
  -4   3  -7  226.07   10.04
  -4  -3  -8   79.67    4.98
  -4  -3  -8   78.83    4.90
  -4   3  -8   86.68    5.84
  -4   3  -8   84.62    5.84
   4   3   8   89.34    4.98
  -4  -3  -8   83.55    5.62
  -4  -3  -8   85.02    5.28
   4  -3   8   94.35    5.39
  -4   3  -8   83.23    5.95
  -4   3  -9  193.76    9.98
  -4  -3  -9  204.03    8.60
  -4  -3  -9  210.79    8.67
  -4   3  -9  191.19    9.51
  -4  -3  -9  210.06   10.74
  -4   3  -9  200.41    9.63
  -4  -3  -9  201.27    9.45
   4  -3   9  207.77    8.79
   4   3   9  222.99    8.63
  -4  -3  -9  216.13    9.82
  -4   3  -9  210.02    9.61
  -4   3 -10  203.48   10.40
  -4   3 -10  216.23   10.23
  -4   3 -10  211.08   10.13
  -4  -3 -10  201.03    9.88
  -4  -3 -10  208.70    8.88
   4   3  10  225.63    9.05
   4  -3  10  208.87    9.04
  -4  -3 -10  212.73   10.07
  -4  -3 -10  198.81   10.78
  -4   3 -11    1.66    1.40
  -4   3 -11    1.83    1.23
  -4  -3 -11    0.44    0.82
  -4  -3 -11    8.08    2.13
  -4   3 -11    1.49    1.25
  -4  -3 -11    2.80    1.21
   4  -3  11    4.48    1.38
   4   3  11    4.43    1.32
  -4  -3 -11    3.00    1.40
  -4  -3 -11    5.57    1.94
  -4  -3 -12   87.49    7.34
  -4   3 -12   96.14    6.92
  -4  -3 -12   80.62    6.37
  -4  -3 -12   85.86    5.56
  -4  -3 -12   85.04    5.80
   4  -3  12   92.28    6.00
  -4  -3 -12   83.23    6.44
   4   3  12  105.01    6.22
  -4   3 -12   94.09    7.17
  -4  -3 -13   65.64    5.81
  -4   3 -13   75.03    6.51
  -4  -3 -13   72.54    5.42
  -4   3 -13   66.27    5.85
  -4  -3 -13   60.64    6.19
  -4  -3 -14   77.96    5.90
  -4   3 -14   72.51    6.12
  -4  -3 -14   60.23    6.12
  -4  -3 -14   79.20    6.41
  -4   3 -14   79.61    6.61
  -4   3 -15    1.63    1.37
  -4  -3 -15    2.50    1.26
  -4  -3 -15    4.48    1.95
  -4  -3 -15    2.63    1.49
  -4   3 -15    0.66    1.09
  -4  -3 -16  131.77    7.41
  -4   3 -16  139.01    8.24
  -4  -3 -16  132.03    8.49
  -4  -3 -16  136.67    8.26
  -4   3 -16  140.19    8.24
  -4  -3 -17   40.77    4.43
  -4   3 -17   51.59    4.60
  -4   3 -17   48.03    4.49
  -4   3 -18    3.36    1.36
  -4  -3 -18    2.45    1.22
  -4   3 -19    1.75    0.89
  -4  -3 -19    3.03    1.11
   4  -4 -21   25.99    2.30
  -4   4  21   15.60    1.93
   4  -4 -20    1.94    0.89
  -4   4  20   -0.53    1.10
   4  -4 -20    0.88    0.79
   4   4 -19  171.14    7.40
   4  -4 -19  172.01    7.65
   4   4 -19  184.99    8.61
   4  -4 -19  168.40    7.80
   4   4 -18  130.81    7.56
   4  -4 -18  128.69    7.07
   4   4 -18  140.38    7.27
   4   4 -18  148.86    7.81
   4   4 -18  129.78    6.70
   4  -4 -18  135.59    7.05
   4  -4 -18  133.25    7.62
   4   4 -17    7.19    1.82
   4  -4 -17    5.50    1.68
   4   4 -17    6.66    1.92
   4   4 -17    6.24    1.71
   4  -4 -17    6.01    1.87
   4  -4 -17    5.72    1.65
   4   4 -17    6.55    1.89
   4  -4 -16    4.43    1.49
   4   4 -16    5.94    1.64
   4  -4 -16    6.56    1.72
   4  -4 -16    5.70    1.79
   4  -4 -16    6.55    1.97
   4   4 -16    5.30    1.89
   4   4 -16    5.64    1.60
   4   4 -16    6.84    1.92
   4   4 -15  365.05   13.63
   4   4 -15  377.73   13.20
   4  -4 -15  320.37   12.76
   4  -4 -15  334.84   13.75
   4   4 -15  360.55   14.04
   4  -4 -15  346.88   14.02
   4   4 -14   45.50    4.35
   4   4 -14   47.77    4.19
   4  -4 -14   44.72    4.61
   4  -4 -14   44.53    4.23
   4   4 -14   43.48    4.46
   4   4 -14   46.95    4.70
   4  -4 -14   49.66    4.85
   4   4 -13  128.83    7.00
   4  -4 -13  129.30    7.80
   4  -4 -13  118.31    7.30
   4  -4 -13  105.11    6.54
   4   4 -13  123.61    7.87
   4   4 -13  137.77    8.02
   4   4 -13  127.81    7.56
   4  -4 -13  126.01    7.72
   4   4 -12   -0.30    0.92
   4   4 -12    0.26    0.75
   4   4 -12    2.24    1.11
   4   4 -12    2.51    1.26
   4  -4 -12    2.72    1.23
   4  -4 -12    1.70    1.24
   4  -4 -12    0.28    0.88
   4   4 -11 1208.73   31.31
   4   4 -11 1202.73   30.71
   4   4 -11 1154.83   29.84
   4  -4 -11 1151.99   30.31
   4  -4 -11 1132.72   30.00
   4  -4 -11 1166.10   30.72
   4  -4 -11 1130.64   30.50
   4   4 -11 1225.44   29.40
   4   4 -10   86.63    5.27
   4   4 -10   70.64    5.10
   4   4 -10   69.33    5.31
   4  -4 -10   79.24    5.67
   4  -4 -10   77.40    5.65
   4  -4 -10   85.12    5.26
   4  -4 -10   79.75    5.62
   4   4  -9  548.84   16.12
   4  -4  -9  564.60   17.45
   4  -4  -9  556.75   17.45
   4   4  -9  548.86   17.06
   4   4  -9  554.71   16.65
   4  -4  -9  562.61   16.39
   4  -4  -9  543.21   17.33
   4  -4  -8  216.21    8.85
   4   4  -8  226.58    9.42
   4   4  -8  227.46    8.72
   4  -4  -8  239.51    9.81
   4  -4  -8  225.66    9.71
   4   4  -8  227.68    9.20
   4   4  -8  207.21    8.93
   4  -4  -8  224.09    9.69
   4  -4  -8  226.56    9.93
   4   4  -7  800.69   21.88
   4   4  -7  838.44   22.43
  -4  -4   7  861.35   21.97
   4  -4  -7  846.99   22.93
   4  -4  -7  851.82   22.64
   4  -4  -7  836.01   22.71
  -4   4   7  821.74   22.16
   4   4  -7  837.60   22.00
   4   4  -7  858.47   21.87
   4   4  -7  810.94   21.86
   4  -4  -7  845.82   21.53
   4  -4  -7  835.30   23.09
   4   4  -6  164.28    7.30
   4   4  -6  170.94    7.59
  -4  -4   6  170.89    7.35
   4  -4  -6  151.64    7.61
   4  -4  -6  157.88    7.60
   4  -4  -6  157.31    7.54
  -4   4   6  160.90    7.35
   4   4  -6  159.57    7.27
   4   4  -6  165.70    7.27
   4   4  -6  166.96    7.45
   4   4  -6  159.49    7.11
   4  -4  -6  151.92    7.76
   4  -4  -6  157.33    6.97
   4   4  -5  417.41   13.08
  -4  -4   5  413.69   12.82
   4  -4  -5  404.43   13.61
   4  -4  -5  419.20   13.44
   4  -4  -5  414.33   13.42
   4   4  -5  385.13   12.64
   4   4  -5  424.04   12.98
   4   4  -5  395.99   12.87
  -4   4   5  412.30   12.92
   4  -4  -5  420.20   13.44
   4  -4  -5  408.21   13.83
   4  -4  -4   89.97    5.32
  -4  -4   4   86.07    4.93
   4  -4  -4   88.51    5.46
   4   4  -4   99.24    5.28
   4  -4  -3   22.85    2.62
   4   4  -3   27.73    2.69
  -4  -4   3   30.76    2.81
   4  -4  -3   23.31    2.72
  -4   4   2   46.80    3.74
  -4   4   2   46.37    3.27
   4  -4  -2   42.59    3.56
  -4  -4   2   50.62    3.59
   4  -4  -2   50.63    3.93
   4   4  -2   49.09    3.20
  -4   4   1 1840.46   42.44
  -4   4   1 2001.10   41.44
   4  -4  -1 1933.30   42.58
  -4  -4   1 1899.23   41.75
   4   4  -1 1892.08   40.96
   4  -4  -1 1909.73   42.79
  -4   4   0  210.88    8.56
   4  -4   0  213.74    8.59
  -4   4   0  214.85    7.88
   4   4   0  216.59    7.90
  -4  -4   0  214.11    8.14
   4  -4   0  226.53    8.79
  -4   4   0  212.98    8.36
  -4   4  -1  797.50   21.22
  -4   4  -1  806.71   21.21
   4   4   1  807.72   20.42
  -4  -4  -1  799.19   20.59
  -4  -4  -1  814.27   20.38
   4  -4   1  829.47   21.38
  -4   4  -1  845.65   20.63
  -4   4  -2    9.45    1.61
   4  -4   2    8.55    1.66
  -4   4  -2   10.20    1.79
  -4   4  -2    8.11    1.63
  -4   4  -2   10.28    1.86
  -4  -4  -2   12.27    1.79
   4   4   2    8.21    1.50
  -4  -4  -2    7.33    1.38
  -4  -4  -2    7.36    1.47
  -4   4  -3  116.98    5.83
   4  -4   3  108.05    5.96
  -4   4  -3  109.91    6.16
  -4   4  -3  105.26    5.76
  -4   4  -3  106.47    5.82
  -4  -4  -3  118.99    5.85
   4   4   3  109.92    5.63
  -4   4  -3  109.55    6.15
  -4  -4  -3  117.53    5.52
  -4  -4  -3  110.43    5.72
  -4   4  -4  188.50    7.90
  -4   4  -4  163.30    7.70
  -4   4  -4  189.34    8.57
  -4  -4  -4  177.66    7.61
  -4   4  -4  171.62    8.18
  -4  -4  -4  172.60    7.59
  -4   4  -5   53.91    4.39
  -4   4  -5   61.01    4.81
  -4   4  -5   70.41    5.07
  -4  -4  -5   65.48    4.43
  -4  -4  -5   54.73    4.12
  -4  -4  -6   11.87    2.02
  -4   4  -6    8.82    1.97
  -4   4  -6    9.33    1.95
  -4   4  -6    7.59    1.81
  -4  -4  -6   12.81    2.00
  -4   4  -6    8.53    1.93
  -4   4  -7   10.90    2.28
  -4  -4  -7    9.65    1.79
  -4  -4  -7    8.81    1.71
  -4   4  -7    7.80    1.91
  -4   4  -7    9.16    2.11
   4  -4   7   13.88    2.22
  -4  -4  -7   11.55    2.21
  -4  -4  -7    9.92    1.88
  -4   4  -7   10.17    2.15
  -4   4  -8  537.19   18.25
  -4  -4  -8  555.16   16.65
  -4  -4  -8  524.16   16.23
  -4   4  -8  518.67   17.65
  -4   4  -8  542.54   18.21
  -4  -4  -8  577.95   18.32
   4  -4   8  526.17   16.57
  -4   4  -8  503.54   17.44
  -4   4  -9 1095.33   28.91
  -4   4  -9 1006.24   29.06
  -4   4  -9  999.24   28.97
  -4  -4  -9 1025.04   26.58
  -4  -4  -9 1009.17   30.12
  -4   4  -9  997.05   28.57
  -4   4  -9 1081.80   29.40
  -4  -4  -9 1062.80   29.04
   4  -4   9 1030.90   27.07
  -4  -4  -9 1032.34   26.85
  -4   4 -10   13.31    2.61
  -4  -4 -10   17.04    2.57
  -4   4 -10   17.77    3.08
  -4   4 -10   19.25    3.26
  -4  -4 -10   15.23    3.13
  -4   4 -10   14.20    2.86
  -4   4 -10   18.75    3.29
   4  -4  10   12.97    2.35
  -4  -4 -10   17.57    3.02
   4   4  10   16.50    2.37
  -4  -4 -10   16.32    2.54
  -4   4 -11  600.22   20.73
  -4  -4 -11  605.23   18.23
  -4  -4 -11  552.96   21.00
  -4   4 -11  607.88   20.52
  -4   4 -11  620.76   20.43
  -4  -4 -12  146.45    7.61
  -4   4 -12  154.25    9.04
  -4  -4 -12  132.92    9.25
  -4   4 -12  164.13    9.60
  -4  -4 -13  191.17    8.59
  -4  -4 -13  185.32    9.59
  -4   4 -13  145.51    9.19
  -4  -4 -13  154.32    9.85
  -4  -4 -14   47.72    4.65
  -4  -4 -14   43.22    4.51
  -4   4 -14   48.19    5.10
  -4  -4 -14   48.49    5.33
  -4   4 -15   13.54    2.71
  -4  -4 -15   18.23    2.79
  -4  -4 -15   16.58    3.20
  -4   4 -16   14.47    2.63
  -4  -4 -16   14.57    2.37
  -4  -4 -16   12.45    2.53
  -4   4 -17   36.31    3.56
  -4  -4 -17   35.27    3.29
  -4  -4 -17   38.47    3.87
  -4   4 -18   30.20    2.84
  -4  -4 -18   28.13    2.61
  -4  -4 -18   32.10    3.15
  -4   5  19   25.27    2.62
   4  -5 -19   31.31    2.88
   4  -5 -18    6.51    1.64
   4   5 -18    3.08    1.26
   4  -5 -18    5.60    1.43
  -4   5  18    2.78    1.27
   4  -5 -17   27.35    3.13
   4   5 -17   28.97    3.44
  -4   5  17   24.90    3.12
   4  -5 -17   34.38    3.72
   4  -5 -16  493.29   16.15
   4   5 -16  532.42   17.11
   4  -5 -16  545.09   17.61
  -4   5  16  480.55   16.42
   4  -5 -15   56.91    4.92
  -4   5  15   51.05    4.76
   4   5 -15   48.06    4.57
   4  -5 -15   42.71    4.50
  -4   5  14    0.86    1.16
   4   5 -14    0.56    0.92
   4   5 -14    0.94    1.15
   4  -5 -14   -0.29    0.84
   4  -5 -14    1.84    1.29
  -4   5  13   16.67    2.88
   4   5 -13   16.97    2.85
   4   5 -13   20.08    3.17
   4   5 -13   18.25    3.10
   4  -5 -13   19.72    3.02
   4  -5 -13   19.35    3.11
   4  -5 -12  442.05   16.05
   4  -5 -12  436.40   16.18
   4   5 -12  462.37   16.37
   4   5 -12  413.85   15.11
  -4   5  12  424.14   15.66
  -4   5  11  166.55    8.95
   4  -5 -11  164.38    9.05
   4  -5 -11  166.63    8.98
   4   5 -11  171.46    9.34
   4   5 -11  157.75    8.80
   4  -5 -11  158.16    9.02
   4  -5 -11  170.11    9.08
   4   5 -10   12.39    2.53
   4   5 -10   13.99    2.50
   4  -5 -10   17.71    2.90
   4  -5 -10   11.08    2.32
  -4   5  10   13.00    2.45
   4   5 -10   12.53    2.47
   4  -5 -10    9.45    2.14
   4  -5 -10   11.14    2.36
   4  -5  -9   66.74    5.47
   4  -5  -9   63.50    5.41
  -4   5   9   69.90    5.45
   4   5  -9   83.68    5.80
   4   5  -9   78.22    5.63
   4  -5  -9   76.80    5.90
   4   5  -9   68.16    5.36
   4  -5  -8 1517.82   37.61
   4  -5  -8 1552.64   37.63
  -4   5   8 1521.23   36.99
   4   5  -8 1494.93   36.78
   4   5  -8 1480.10   36.66
   4  -5  -8 1499.90   37.77
   4   5  -8 1487.56   36.76
   4   5  -7    2.30    1.20
   4   5  -7    4.26    1.44
   4  -5  -7    3.55    1.35
   4  -5  -7    3.48    1.40
  -4   5   7    2.92    1.34
   4   5  -7    2.68    1.17
   4   5  -7    4.49    1.46
   4   5  -7    1.23    1.04
   4   5  -7    1.63    0.94
   4  -5  -7    1.68    1.04
  -4  -5   7    0.73    0.90
  -4  -5   6   68.58    5.12
   4  -5  -6   69.57    5.43
   4  -5  -6   73.17    5.47
   4  -5  -6   73.80    5.49
  -4   5   6   68.05    5.08
   4   5  -6   68.86    5.08
   4   5  -6   66.92    5.10
   4   5  -6   70.70    5.12
   4  -5  -6   83.84    6.16
   4   5  -6   72.31    5.13
   4   5  -6   73.40    5.32
   4   5  -5    1.86    1.02
   4  -5  -5    1.59    1.12
  -4  -5   5    3.02    1.22
   4  -5  -5    2.08    1.17
   4  -5  -5    1.27    0.94
  -4   5   5    1.13    0.95
   4   5  -5    2.98    1.20
   4   5  -5    2.73    1.19
  -4   5   5    1.45    0.90
   4  -5  -5    1.72    1.16
   4   5  -5    0.70    0.82
   4   5  -5    1.11    0.82
   4   5  -4  985.44   25.83
  -4  -5   4 1008.27   26.02
   4  -5  -4  976.65   26.63
   4  -5  -4  991.83   26.61
   4  -5  -4  976.00   26.47
  -4   5   4  987.54   25.74
   4   5  -4  993.04   25.82
   4   5  -4  974.53   25.88
   4   5  -4  997.51   26.12
   4  -5  -4 1003.25   27.55
  -4   5   4 1031.81   24.87
   4  -5  -4  971.20   26.22
  -4   5   3  260.53   10.97
   4   5  -3  289.79   10.79
  -4  -5   3  266.35   10.48
   4  -5  -3  262.66   10.95
   4  -5  -3  261.79   10.92
  -4   5   3  271.71   10.48
   4   5  -3  268.94   10.72
   4   5  -3  249.98   10.23
   4  -5  -3  281.96   11.81
  -4   5   3  270.21    9.77
   4  -5  -3  260.22   10.68
  -4   5   2    5.04    1.50
   4   5  -2   -0.21    0.92
   4  -5  -2    0.49    0.70
  -4  -5   2    3.65    1.23
   4  -5  -2    0.99    0.86
   4   5  -2    0.21    0.65
   4   5  -2    1.10    0.82
   4  -5  -2    1.10    0.96
  -4   5   2    1.06    1.11
  -4   5   2    0.55    0.71
   4  -5  -2    1.88    1.10
   4   5  -1  342.02   11.48
  -4  -5   1  344.76   12.14
  -4   5   1  352.03   12.24
   4   5  -1  345.08   12.09
  -4   5   1  340.67   12.75
  -4   5   1  338.66   11.51
   4  -5  -1  348.39   12.62
   4  -5  -1  344.69   13.34
  -4  -5   0    0.85    0.82
   4   5   0    2.09    0.92
   4  -5   0    3.23    1.30
  -4   5   0   -0.43    0.90
  -4   5   0    0.24    0.90
   4  -5   0    1.40    1.06
  -4   5   0    1.35    0.90
  -4  -5   0    1.21    0.85
  -4  -5  -1    9.16    1.76
  -4   5  -1   13.16    2.28
  -4  -5  -1   10.26    1.91
   4   5   1   17.12    2.30
   4  -5   1   10.96    2.20
  -4   5  -1   11.81    2.07
  -4   5  -1   12.01    2.26
  -4  -5  -1   12.44    2.04
  -4   5  -1   13.08    2.07
   4  -5   1   11.30    2.11
  -4   5  -2   17.62    2.45
   4   5   2   17.51    2.37
   4  -5   2   16.81    2.53
  -4   5  -2   14.72    2.51
  -4  -5  -2   12.88    2.09
  -4  -5  -2   14.41    2.15
  -4  -5  -2   12.39    2.09
  -4   5  -2   15.34    2.43
   4  -5   3  305.28   11.94
  -4   5  -3  322.70   11.80
  -4   5  -3  330.53   12.24
   4   5   3  322.72   11.61
  -4  -5  -3  309.35   11.54
  -4   5  -3  309.89   12.36
  -4  -5  -3  325.90   11.26
  -4  -5  -3  303.67   11.44
   4  -5   4  185.74    8.88
  -4   5  -4  180.71    9.10
  -4  -5  -4  187.02    8.53
  -4   5  -4  181.59    9.16
  -4  -5  -4  172.15    8.28
  -4   5  -4  186.00    8.83
  -4   5  -5   77.93    5.92
  -4  -5  -5   69.81    5.06
  -4   5  -5   65.70    5.43
  -4  -5  -5   70.60    5.11
  -4   5  -5   76.20    5.60
  -4   5  -6  428.09   15.86
  -4   5  -6  420.65   15.34
  -4   5  -6  426.56   15.76
  -4  -5  -6  422.67   14.54
  -4  -5  -7   67.66    5.10
  -4   5  -7   56.08    5.33
  -4  -5  -7   57.95    4.62
  -4   5  -7   56.52    5.17
  -4   5  -7   63.23    5.56
  -4  -5  -7   67.69    5.73
  -4   5  -7   54.86    5.16
  -4   5  -8  161.75    9.22
  -4   5  -8  162.90    9.18
  -4   5  -8  175.92    9.79
  -4   5  -8  171.29    9.63
  -4  -5  -8  176.50    8.46
  -4   5  -8  164.12    9.25
  -4  -5  -8  183.89    9.81
  -4  -5  -8  161.32    8.31
  -4  -5  -9   20.04    2.86
  -4   5  -9   23.04    3.54
  -4   5  -9   23.76    3.68
  -4  -5  -9   22.71    3.77
  -4   5  -9   21.95    3.44
  -4   5  -9   23.43    3.59
  -4  -5  -9   17.46    2.67
  -4  -5 -10  141.85    7.62
  -4   5 -10  151.83    9.04
  -4   5 -10  147.82    9.04
  -4  -5 -10  142.37    9.36
  -4   5 -10  152.80    9.03
  -4   5 -10  144.37    8.95
  -4  -5 -10  139.20    7.58
  -4  -5 -11  171.41    8.38
  -4   5 -11  170.31    9.72
  -4   5 -11  177.75    9.86
  -4  -5 -11  145.23    9.48
  -4  -5 -11  170.56    8.32
  -4   5 -11  174.88    9.77
  -4   5 -12  324.67   13.84
  -4  -5 -12  329.45   12.09
  -4   5 -12  336.61   13.98
  -4  -5 -12  296.71   13.91
  -4   5 -13   88.01    6.58
  -4  -5 -13   93.61    5.72
  -4   5 -13   99.85    6.80
  -4  -5 -13   80.38    6.57
  -4   5 -14   40.36    4.15
  -4   5 -14   39.30    4.24
  -4  -5 -14   35.29    3.79
  -4  -5 -14   34.06    4.10
  -4   5 -15    1.99    1.16
  -4  -5 -15    1.78    1.01
  -4  -5 -15    1.06    1.16
  -4  -5 -16  333.36   11.32
  -4  -5 -16  315.58   11.86
  -4   5 -17   25.24    2.55
  -4  -5 -17   22.49    2.28
  -4  -5 -17   21.33    2.37
   4  -6 -18    5.38    1.15
   4  -6 -17   44.51    3.62
  -4   6  17   34.34    3.02
   4  -6 -17   36.87    3.09
   4  -6 -16   34.72    3.53
  -4   6  16   29.23    3.06
   4  -6 -16   35.19    3.22
   4   6 -15  245.59    9.80
   4  -6 -15  209.98    8.97
   4  -6 -15  233.51   10.09
   4   6 -15  221.91   10.09
  -4   6  15  208.41    9.22
   4  -6 -14   13.91    2.52
   4   6 -14    9.26    2.20
   4  -6 -14    8.29    1.86
  -4   6  14   12.67    2.32
  -4   6  13   28.17    3.41
   4   6 -13   21.15    3.29
   4  -6 -13   28.95    3.70
   4   6 -12   15.93    2.91
   4  -6 -12   20.12    3.12
   4  -6 -12   16.86    2.75
  -4   6  12   16.63    2.85
   4  -6 -11   30.47    3.91
   4  -6 -11   27.70    3.59
  -4   6  11   32.96    3.84
   4   6 -11   31.30    4.09
   4   6 -11   34.75    4.00
   4   6 -10  100.90    6.80
  -4   6  10  101.20    6.78
   4   6 -10   99.77    6.76
   4  -6 -10  107.12    7.35
   4  -6 -10   97.75    6.84
   4   6  -9   24.49    3.38
  -4   6   9   28.55    3.68
   4   6  -9   26.54    3.42
   4  -6  -9   30.09    3.74
   4  -6  -9   30.74    3.92
   4   6  -8  229.99   10.75
   4   6  -8  244.00   11.02
  -4   6   8  224.40   10.43
   4  -6  -8  231.11   11.15
   4  -6  -8  224.56   10.81
   4   6  -8  242.58   10.75
   4   6  -7    8.86    2.10
  -4   6   7   11.35    2.31
   4  -6  -7   10.11    2.40
   4  -6  -7   11.98    2.46
   4   6  -7   15.37    2.59
   4   6  -7    9.53    2.14
   4   6  -6  275.25   11.89
  -4  -6   6  294.86   12.19
   4  -6  -6  273.13   12.31
   4  -6  -6  287.85   12.31
   4  -6  -6  290.78   12.61
  -4   6   6  287.92   11.83
   4   6  -6  285.52   12.11
   4   6  -6  280.34   11.90
  -4   6   6  289.69   12.89
   4   6  -6  288.33   11.91
   4   6  -5  988.11   27.02
  -4  -6   5  972.48   26.97
   4  -6  -5  981.26   27.78
   4  -6  -5  985.51   27.84
   4  -6  -5  998.02   27.61
  -4   6   5  947.13   26.36
   4   6  -5  989.01   27.29
   4   6  -5  996.82   27.06
  -4   6   5  926.77   27.76
   4   6  -5  986.78   26.81
   4   6  -4   52.76    4.75
  -4  -6   4   48.11    4.54
   4  -6  -4   49.44    4.77
   4  -6  -4   50.47    4.89
  -4   6   4   48.71    4.45
   4   6  -4   50.38    4.60
  -4   6   4   44.71    4.80
   4  -6  -4   52.11    5.29
   4   6  -4   48.62    4.51
   4   6  -3   40.85    4.12
  -4  -6   3   37.20    3.99
   4  -6  -3   49.56    4.79
   4  -6  -3   41.80    4.38
  -4   6   3   39.61    3.99
   4   6  -3   35.12    3.83
   4   6  -3   34.67    3.80
   4  -6  -3   42.98    4.70
  -4   6   3   45.38    4.72
  -4   6   2   32.43    3.99
   4   6  -2   33.04    3.73
  -4  -6   2   30.48    3.59
  -4  -6   2   30.41    3.49
   4  -6  -2   32.16    3.89
  -4   6   2   37.44    3.87
   4   6  -2   28.47    3.39
   4   6  -2   31.98    3.63
   4  -6  -2   25.81    3.71
  -4   6   2   27.52    3.11
  -4   6   1  396.95   15.14
   4   6  -1  398.17   14.30
   4   6  -1  396.21   14.39
   4  -6  -1  425.07   16.04
   4  -6  -1  402.28   15.25
  -4   6   1  419.47   14.53
   4   6  -1  406.52   14.37
  -4  -6   1  395.79   14.52
  -4  -6   1  410.25   14.36
  -4   6   1  411.74   14.01
   4   6   0  119.45    7.12
  -4  -6   0  123.15    7.27
  -4  -6   0  119.18    6.93
   4  -6   0  132.72    7.93
  -4   6   0  129.83    7.36
   4  -6   0  130.91    8.15
   4   6   0  122.51    7.14
  -4   6   0  130.91    7.17
  -4  -6   0  115.24    6.83
  -4  -6  -1  155.50    8.20
  -4  -6  -1  146.34    7.76
   4   6   1  161.37    8.25
  -4   6  -1  164.83    8.47
  -4  -6  -1  172.82    8.41
  -4   6  -1  151.00    7.98
  -4   6  -2   49.98    4.74
  -4  -6  -2   44.77    4.31
  -4  -6  -2   41.39    3.95
  -4   6  -2   43.91    4.23
  -4   6  -2   47.41    4.47
  -4  -6  -2   47.07    4.33
  -4   6  -3   53.29    4.82
  -4  -6  -3   61.86    5.03
  -4   6  -3   62.55    5.45
  -4  -6  -3   57.09    4.86
  -4  -6  -4   67.41    5.30
  -4  -6  -4   77.10    5.65
   4  -6   4   71.60    5.93
  -4   6  -4   76.48    6.14
  -4   6  -4   81.85    6.00
  -4   6  -4   71.57    5.84
  -4   6  -5  749.85   23.11
  -4   6  -5  752.10   22.55
  -4   6  -5  763.67   23.20
  -4  -6  -5  713.11   21.56
  -4  -6  -6  338.27   12.84
  -4   6  -6  310.57   13.50
  -4   6  -6  320.87   13.15
  -4   6  -6  296.89   13.26
  -4  -6  -6  320.74   12.14
  -4  -6  -7   42.35    4.23
  -4   6  -7   44.45    4.81
  -4   6  -7   47.73    4.78
  -4   6  -7   45.73    4.86
  -4  -6  -7   46.30    4.25
  -4  -6  -8  351.42   13.20
  -4   6  -8  361.87   14.86
  -4   6  -8  332.92   13.83
  -4   6  -8  365.79   14.82
  -4  -6  -8  344.09   12.82
  -4  -6  -9  517.59   16.70
  -4   6  -9  517.99   18.58
  -4   6  -9  489.05   17.60
  -4  -6  -9  527.48   16.67
  -4   6  -9  520.35   18.43
  -4   6 -10   37.94    4.43
  -4   6 -10   34.03    4.17
  -4  -6 -10   45.56    4.06
  -4   6 -10   44.83    4.50
  -4  -6 -10   37.09    3.73
  -4   6 -11    2.70    1.45
  -4  -6 -11    1.51    1.04
  -4  -6 -11    1.97    1.02
  -4  -6 -12   65.37    4.57
  -4   6 -12   64.15    5.31
  -4   6 -12   53.98    4.75
  -4  -6 -13  100.87    5.50
  -4   6 -13  106.42    6.42
  -4   6 -13   90.32    5.85
  -4   6 -14    0.59    0.83
  -4   6 -14    2.61    1.07
  -4  -6 -14    2.51    1.06
  -4   6 -15  131.96    5.95
  -4   6 -15  122.19    5.83
  -4  -6 -15  118.18    5.68
   4  -7 -15    1.67    0.83
   4   7 -15    1.67    0.92
   4  -7 -14    1.58    0.89
   4   7 -14    1.10    1.03
   4  -7 -13    7.62    1.80
   4   7 -13    8.51    1.97
   4  -7 -12  188.93    9.01
   4   7 -12  190.13    9.38
   4   7 -11   10.28    2.26
   4  -7 -11    7.52    1.89
  -4   7  11    9.35    1.90
   4   7 -10   11.47    2.26
   4   7 -10   16.90    2.89
   4  -7 -10   17.98    2.92
  -4   7  10   16.28    2.51
   4   7  -9  182.94    9.18
   4   7  -9  157.40    9.08
   4  -7  -9  170.10    9.11
  -4   7   9  169.63    8.42
   4   7  -8  133.01    7.80
  -4   7   8  116.75    7.01
   4  -7  -8  117.43    7.63
   4   7  -8  125.55    7.42
   4   7  -7   32.37    3.82
  -4   7   7   27.28    3.36
   4   7  -7   28.68    3.59
   4  -7  -7   26.62    3.66
   4  -7  -6  343.77   13.90
   4   7  -6  307.49   12.77
   4   7  -6  323.57   13.16
   4  -7  -5   62.04    5.54
   4   7  -5   63.02    5.29
   4   7  -5   55.60    5.07
   4  -7  -4   39.39    4.23
   4  -7  -4   37.56    4.34
   4   7  -4   40.95    4.30
   4   7  -4   38.04    4.19
   4  -7  -3   59.40    5.49
   4  -7  -3   63.41    5.42
   4   7  -3   62.40    5.28
   4   7  -3   53.92    4.93
   4  -7  -2  408.60   15.92
   4  -7  -2  404.24   15.33
   4   7  -2  433.03   15.49
   4   7  -2  426.30   15.33
   4  -7  -1  124.84    7.90
   4  -7  -1  115.52    7.44
   4   7  -1  108.32    6.92
  -4   7   1  111.05    7.22
   4   7  -1  103.57    6.90
   4  -7   0   27.89    3.78
  -4  -7   0   29.38    3.45
  -4   7   0   24.64    3.47
   4   7   0   30.94    3.68
   4  -7   1   93.66    6.82
  -4  -7  -1   90.68    6.17
  -4   7  -1   95.58    6.84
   4   7   1   84.34    6.07
   4  -7   2  411.88   15.77
  -4  -7  -2  424.38   15.03
  -4   7  -2  434.70   16.05
  -4   7  -2  428.33   15.78
   4  -7   3   29.27    3.81
  -4  -7  -3   21.81    3.07
  -4   7  -3   27.64    3.76
  -4   7  -3   26.59    3.59
   4  -7   4   10.54    2.42
  -4   7  -4   10.86    2.47
  -4   7  -4    8.72    2.31
  -4  -7  -4   13.70    2.41
  -4  -7  -5   26.46    3.14
  -4   7  -5   27.41    3.65
  -4   7  -5   27.17    3.62
  -4  -7  -5   23.29    3.14
  -4  -7  -6  439.72   14.88
  -4   7  -6  401.71   15.32
  -4   7  -6  410.18   15.34
  -4   7  -6  440.72   15.97
  -4  -7  -6  419.36   14.11
  -4   7  -7  236.10   10.77
  -4  -7  -7  199.64    9.02
  -4  -7  -7  209.24    9.47
  -4   7  -7  225.24   10.54
  -4   7  -7  229.26   10.47
  -4   7  -7  225.25   10.47
  -4  -7  -8   14.93    2.27
  -4   7  -8   13.73    2.54
  -4  -7  -8   12.65    2.22
  -4   7  -8   10.80    2.36
  -4   7  -8   13.74    2.45
  -4   7  -8    9.11    2.18
  -4  -7  -9    1.66    0.97
  -4   7  -9    0.79    1.02
  -4   7  -9    2.53    1.22
  -4  -7  -9    0.80    0.97
  -4   7 -10  402.05   14.15
  -4  -7 -10  411.08   13.03
  -4   7 -10  418.39   13.95
  -4  -7 -10  398.29   12.88
  -4  -7 -11   21.38    2.41
  -4  -7 -11   21.31    2.34
  -4   7 -11   24.04    2.96
  -4   7 -12   49.58    3.83
  -4  -7 -12   46.46    3.30
  -4  -7 -13   32.71    2.74
   4  -8 -12   12.84    1.83
   4   8 -12    7.02    1.52
   4  -8 -11    8.57    1.60
   4   8 -11    8.56    1.75
   4  -8 -10  198.43    8.37
   4   8 -10  207.59    8.39
   4   8 -10  180.19    8.42
   4  -8  -9  108.87    6.23
   4   8  -9  118.96    6.42
   4   8  -9  118.82    6.71
   4  -8  -8    4.14    1.38
   4   8  -8    8.17    1.86
   4   8  -8    7.04    1.71
   4   8  -8    5.57    1.61
   4  -8  -7    4.87    1.51
   4   8  -7    7.10    1.72
   4   8  -7    4.29    1.48
   4  -8  -6  111.41    6.88
   4  -8  -6  120.92    6.69
   4   8  -6  123.67    6.96
   4   8  -6  119.52    6.94
   4  -8  -5  371.70   13.81
   4  -8  -5  369.78   13.32
   4   8  -5  392.17   13.89
   4   8  -5  391.63   13.86
   4  -8  -4   98.68    6.47
   4   8  -4   93.52    6.15
   4   8  -4   87.47    5.98
   4  -8  -3    7.83    1.93
   4   8  -3   12.08    2.26
   4   8  -3    6.91    1.80
   4  -8  -2    8.41    2.03
   4   8  -2    7.43    1.83
   4   8  -2    4.85    1.61
   4   8  -1  164.55    8.30
   4  -8  -1  156.88    8.42
   4  -8   0  143.88    8.00
  -4  -8   0  153.91    7.53
   4   8   0  151.30    7.88
  -4   8   0  156.31    8.15
   4  -8   1  141.44    7.86
  -4  -8  -1  151.32    7.46
   4   8   1  142.81    7.54
  -4   8  -1  154.96    8.12
   4  -8   2   18.48    2.76
  -4  -8  -2   14.08    2.28
  -4   8  -2   16.20    2.64
   4  -8   3  322.76   12.62
  -4  -8  -3  362.99   12.45
  -4   8  -3  357.81   13.27
  -4   8  -3  346.90   12.88
   4  -8   4   45.72    4.21
  -4  -8  -4   52.65    4.18
  -4   8  -4   54.29    4.60
  -4   8  -4   53.78    4.54
   4  -8   5  407.47   13.98
  -4  -8  -5  422.86   13.58
  -4   8  -5  435.64   14.56
  -4   8  -5  429.12   14.48
   4  -8   6    5.14    1.44
  -4  -8  -6    2.81    1.14
  -4  -8  -6    2.77    1.05
  -4   8  -6    4.69    1.55
  -4   8  -6    3.52    1.29
  -4  -8  -7  340.03   11.09
  -4  -8  -7  337.49   10.62
  -4   8  -7  330.29   11.68
  -4   8  -7  338.65   11.61
   4  -8   8   91.20    5.09
  -4  -8  -8  105.31    5.22
  -4  -8  -8   97.00    4.90
  -4   8  -8  103.63    5.46
  -4   8  -8  107.05    5.72
  -4  -8  -9  128.82    5.47
  -4   8  -9  121.72    5.79
  -4  -8  -9  130.55    5.45
   4  -9  -6  109.31    5.17
   4  -9  -5   88.22    4.74
   4  -9  -5   88.88    4.55
   4   9  -5   91.96    4.90
   4  -9  -4   41.83    3.25
   4  -9  -4   42.63    3.19
   4   9  -4   45.25    3.42
   4   9  -4   46.66    3.49
   4  -9  -3   27.42    2.65
   4  -9  -3   22.75    2.43
   4   9  -3   24.35    2.57
   4   9  -3   24.03    2.49
   4   9  -3   24.95    2.54
   4  -9  -2   69.40    4.32
   4  -9  -2   66.18    4.20
   4   9  -2   86.52    4.85
   4   9  -2   82.29    4.74
   4  -9  -1   39.89    3.23
   4  -9  -1   42.31    3.30
   4   9  -1   51.63    3.67
   4   9  -1   49.71    3.71
  -4   9   1   51.85    3.61
   4  -9   0   22.74    2.44
   4  -9   0   24.30    2.49
   4   9   0   25.20    2.54
  -4   9   0   29.65    2.78
   4  -9   1   50.74    3.58
   4  -9   1   52.66    3.59
  -4   9  -1   58.85    3.90
   4  -9   2   10.24    1.61
  -4  -9  -2   15.78    1.79
   4  -9   2   10.18    1.56
  -4   9  -2   10.79    1.71
  -4   9  -2   10.65    1.64
   4  -9   3    3.40    0.97
  -4   9  -3    5.75    1.26
   5   0 -23    0.71    0.70
   5   0 -22  330.84   11.34
   5   0 -22  268.50    9.95
   5   0 -21    0.23    0.91
   5   0 -21   -0.26    0.94
   5   0 -20  187.08    9.23
   5   0 -20  194.33    9.56
   5   0 -19    0.87    1.12
   5   0 -19    0.26    0.86
   5   0 -19    1.09    1.01
   5   0 -18  891.33   25.63
   5   0 -18  954.93   26.80
   5   0 -18  993.02   27.50
   5   0 -18  901.12   26.04
   5   0 -18  974.21   26.54
   5   0 -17    0.52    0.97
   5   0 -17    0.57    1.21
   5   0 -17   -0.30    1.44
   5   0 -17    0.80    1.08
   5   0 -17    0.27    1.36
   5   0 -16 1585.61   38.38
   5   0 -16 1606.06   38.89
   5   0 -16 1628.00   39.36
   5   0 -16 1680.05   39.80
   5   0 -16 1492.53   38.34
   5   0 -16 1569.72   38.36
   5   0 -15   -0.24    0.84
   5   0 -15    0.25    0.93
   5   0 -15    0.25    0.89
   5   0 -15    0.25    0.64
   5   0 -15    0.72    0.94
   5   0 -15    0.52    0.96
   5   0 -15   -0.26    0.86
   5   0 -14  894.50   24.97
   5   0 -14  970.38   25.10
   5   0 -14  957.92   25.01
   5   0 -14  968.44   25.36
   5   0 -14  910.77   24.72
   5   0 -14 1037.69   25.90
   5   0 -14  885.50   24.98
   5   0 -13    0.61    0.62
   5   0 -13    0.86    0.76
   5   0 -13    1.29    0.97
   5   0 -13    0.41    0.79
   5   0 -13    0.62    0.73
   5   0 -13   -0.64    1.12
   5   0 -13    1.09    0.81
   5   0 -12  291.06   10.85
   5   0 -12  303.75   10.68
   5   0 -12  280.16   10.61
   5   0 -12  294.62   10.53
   5   0 -12  286.18   10.55
   5   0 -12  320.34   11.15
   5   0 -12  317.93   10.82
   5   0 -12  292.67   10.67
   5   0 -12  329.62   11.11
   5   0 -11    0.50    0.67
   5   0 -11    1.84    1.01
   5   0 -11    1.07    0.69
   5   0 -10 1418.98   30.91
   5   0 -10 1319.41   31.20
   5   0 -10 1391.07   30.95
   5   0 -10 1295.01   30.87
   5   0  -9    0.80    0.75
   5   0  -9    0.76    0.69
   5   0  -9    0.74    0.62
   5   0  -8  411.19   11.94
   5   0  -8  436.58   12.18
   5   0  -7    0.31    0.38
   5   0  -7    0.12    0.58
   5   0  -6  492.72   12.96
   5   0  -6  502.11   12.01
   5   0  -6  503.33   12.76
   5   0  -5   -0.08    0.30
   5   0  -5    0.10    0.33
   5   0  -5   -0.09    0.31
   5   0  -4  261.70    7.33
   5   0  -4  259.63    7.67
   5   0  -4  267.55    7.28
  -5   0   4  261.16    6.97
   5   0  -3    1.32    0.40
   5   0  -3   -0.07    0.26
   5   0  -3    0.86    0.52
  -5   0   3    0.14    0.34
   5   0  -3    0.44    0.38
  -5   0   3    0.61    0.36
   5   0  -2 4289.31   83.88
   5   0  -2 4224.24   82.66
   5   0  -2 4480.19   83.95
   5   0  -2 4368.44   83.43
  -5   0   2 4315.00   83.58
  -5   0   2 4406.91   83.37
   5   0  -1    0.43    0.47
   5   0  -1    0.22    0.45
  -5   0   1    1.00    0.50
   5   0  -1    0.07    0.32
  -5   0   1    1.12    0.43
  -5   0   1    1.33    0.49
   5   0   0 3044.23   58.86
   5   0   0 2928.90   57.52
   5   0   0 2938.00   58.11
  -5   0   0 2902.19   58.85
  -5   0   0 2912.00   58.36
   5   0   1    0.59    0.37
   5   0   1    0.99    0.54
   5   0   1    0.57    0.38
  -5   0  -1    1.14    0.51
   5   0   2 1192.98   24.83
   5   0   2 1229.42   25.98
  -5   0  -2 1254.36   25.65
  -5   0  -3    0.55    0.45
   5   0   3    0.36    0.31
  -5   0  -4  145.16    5.24
   5   0   4  148.68    5.01
   5   0   5    0.33    0.52
   5   0   5    0.38    0.40
   5   0   6 1101.34   24.25
  -5   0  -6  988.37   25.83
   5   0   7    1.35    0.65
  -5   0  -7    0.44    1.03
  -5   0  -8  205.23    9.64
   5   0   8  186.15    7.32
  -5   0  -8  211.86    9.24
  -5   0  -9   -0.87    1.32
   5   0   9    2.32    0.85
  -5   0  -9    0.25    0.73
   5   0  10 2123.45   46.71
  -5   0 -10 2139.14   50.10
  -5   0 -10 2068.96   50.94
  -5   0 -10 1969.78   50.17
   5   0  11    1.18    0.86
  -5   0 -11    0.61    1.07
  -5   0 -11    0.35    1.60
  -5   0 -11    3.06    1.49
   5   0  12  191.36    8.43
  -5   0 -12  188.03   10.07
  -5   0 -12  184.72   10.69
  -5   0 -12  159.29   10.04
   5   0  13    1.37    0.96
  -5   0 -13   -0.34    0.98
  -5   0 -13   -1.17    1.76
  -5   0 -13   -2.43    2.55
  -5   0 -14  535.27   19.13
  -5   0 -14  501.45   19.39
  -5   0 -15    2.38    1.38
  -5   0 -15    1.03    1.20
  -5   0 -15    1.55    1.56
  -5   0 -16   25.99    3.65
  -5   0 -16   24.90    3.60
  -5   0 -16   25.38    3.94
  -5   0 -17    0.29    1.01
  -5   0 -17   -0.33    1.45
  -5   0 -18  173.66    8.98
  -5   0 -19   -0.67    0.87
  -5   0 -20  119.65    5.78
   5   1 -23   74.04    4.09
   5  -1 -23   65.40    3.87
   5  -1 -23   73.59    4.02
   5   1 -22    0.69    0.78
   5  -1 -22    2.94    1.15
   5   1 -22    1.35    0.95
   5  -1 -22    0.50    0.78
   5   1 -21  217.15    9.06
   5  -1 -21  253.29   10.47
   5  -1 -21  223.76    9.17
   5  -1 -21  250.58   10.21
   5   1 -21  241.97    9.98
   5   1 -20    9.97    2.19
   5  -1 -20    9.39    2.17
   5  -1 -20   11.71    2.18
   5  -1 -20   11.64    2.27
   5   1 -20    9.58    1.96
   5   1 -20    9.48    2.08
   5  -1 -20   16.21    2.74
   5   1 -20    8.09    2.08
   5   1 -19  319.14   12.82
   5   1 -19  308.86   12.46
   5  -1 -19  305.69   12.45
   5  -1 -19  335.04   13.23
   5  -1 -19  307.22   12.53
   5  -1 -19  291.22   11.75
   5   1 -19  306.96   12.47
   5   1 -19  315.50   12.85
   5  -1 -19  332.84   13.14
   5   1 -18    7.60    1.98
   5  -1 -18    4.13    1.88
   5   1 -18    4.61    1.82
   5  -1 -18    9.10    2.15
   5  -1 -18    5.86    1.74
   5  -1 -18    8.11    2.02
   5   1 -18    6.97    1.96
   5  -1 -18    4.91    2.06
   5   1 -18    7.18    2.13
   5   1 -17    3.34    1.52
   5  -1 -17    0.82    1.67
   5   1 -17    0.27    1.98
   5  -1 -17    2.58    1.38
   5  -1 -17    1.54    1.04
   5  -1 -17    1.39    1.22
   5   1 -17    0.27    1.53
   5  -1 -17    0.86    1.89
   5   1 -17   -0.84    1.93
   5   1 -16    3.45    1.39
   5  -1 -16    1.60    1.17
   5   1 -16    1.05    0.97
   5  -1 -16    1.36    1.10
   5  -1 -16    1.00    0.92
   5  -1 -16    0.54    1.00
   5   1 -16    0.54    1.26
   5  -1 -16    0.54    1.38
   5  -1 -16    0.54    0.95
   5   1 -16    0.79    1.23
   5   1 -15    9.30    2.20
   5  -1 -15   12.90    2.34
   5   1 -15    6.22    1.77
   5   1 -15    6.80    1.72
   5  -1 -15    4.27    1.61
   5   1 -15    7.45    1.95
   5  -1 -15    6.79    1.78
   5   1 -15    8.00    1.96
   5  -1 -15    5.68    1.78
   5   1 -15    9.63    2.14
   5  -1 -15    7.43    1.99
   5   1 -15    5.37    1.64
   5  -1 -15    8.69    1.89
   5  -1 -15    6.93    1.83
   5   1 -14    1.52    0.89
   5  -1 -14    0.72    0.84
   5   1 -14    1.66    0.96
   5  -1 -14    0.90    0.87
   5   1 -14    0.46    0.97
   5   1 -14    0.24    0.73
   5  -1 -14    0.94    0.87
   5   1 -14    1.16    0.98
   5  -1 -14    1.69    0.98
   5  -1 -14    1.09    0.81
   5   1 -14    4.53    1.61
   5  -1 -14    1.65    0.99
   5   1 -14    0.70    0.94
   5  -1 -14    0.23    0.88
   5   1 -14    0.22    0.78
   5   1 -13   11.41    2.12
   5  -1 -13    9.63    1.94
   5   1 -13    9.82    2.00
   5   1 -13   11.40    1.96
   5  -1 -13   11.51    1.98
   5   1 -13   10.72    1.96
   5  -1 -13   12.83    2.21
   5   1 -13    8.83    1.81
   5   1 -13   11.33    2.02
   5  -1 -13   14.14    2.31
   5  -1 -13    9.85    1.97
   5  -1 -13   10.79    1.88
   5   1 -13   11.64    2.18
   5  -1 -13   15.90    2.42
   5   1 -13    9.75    1.94
   5  -1 -13   14.82    2.29
   5   1 -13    9.53    1.85
   5   1 -12   33.20    3.33
   5   1 -12   39.86    3.45
   5   1 -12   33.43    3.22
   5  -1 -12   37.95    3.45
   5   1 -12   40.62    3.69
   5   1 -12   39.07    3.42
   5   1 -12   32.50    3.22
   5   1 -12   36.81    3.37
   5  -1 -12   32.13    3.23
   5  -1 -12   36.97    3.47
   5  -1 -12   37.12    3.51
   5  -1 -12   37.34    3.50
   5   1 -12   46.40    3.87
   5   1 -12   41.45    3.57
   5  -1 -12   38.95    3.47
   5  -1 -12   36.93    3.28
   5   1 -12   41.01    3.39
   5   1 -11  826.53   22.78
   5  -1 -11  914.37   22.78
   5   1 -11  866.82   22.47
   5   1 -11  894.44   22.88
   5   1 -11  901.38   22.44
   5   1 -11  852.74   22.43
   5  -1 -11  849.22   22.34
   5   1 -11  840.08   22.22
   5  -1 -11  826.92   22.37
   5  -1 -11  884.81   22.73
   5  -1 -11  870.43   22.70
   5  -1 -11  912.07   22.35
   5   1 -11  921.64   22.28
   5   1 -10   32.40    3.04
   5   1 -10   40.98    3.07
   5  -1 -10   41.44    3.15
   5   1 -10   34.92    3.07
   5  -1 -10   30.28    2.83
   5   1 -10   32.06    2.97
   5  -1  -9  601.44   15.96
   5   1  -9  549.11   15.87
   5   1  -9  596.89   15.82
   5  -1  -9  591.70   15.78
   5   1  -9  573.88   15.68
   5  -1  -8  330.37   10.26
   5   1  -8  340.62   10.65
   5   1  -8  332.68   10.10
   5   1  -8  332.23   10.21
   5  -1  -8  324.52   10.16
   5  -1  -7 2339.51   47.92
   5  -1  -7 2348.77   48.63
   5  -1  -7 2408.16   49.48
   5  -1  -7 2408.54   48.75
   5  -1  -7 2344.45   49.22
   5   1  -7 2410.11   49.38
   5  -1  -6 1562.07   32.67
   5  -1  -6 1584.05   33.21
   5   1  -5  513.54   12.76
   5  -1  -5  504.18   12.76
   5   1  -5  493.23   12.35
   5   1  -5  494.42   12.08
   5   1  -5  468.04   13.03
  -5   1   5  501.99   12.44
   5  -1  -5  498.63   12.67
   5   1  -4  116.24    4.54
   5  -1  -4  124.21    4.67
   5   1  -4  122.42    4.32
   5   1  -4  118.29    4.33
   5   1  -4  124.44    5.02
  -5   1   4  115.06    4.51
   5  -1  -4  123.63    4.67
   5   1  -3  473.54   11.60
   5  -1  -3  469.13   11.60
   5   1  -3  445.55   10.93
  -5   1   3  462.22   11.72
   5   1  -3  453.12   11.08
   5  -1  -3  471.89   11.63
   5  -1  -2 2798.31   54.92
  -5   1   2 2761.90   55.67
   5  -1  -2 2652.85   55.27
   5   1  -2 2701.65   54.87
  -5  -1   2 2804.01   54.56
   5  -1  -2 2715.93   55.21
   5  -1  -1 1056.27   22.63
  -5   1   1 1058.66   23.53
  -5  -1   1 1094.31   22.59
   5  -1  -1 1055.84   23.01
   5  -1  -1 1036.26   23.49
   5   1  -1 1062.01   22.75
   5  -1   0  551.49   12.71
  -5   1   0  526.60   13.57
  -5  -1   0  554.03   12.90
   5  -1   0  532.90   13.44
   5   1   0  540.13   12.90
  -5   1  -1    3.54    0.87
   5  -1   1    1.76    0.53
  -5  -1  -1    2.10    0.63
   5  -1   1    3.12    0.72
  -5   1  -1    1.60    0.52
   5  -1   1    1.95    0.68
   5  -1   2 1955.98   40.15
  -5   1  -2 2009.62   41.92
  -5  -1  -2 2004.65   41.25
   5  -1   2 2054.64   41.48
   5   1   2 1929.96   40.59
   5  -1   2 2057.28   40.96
  -5  -1  -3  758.30   19.08
  -5   1  -3  757.83   19.08
  -5   1  -3  796.63   19.20
   5  -1   3  785.51   18.16
   5  -1   3  805.71   18.68
  -5  -1  -3  819.52   18.77
   5   1   3  800.82   18.06
   5  -1   4   38.05    2.50
   5  -1   4   39.69    2.71
   5   1   4   34.67    2.38
  -5  -1  -4   38.15    2.73
  -5  -1  -4   30.21    2.69
  -5   1  -4   34.76    2.85
   5  -1   5   18.96    1.84
   5  -1   5   19.80    1.96
   5   1   5   19.58    1.86
  -5  -1  -5   21.60    2.42
  -5   1  -5   20.59    2.34
   5  -1   6   60.80    3.51
   5  -1   6   57.63    3.58
   5   1   6   59.61    3.48
  -5  -1  -6   53.17    4.05
  -5   1  -6   61.04    4.26
   5  -1   7 1387.62   30.49
   5  -1   7 1376.38   30.16
   5   1   7 1362.34   30.15
  -5  -1  -7 1299.44   32.31
  -5   1  -8   23.78    3.03
  -5   1  -8   23.39    2.89
   5  -1   8   28.12    2.60
   5   1   8   25.69    2.50
  -5  -1  -8   21.98    3.18
  -5  -1  -8   21.45    2.86
  -5   1  -8   19.79    3.06
  -5  -1  -8   22.76    2.50
  -5   1  -9  172.59    8.72
  -5  -1  -9  154.88    7.03
   5  -1   9  157.67    6.87
   5   1   9  164.25    7.04
  -5   1  -9  136.23    8.20
  -5  -1  -9  141.62    7.91
  -5  -1  -9  140.66    8.27
  -5  -1 -10   44.05    3.55
  -5   1 -10   34.96    4.08
  -5  -1 -10   28.76    3.69
  -5  -1 -10   34.78    4.34
  -5   1 -10   28.53    4.03
   5  -1  10   37.67    3.34
   5   1  10   38.19    3.37
  -5   1 -10   25.81    3.65
  -5  -1 -10   33.67    4.13
  -5   1 -11  235.66   11.54
  -5  -1 -11  242.29   12.14
  -5  -1 -11  229.40   11.15
  -5   1 -11  239.05   12.03
   5  -1  11  249.20    9.85
   5   1  11  247.26    9.79
  -5  -1 -11  236.13   11.79
  -5   1 -11  214.01   11.31
  -5  -1 -12   24.90    2.91
  -5   1 -12   20.43    3.37
   5  -1  12   20.41    2.69
   5   1  12   23.43    2.92
  -5   1 -12   16.61    3.29
  -5  -1 -12   13.80    2.99
  -5  -1 -12   18.16    3.53
  -5   1 -12   16.19    3.37
  -5  -1 -12   21.05    3.37
  -5   1 -13  472.69   17.91
  -5  -1 -13  418.61   17.73
  -5   1 -13  438.72   17.94
  -5   1 -13  449.04   17.83
  -5  -1 -13  434.95   17.77
   5  -1  13  502.18   15.84
   5   1  13  484.93   15.52
  -5  -1 -13  486.65   19.00
  -5  -1 -13  462.96   17.45
  -5   1 -13  477.19   18.74
  -5   1 -14   61.58    5.95
  -5  -1 -14   56.56    5.59
  -5  -1 -14   67.59    6.08
  -5  -1 -14   54.31    5.83
  -5   1 -14   52.02    5.65
  -5   1 -15   53.72    5.46
  -5  -1 -15   46.49    4.93
  -5  -1 -15   54.48    5.50
  -5   1 -15   55.22    5.73
  -5  -1 -15   43.67    5.18
  -5   1 -16   29.60    3.97
  -5  -1 -16   33.78    4.06
  -5  -1 -16   33.50    4.22
  -5  -1 -16   28.65    4.13
  -5   1 -16   30.78    4.19
  -5   1 -17  331.99   13.35
  -5  -1 -17  337.47   12.94
  -5  -1 -17  312.04   12.99
  -5  -1 -17  302.26   13.15
  -5   1 -17  279.99   12.67
  -5   1 -18   10.33    2.17
  -5  -1 -18   12.02    2.13
  -5  -1 -18   12.66    2.34
  -5   1 -18    7.30    2.01
  -5  -1 -18    8.76    2.07
  -5   1 -19   22.84    2.73
  -5  -1 -19   20.72    2.64
  -5   1 -19   26.15    2.94
   5  -2 -22    7.87    1.52
   5   2 -22    6.05    1.31
   5  -2 -21   14.76    2.21
   5   2 -21   16.45    2.26
   5  -2 -20    2.24    1.08
   5  -2 -20    1.02    1.07
   5   2 -20    2.04    1.15
   5   2 -20    1.77    1.18
   5   2 -20    2.76    1.19
   5   2 -20    2.07    1.17
   5  -2 -19   22.61    3.16
   5  -2 -19   26.69    3.20
   5   2 -19   24.41    3.29
   5   2 -19   17.36    2.82
   5   2 -19   22.60    3.20
   5   2 -19   21.63    3.22
   5   2 -19   19.57    2.76
   5   2 -18  123.59    7.62
   5  -2 -18  138.46    8.00
   5   2 -18  127.46    7.11
   5  -2 -18  121.20    7.22
   5  -2 -18  135.74    7.87
   5   2 -18  129.41    7.73
   5   2 -18  124.98    7.21
   5   2 -18  120.13    7.31
   5   2 -18  133.63    7.69
   5   2 -17   12.74    2.28
   5  -2 -17   14.27    2.61
   5   2 -17   14.02    2.67
   5  -2 -17   12.60    2.40
   5  -2 -17   14.36    2.72
   5   2 -17   14.88    2.64
   5   2 -17   13.62    2.54
   5   2 -17   12.46    2.46
   5   2 -17   11.48    2.41
   5  -2 -16  399.77   14.33
   5   2 -16  367.87   14.12
   5   2 -16  359.56   13.05
   5   2 -16  380.14   13.72
   5   2 -16  376.06   14.19
   5  -2 -16  359.91   13.18
   5  -2 -16  357.91   13.65
   5  -2 -16  369.16   14.12
   5   2 -16  385.58   13.93
   5   2 -16  372.69   14.02
   5   2 -15    1.11    0.90
   5  -2 -15    1.26    0.98
   5   2 -15    0.53    1.02
   5   2 -15    0.79    0.97
   5   2 -15    1.45    1.17
   5  -2 -15    1.27    0.99
   5  -2 -15    0.81    1.05
   5  -2 -15    0.88    1.09
   5   2 -15    1.78    1.15
   5   2 -15    1.57    1.06
   5   2 -14  158.63    7.99
   5   2 -14  148.10    7.31
   5   2 -14  149.20    7.89
   5  -2 -14  140.77    7.50
   5  -2 -14  146.60    7.92
   5  -2 -14  163.72    8.61
   5   2 -14  134.47    7.92
   5   2 -14  165.51    8.24
   5   2 -14  152.48    8.62
   5   2 -13    7.27    1.54
   5   2 -13    9.83    1.97
   5   2 -13    6.52    1.61
   5  -2 -13    4.83    1.55
   5  -2 -13    7.10    1.85
   5  -2 -13    4.87    1.41
   5   2 -13    6.68    1.73
   5   2 -13    7.24    1.83
   5   2 -13    7.34    1.73
   5   2 -13    5.03    1.52
   5   2 -12  349.45   12.30
   5   2 -12  354.18   11.57
   5   2 -12  339.44   12.32
   5  -2 -12  338.66   12.42
   5  -2 -12  358.64   12.52
   5  -2 -12  370.80   13.07
   5   2 -12  332.98   12.55
   5   2 -12  355.19   13.01
   5   2 -12  346.24   12.01
   5   2 -12  369.77   12.56
   5   2 -11  568.80   16.91
   5   2 -11  546.95   16.05
   5   2 -11  531.49   15.57
   5   2 -11  554.86   16.04
   5   2 -11  523.42   15.03
   5   2 -11  524.62   16.02
   5  -2 -11  512.55   16.03
   5  -2 -11  547.35   16.20
   5  -2 -11  538.11   16.42
   5  -2 -11  568.08   16.56
   5   2 -11  525.26   16.38
   5   2 -10   13.23    2.09
   5   2 -10   12.84    1.93
   5   2 -10   11.20    1.74
   5   2 -10   12.25    2.05
   5   2 -10   21.23    2.41
   5   2 -10   12.51    1.73
   5   2 -10   13.88    2.03
   5  -2 -10   13.77    2.12
   5  -2 -10   14.75    2.12
   5  -2 -10   11.69    1.91
   5  -2 -10   13.10    2.03
   5   2  -9  307.74   10.77
   5   2  -9  299.56   10.02
   5  -2  -9  320.14   10.74
   5   2  -8 2086.50   45.86
   5  -2  -8 2112.81   45.31
   5   2  -8 2074.69   44.74
   5  -2  -8 2189.70   45.83
   5   2  -7  188.48    7.44
   5   2  -7  192.56    6.90
   5   2  -7  179.02    7.09
   5  -2  -7  202.87    7.59
   5  -2  -7  186.20    7.26
   5  -2  -6  225.78    7.98
   5   2  -6  206.48    7.14
   5   2  -6  222.38    7.69
  -5   2   6  229.74    7.66
   5  -2  -6  212.22    7.83
   5  -2  -5  308.37    9.50
   5   2  -5  307.85    9.18
  -5   2   5  304.79    9.36
   5   2  -5  291.69    9.42
  -5  -2   5  297.17    8.39
   5  -2  -4 1700.48   36.18
   5   2  -4 1650.49   34.99
   5   2  -4 1692.01   35.53
  -5   2   4 1679.68   36.05
   5   2  -4 1624.57   35.98
  -5  -2   4 1699.99   34.90
  -5  -2   4 1695.36   34.93
   5  -2  -3 2704.15   54.53
   5   2  -3 2604.64   53.29
   5   2  -3 2546.17   53.59
   5   2  -3 2813.28   54.61
  -5   2   3 2634.48   54.50
  -5  -2   3 2691.60   53.32
  -5  -2   3 2629.95   53.37
   5  -2  -2  371.91   10.67
   5   2  -2  378.84    9.88
  -5   2   2  367.78   10.76
  -5  -2   2  385.21   10.02
  -5  -2   2  384.80   10.13
   5  -2  -1  779.67   18.42
   5   2  -1  789.46   17.46
  -5  -2   1  733.86   17.53
  -5  -2   1  759.66   17.65
  -5   2   1  765.12   18.55
  -5  -2   0  520.66   13.20
  -5  -2   0  550.73   13.33
  -5   2   0  524.34   14.05
  -5  -2  -1 4115.16   82.73
  -5  -2  -1 4222.85   82.58
  -5   2  -1 4174.39   82.21
   5  -2   1 4114.71   83.22
   5   2   1 4234.05   81.80
  -5   2  -1 4205.68   83.78
  -5  -2  -2 1676.74   36.16
  -5  -2  -2 1750.67   35.83
  -5   2  -2 1642.95   35.33
   5  -2   2 1718.13   36.41
   5  -2   2 1733.75   36.28
   5   2   2 1733.25   35.20
  -5   2  -2 1708.21   36.97
  -5   2  -2 1640.22   36.04
  -5  -2  -3   11.85    1.55
  -5   2  -3    9.51    1.45
  -5   2  -3    9.01    1.25
   5  -2   3    8.50    1.34
   5  -2   3    9.74    1.41
   5   2   3   10.57    1.29
  -5   2  -3   11.06    1.63
  -5   2  -4  832.06   21.30
  -5   2  -4  855.61   20.45
  -5  -2  -4  914.35   21.53
   5   2   4  902.67   20.47
   5  -2   4  904.83   21.16
  -5   2  -4  935.94   21.96
  -5   2  -5  525.70   15.29
   5  -2   5  578.67   14.95
  -5  -2  -5  545.01   15.07
   5   2   5  556.45   14.24
  -5   2  -5  547.45   15.35
  -5   2  -6  968.19   25.12
  -5  -2  -6 1016.43   24.72
   5  -2   6 1005.48   24.15
  -5  -2  -6 1059.18   24.98
   5   2   6 1020.97   23.77
  -5  -2  -7  382.44   12.14
  -5   2  -7  367.54   13.21
  -5   2  -7  372.76   12.84
  -5   2  -7  394.15   13.44
  -5   2  -7  347.61   12.86
  -5  -2  -7  428.30   12.96
  -5  -2  -7  408.16   12.74
   5   2   7  413.30   12.00
   5  -2   7  382.46   12.03
  -5  -2  -7  403.48   12.18
  -5   2  -8  293.20   11.88
  -5   2  -8  303.31   11.66
  -5  -2  -8  309.04   10.62
   5  -2   8  321.34   10.74
  -5  -2  -8  327.37   11.37
   5   2   8  317.60   10.48
  -5  -2  -8  300.70   10.61
  -5   2  -9  186.92    9.41
  -5   2  -9  163.83    8.82
  -5  -2  -9  178.72    9.49
  -5  -2  -9  188.24    7.93
  -5   2  -9  152.94    8.52
   5  -2   9  188.25    8.08
   5   2   9  191.61    7.95
  -5  -2  -9  185.84    8.00
  -5  -2 -10  300.21   11.10
  -5   2 -10  322.52   13.36
  -5  -2 -10  294.68   13.19
  -5   2 -10  305.80   12.96
   5  -2  10  309.11   11.35
   5   2  10  329.91   11.49
  -5   2 -11  285.66   12.84
  -5  -2 -11  279.70   13.05
  -5   2 -11  286.71   12.88
   5  -2  11  284.44   11.10
   5   2  11  302.66   11.27
  -5   2 -12   24.37    3.68
   5  -2  12   16.04    2.53
   5   2  12   20.16    2.74
  -5   2 -12   18.61    3.29
  -5  -2 -12   18.61    3.35
  -5   2 -13    9.66    2.58
  -5  -2 -13    5.58    2.18
  -5  -2 -13    6.98    2.12
  -5   2 -13    8.46    2.27
  -5   2 -14  117.64    8.11
  -5  -2 -14  110.29    7.94
  -5   2 -14   94.98    7.30
  -5  -2 -14  115.11    8.01
  -5  -2 -14  110.81    8.03
  -5   2 -15    1.05    1.22
  -5   2 -15   -0.33    1.02
  -5  -2 -15    1.36    1.32
  -5  -2 -15    2.06    1.50
  -5  -2 -15    0.35    1.24
  -5   2 -16    0.32    0.93
  -5  -2 -16    1.56    1.21
  -5  -2 -16    0.65    1.00
  -5  -2 -16    1.28    1.30
  -5   2 -17   13.36    2.55
  -5  -2 -17   17.09    2.85
  -5  -2 -17   15.43    2.75
  -5   2 -18   -0.24    0.83
  -5  -2 -18    0.23    0.80
  -5  -2 -18    0.72    1.01
  -5   2 -19    1.45    0.93
  -5  -2 -19    2.24    0.99
   5  -3 -22    0.68    0.70
   5   3 -22    0.13    0.53
  -5   3  22    0.54    0.59
   5   3 -21    7.87    1.46
   5  -3 -21    8.55    1.63
   5  -3 -20  150.17    7.18
   5   3 -20  149.84    7.04
   5  -3 -20  142.20    7.12
   5   3 -19    1.25    0.97
   5  -3 -19    0.91    0.96
   5   3 -19    3.13    1.40
   5   3 -19    3.22    1.20
   5   3 -19    1.58    1.31
   5  -3 -19    1.89    1.17
   5  -3 -19    1.27    1.15
   5  -3 -18   39.74    3.94
   5   3 -18   42.06    4.22
   5   3 -18   44.80    4.46
   5   3 -18   37.14    4.04
   5   3 -18   40.71    3.87
   5  -3 -18   36.39    3.88
   5  -3 -18   44.98    4.34
   5   3 -17   27.94    3.48
   5  -3 -17   23.68    3.19
   5  -3 -17   26.68    3.54
   5  -3 -17   26.50    3.36
   5   3 -17   24.59    3.43
   5   3 -17   24.57    3.45
   5   3 -17   26.92    3.23
   5   3 -16  240.12   10.72
   5  -3 -16  219.79   10.25
   5  -3 -16  223.82   10.51
   5  -3 -16  245.34   11.58
   5   3 -16  238.23   10.94
   5   3 -16  246.20   10.96
   5   3 -16  243.24   10.23
   5   3 -15  109.45    6.91
   5  -3 -15  107.60    6.84
   5  -3 -15  109.46    6.97
   5  -3 -15  114.28    7.51
   5   3 -15  102.27    6.81
   5   3 -15  107.80    6.96
   5   3 -15  116.92    6.73
   5   3 -14   27.93    3.40
   5   3 -14   27.10    3.17
   5   3 -14   34.18    3.67
   5  -3 -14   28.73    3.41
   5  -3 -14   27.09    3.41
   5  -3 -14   25.60    3.47
   5   3 -14   38.37    4.01
   5   3 -14   31.65    3.93
   5   3 -14   24.72    3.49
   5   3 -13   85.63    5.73
   5   3 -13   84.45    5.43
   5   3 -13   81.18    5.65
   5  -3 -13   85.14    5.87
   5  -3 -13   74.26    5.77
   5   3 -13   82.42    6.10
   5   3 -13   84.72    6.34
   5   3 -13   90.77    6.03
   5   3 -12  176.14    9.07
   5   3 -12  172.01    8.35
   5   3 -12  181.64    8.69
   5   3 -12  190.31    8.55
   5   3 -12  178.32    7.94
   5   3 -12  160.00    8.05
   5  -3 -12  166.28    8.28
   5  -3 -12  175.31    8.86
   5  -3 -12  159.60    8.08
   5   3 -12  160.76    8.48
   5   3 -11  167.98    8.11
   5   3 -11  168.08    8.57
   5   3 -11  163.34    7.82
   5   3 -11  173.48    7.94
   5   3 -11  163.59    7.42
   5   3 -11  163.76    7.88
   5  -3 -11  163.05    7.90
   5  -3 -11  172.21    8.54
   5  -3 -11  166.59    8.17
   5   3 -11  160.51    8.13
   5   3 -10  335.41   12.31
   5   3 -10  363.29   12.94
   5   3 -10  335.01   12.08
   5   3 -10  355.06   12.10
   5   3 -10  361.13   11.94
   5   3 -10  359.45   11.50
   5   3 -10  303.45   11.47
   5  -3 -10  346.41   12.28
   5  -3 -10  326.04   11.84
   5  -3 -10  347.57   12.35
   5  -3 -10  339.97   12.49
   5   3  -9   32.38    3.29
   5   3  -9   36.17    3.35
   5   3  -9   35.58    3.27
   5   3  -9   41.85    3.26
   5   3  -9   38.95    3.39
   5  -3  -9   39.74    3.70
   5  -3  -9   36.87    3.44
   5  -3  -9   37.28    3.46
   5  -3  -8   19.84    2.48
   5   3  -8   19.75    2.44
   5  -3  -8   24.84    2.84
   5   3  -8   22.54    2.62
   5   3  -8   27.87    2.55
   5   3  -7  727.63   19.02
   5   3  -7  669.29   18.57
   5  -3  -7  697.91   19.22
   5   3  -6  627.98   17.28
   5   3  -6  652.11   17.55
   5  -3  -6  678.45   18.13
   5  -3  -6  657.67   18.10
   5  -3  -5 1459.98   32.87
   5   3  -5 1413.39   32.14
  -5   3   5 1418.23   32.51
  -5  -3   5 1409.14   31.41
   5  -3  -5 1405.44   33.11
  -5  -3   5 1431.03   31.18
   5  -3  -4   43.81    3.42
   5   3  -4   45.63    3.25
  -5   3   4   42.96    3.31
  -5  -3   4   50.36    3.21
  -5  -3   4   41.10    2.86
   5  -3  -3 3385.04   69.67
   5   3  -3 3369.13   68.72
  -5  -3   3 3348.17   68.31
  -5  -3   3 3410.46   68.33
  -5   3   3 3374.15   69.54
  -5  -3   2 1444.47   31.85
  -5  -3   2 1484.57   31.93
   5  -3  -2 1422.93   32.81
  -5   3   2 1467.50   33.00
  -5  -3   1 1278.99   28.35
  -5  -3   1 1258.02   28.26
   5  -3  -1 1267.76   29.27
  -5   3   1 1263.23   29.31
  -5  -3   0  223.82    7.70
   5  -3   0  211.75    8.23
  -5   3   0  236.46    7.70
  -5   3   0  219.51    8.35
  -5  -3  -1 2568.41   53.46
  -5  -3  -1 2660.29   53.28
   5  -3   1 2634.36   54.44
  -5   3  -1 2538.52   52.97
  -5   3  -1 2474.43   54.19
  -5  -3  -2 1535.33   34.20
  -5  -3  -2 1593.10   33.84
  -5   3  -2 1524.80   33.80
  -5   3  -2 1548.54   34.99
  -5  -3  -3  431.97   12.56
  -5  -3  -3  426.99   11.99
  -5   3  -3  427.17   12.21
  -5   3  -3  414.83   12.96
  -5  -3  -4  213.07    8.10
  -5  -3  -4  209.38    7.46
  -5   3  -4  210.83    8.35
  -5   3  -4  217.26    7.96
   5  -3   4  207.25    8.09
   5  -3   5   31.88    2.97
   5   3   5   32.76    2.62
  -5  -3  -5   30.39    2.84
  -5   3  -5   29.02    3.02
  -5  -3  -5   28.93    2.83
  -5   3  -5   35.14    3.51
  -5  -3  -5   28.68    2.75
  -5   3  -5   34.69    3.25
  -5  -3  -6   21.46    2.50
  -5   3  -6   20.30    2.64
  -5   3  -6   25.08    2.94
  -5   3  -6   19.77    2.76
  -5  -3  -6   21.73    2.47
  -5  -3  -6   22.85    2.75
  -5  -3  -6   23.07    2.64
   5  -3   6   24.34    2.66
   5   3   6   23.88    2.35
  -5   3  -7  798.99   23.83
  -5  -3  -7  836.29   22.06
  -5   3  -7  767.37   22.77
  -5   3  -7  820.80   23.09
  -5   3  -7  841.38   23.74
  -5  -3  -7  836.86   21.90
  -5  -3  -7  872.68   22.65
  -5  -3  -7  899.12   23.34
   5  -3   7  868.21   22.30
   5   3   7  886.42   21.58
  -5   3  -8  309.04   13.01
  -5  -3  -8  312.62   11.34
  -5   3  -8  275.59   11.92
  -5   3  -8  295.78   12.19
  -5   3  -8  362.50   13.36
  -5  -3  -8  317.36   11.28
  -5  -3  -8  326.47   12.29
  -5  -3  -8  319.17   11.74
   5  -3   8  315.72   11.44
   5   3   8  336.70   11.11
  -5   3  -9   63.08    5.63
  -5  -3  -9   67.04    4.82
  -5   3  -9   56.80    5.11
  -5   3  -9   69.62    5.70
  -5  -3  -9   71.90    4.92
  -5  -3  -9   72.57    5.45
   5  -3   9   73.24    5.08
   5   3   9   67.26    4.63
  -5  -3  -9   72.87    6.27
  -5   3  -9   71.38    5.65
  -5  -3 -10   47.56    5.28
  -5   3 -10   45.34    4.65
  -5  -3 -10   56.47    5.07
  -5  -3 -10   46.26    4.03
  -5   3 -10   47.96    5.03
  -5  -3 -10   45.77    4.51
   5  -3  10   41.13    3.93
   5   3  10   53.44    4.27
  -5  -3 -10   47.09    4.09
  -5  -3 -11  387.39   13.46
  -5  -3 -11  377.59   15.03
  -5   3 -11  391.79   15.87
  -5  -3 -11  366.20   16.03
   5   3  11  402.19   13.73
   5  -3  11  379.08   13.74
  -5   3 -11  395.96   15.32
  -5   3 -12  283.41   13.28
  -5  -3 -12  281.97   12.71
  -5  -3 -12  269.65   13.42
  -5   3 -12  297.22   13.06
  -5   3 -13    8.54    2.28
  -5  -3 -13    6.70    2.08
  -5  -3 -13    6.22    2.18
  -5   3 -13    7.13    2.14
  -5   3 -14   16.04    3.05
  -5  -3 -14   17.53    3.06
  -5  -3 -14   12.71    2.85
  -5   3 -14   20.24    3.33
  -5   3 -15   12.89    2.66
  -5  -3 -15   12.27    2.61
  -5  -3 -15    9.76    2.45
  -5   3 -15   10.34    2.41
  -5   3 -16   75.58    5.78
  -5  -3 -16   75.10    5.80
  -5   3 -16   78.72    5.92
  -5  -3 -16   76.93    6.12
  -5   3 -17   19.13    2.74
  -5  -3 -17   16.13    2.67
  -5   3 -18    4.98    1.35
  -5  -3 -18    5.29    1.45
   5  -4 -21  109.91    4.95
  -5   4  21   74.29    4.26
   5  -4 -20   29.42    2.81
   5  -4 -20   27.22    2.77
  -5   4  20   21.34    2.55
   5  -4 -19   55.65    4.15
   5  -4 -19   59.83    4.40
   5  -4 -18   49.43    4.29
   5   4 -18   51.88    4.33
   5   4 -18   51.80    4.16
   5  -4 -18   57.49    4.53
   5   4 -18   57.06    4.82
   5   4 -17  387.47   13.68
   5  -4 -17  346.94   13.36
   5   4 -17  398.36   14.60
   5   4 -17  410.93   14.42
   5   4 -17  391.39   13.37
   5  -4 -17  364.14   13.52
   5   4 -16   77.68    5.58
   5   4 -16   81.23    6.03
   5  -4 -16   89.10    6.57
   5   4 -16   81.65    5.92
   5   4 -16   80.69    5.52
   5  -4 -16   63.44    5.18
   5   4 -15   60.91    4.98
   5  -4 -15   65.16    5.21
   5   4 -15   67.69    5.39
   5   4 -15   72.67    5.25
   5  -4 -15   63.93    5.61
   5   4 -15   68.43    5.51
   5  -4 -14    5.31    1.70
   5   4 -14    4.82    1.69
   5  -4 -14    3.46    1.47
   5   4 -14    4.86    1.58
   5   4 -14    2.94    1.36
   5   4 -13  650.90   18.77
   5   4 -13  606.28   20.39
   5   4 -13  609.23   19.20
   5  -4 -13  590.76   19.86
   5  -4 -13  574.37   19.19
   5  -4 -13  605.51   19.65
   5  -4 -12    0.56    0.99
   5  -4 -12    0.90    0.99
   5   4 -12    1.25    1.21
   5   4 -12    3.38    1.36
   5  -4 -12    1.41    1.23
   5   4 -12    2.06    1.10
   5   4 -12    1.68    1.09
   5  -4 -11  286.08   12.32
   5  -4 -11  298.58   12.24
   5   4 -11  317.76   12.47
   5   4 -11  328.49   13.23
   5   4 -11  286.59   11.57
   5  -4 -11  294.14   12.15
   5   4 -11  311.79   11.52
   5  -4 -10   84.90    6.12
   5  -4 -10  104.89    6.56
   5   4 -10  111.78    6.09
   5  -4 -10   99.25    6.49
   5   4 -10   92.20    6.14
   5   4 -10   88.56    5.78
   5   4  -9 1554.23   36.05
   5   4  -9 1529.00   36.61
   5   4  -9 1507.67   35.42
   5  -4  -9 1512.56   37.35
   5  -4  -9 1519.37   36.80
  -5   4   9 1492.88   36.35
   5  -4  -9 1483.66   37.06
   5  -4  -9 1575.34   37.23
   5  -4  -8 1427.87   36.05
   5  -4  -8 1455.12   36.20
   5  -4  -8 1524.77   35.93
  -5   4   8 1475.26   35.50
   5   4  -8 1446.95   35.18
   5   4  -8 1496.87   35.25
   5  -4  -8 1541.67   36.76
   5   4  -8 1506.70   35.51
   5   4  -8 1490.79   36.07
   5   4  -7    7.81    1.72
   5   4  -7    8.21    1.74
   5  -4  -7   10.95    2.08
   5  -4  -7    8.06    1.87
  -5   4   7   10.64    1.99
   5   4  -7    6.40    1.51
   5  -4  -7    7.68    1.81
   5   4  -7    7.33    1.60
   5   4  -7   11.51    1.97
   5  -4  -7   11.41    2.14
   5   4  -6  483.18   14.98
  -5  -4   6  484.74   14.38
   5  -4  -6  460.13   15.52
  -5  -4   6  453.56   13.61
   5  -4  -6  459.42   14.83
   5  -4  -6  476.37   15.38
  -5   4   6  487.87   14.85
   5   4  -6  445.01   14.41
   5   4  -6  465.07   14.58
   5   4  -6  460.28   14.39
   5  -4  -6  475.01   15.77
   5  -4  -6  502.91   15.63
  -5   4   5  932.06   24.80
   5   4  -5  953.11   24.44
  -5  -4   5  986.26   23.97
   5  -4  -5  917.06   25.04
  -5  -4   5  941.69   23.33
   5  -4  -5  958.73   24.66
   5  -4  -5  972.71   25.13
  -5   4   5  951.99   24.17
   5   4  -5  934.55   24.14
   5   4  -5  984.67   24.49
   5   4  -5  930.71   23.98
   5  -4  -5  943.67   25.51
   5  -4  -5  980.05   25.10
  -5   4   4   67.61    4.78
  -5  -4   4   71.21    4.49
   5  -4  -4   68.38    4.99
  -5  -4   4   66.77    4.20
   5  -4  -4   59.46    4.41
   5   4  -4   69.24    4.57
   5  -4  -4   65.44    5.02
   5   4  -4   63.05    4.35
  -5   4   4   69.24    4.51
   5  -4  -4   68.58    4.81
   5   4  -3  251.72    9.35
  -5   4   3  254.53    9.92
  -5   4   3  235.95    9.09
   5   4  -3  247.39    9.28
   5   4  -3  244.37    9.20
   5  -4  -3  232.85   10.02
   5  -4  -3  240.70    9.70
  -5  -4   3  242.26    8.97
   5  -4  -3  248.31   10.05
  -5  -4   3  248.33    8.94
  -5   4   2   22.16    2.71
  -5   4   2   28.33    2.85
   5   4  -2   17.87    2.30
  -5   4   2   21.84    2.31
   5  -4  -2   26.86    2.94
   5  -4  -2   19.59    2.77
   5   4  -2   19.11    2.36
  -5  -4   2   21.50    2.38
   5  -4  -2   25.43    2.94
  -5  -4   2   18.34    2.20
   5   4  -1  709.50   19.13
   5  -4  -1  727.36   20.69
  -5   4   1  695.51   19.05
  -5   4   1  725.44   20.04
  -5   4   1  746.12   18.75
   5  -4  -1  708.29   19.89
  -5  -4   1  734.75   19.08
  -5  -4   1  738.01   18.95
   5  -4  -1  707.57   20.05
   5   4   0    3.68    1.10
  -5   4   0    5.74    1.42
  -5   4   0    4.13    1.35
  -5   4   0    6.41    1.41
  -5  -4   0    3.98    1.16
  -5  -4   0    2.48    0.99
   5  -4   0    2.05    1.05
  -5   4   0    3.77    1.04
   5  -4   1 1068.79   26.72
  -5   4  -1 1077.31   25.41
  -5   4  -1 1029.60   26.47
  -5   4  -1 1067.10   25.99
  -5  -4  -1 1038.28   25.46
  -5  -4  -1 1048.23   25.68
  -5   4  -1 1030.34   26.35
  -5  -4  -1 1068.07   25.43
   5  -4   2  130.77    6.83
  -5   4  -2  132.21    6.26
  -5   4  -2  136.77    6.91
  -5   4  -2  133.77    6.64
  -5  -4  -2  136.67    6.47
  -5  -4  -2  134.06    6.46
  -5   4  -2  133.89    6.96
  -5  -4  -2  134.55    6.19
   5  -4   3    2.15    1.07
  -5   4  -3   10.14    1.83
  -5   4  -3    5.23    1.39
  -5   4  -3    7.27    1.70
  -5   4  -3    4.70    1.33
  -5  -4  -3    4.66    1.25
  -5   4  -3    6.48    1.60
  -5  -4  -3    4.15    1.19
  -5  -4  -3    4.61    1.16
  -5  -4  -4  376.90   12.39
  -5  -4  -4  357.88   11.85
  -5   4  -4  365.81   12.78
  -5   4  -4  376.47   13.42
  -5   4  -4  371.31   12.35
  -5  -4  -4  370.69   12.40
  -5   4  -4  359.64   13.24
  -5  -4  -5  254.99   10.07
  -5  -4  -5  256.30    9.72
  -5   4  -5  271.49   11.30
  -5   4  -5  274.35   10.82
  -5   4  -5  240.86   10.78
  -5  -4  -5  266.09   10.20
  -5   4  -5  271.29   11.20
  -5  -4  -6    5.77    1.52
  -5  -4  -6    4.26    1.32
  -5   4  -6    5.05    1.70
  -5   4  -6    3.05    1.30
  -5  -4  -6    5.10    1.45
  -5   4  -6    6.06    1.68
  -5   4  -6    5.24    1.68
  -5   4  -7  192.22    9.87
  -5  -4  -7  174.26    8.35
  -5  -4  -7  191.79    8.54
  -5   4  -7  199.08    9.57
  -5   4  -7  188.79    9.73
  -5  -4  -7  203.72    9.63
  -5  -4  -7  194.94    8.93
  -5   4  -7  182.10    9.48
  -5   4  -8  906.67   26.68
  -5  -4  -8  883.10   24.16
  -5  -4  -8  899.45   24.09
  -5   4  -8  898.12   25.88
  -5   4  -8  949.64   26.78
  -5  -4  -8  945.60   26.03
   5  -4   8  860.73   24.31
  -5   4  -8  888.48   25.83
  -5   4  -9   28.25    3.92
  -5  -4  -9   31.73    3.47
  -5  -4  -9   32.42    3.46
  -5  -4  -9   36.15    4.74
  -5   4  -9   34.57    4.10
  -5   4  -9   32.53    4.14
  -5  -4  -9   37.21    4.17
   5  -4   9   31.19    3.57
  -5   4  -9   30.00    3.83
  -5   4 -10   25.98    3.77
  -5   4 -10   30.51    4.23
  -5  -4 -10   25.33    3.13
  -5   4 -10   26.55    3.80
  -5  -4 -10   26.66    4.26
  -5   4 -10   29.31    3.92
  -5  -4 -10   30.93    3.42
  -5   4 -11   25.38    3.83
  -5  -4 -11   21.40    2.92
  -5   4 -11   19.93    3.27
  -5  -4 -11   18.66    3.56
  -5  -4 -11   20.76    2.82
  -5  -4 -12   36.39    3.67
  -5   4 -12   34.59    4.56
  -5  -4 -12   41.17    5.00
  -5   4 -13   19.22    3.30
  -5  -4 -13   21.40    3.69
  -5  -4 -14    0.26    0.85
  -5  -4 -14    1.05    1.15
  -5   4 -14   -0.32    0.91
  -5  -4 -14    2.27    1.24
  -5   4 -15  310.68   12.62
  -5  -4 -15  295.27   11.35
  -5  -4 -15  291.16   12.74
  -5   4 -16    0.24    0.88
  -5  -4 -16    0.78    1.06
  -5   4 -17   12.61    1.97
  -5  -4 -17   10.23    1.95
   5  -5 -19    5.59    1.28
  -5   5  19    3.38    1.12
   5  -5 -18    0.78    0.85
  -5   5  18    1.96    1.08
   5   5 -17   22.67    2.98
  -5   5  17   21.42    2.86
   5  -5 -17   21.26    2.78
   5  -5 -16  647.88   19.84
  -5   5  16  650.36   20.14
   5  -5 -16  681.34   20.77
   5   5 -16  744.32   21.06
   5  -5 -16  753.41   21.60
  -5   5  15  362.37   14.07
   5  -5 -15  394.00   14.76
   5   5 -15  406.58   14.53
   5  -5 -15  414.44   15.25
   5  -5 -14   32.82    4.05
   5  -5 -14   31.48    3.88
  -5   5  14   31.41    3.84
   5   5 -14   31.13    3.96
   5   5 -14   31.58    3.68
   5   5 -13    2.73    1.31
   5  -5 -13    1.26    1.27
   5  -5 -13    0.92    1.08
  -5   5  13    1.46    1.27
   5   5 -12  496.17   16.56
   5  -5 -12  483.99   17.26
   5  -5 -12  489.96   17.50
  -5   5  12  467.32   16.68
   5   5 -11   49.38    4.75
   5  -5 -11   49.65    4.97
   5  -5 -11   46.58    4.72
  -5   5  11   52.15    4.87
   5  -5 -10  270.09   12.07
   5  -5 -10  256.64   11.69
  -5   5  10  260.80   11.41
   5   5 -10  268.12   11.57
   5  -5 -10  258.87   11.82
   5  -5  -9   15.57    2.80
   5  -5  -9   19.28    3.02
  -5   5   9   18.36    2.96
   5   5  -9   17.98    2.86
   5   5  -9   15.77    2.63
   5  -5  -9   12.61    2.59
   5   5  -8  151.65    8.07
   5  -5  -8  164.47    8.99
   5  -5  -8  162.18    8.71
   5  -5  -8  166.95    8.97
  -5   5   8  159.60    8.35
   5   5  -8  156.26    8.28
  -5   5   8  160.31    8.78
   5   5  -8  154.37    8.05
   5   5  -7   76.61    5.70
   5  -5  -7   68.28    5.65
   5  -5  -7   71.38    5.67
   5  -5  -7   67.58    5.48
  -5   5   7   75.28    5.47
   5   5  -7   72.64    5.36
  -5   5   7   74.61    5.84
   5   5  -7   85.68    5.75
   5  -5  -7   72.44    5.95
   5   5  -6  290.73   11.65
  -5  -5   6  277.25   10.98
   5  -5  -6  264.87   11.76
  -5  -5   6  275.58   10.53
   5  -5  -6  272.53   11.59
   5  -5  -6  288.52   11.98
  -5   5   6  263.40   10.95
   5   5  -6  266.15   11.04
   5  -5  -6  270.46   12.14
   5   5  -6  269.91   11.01
  -5   5   6  280.22   11.95
  -5   5   5  254.96   11.25
   5   5  -5  253.21   10.70
  -5  -5   5  252.81   10.39
   5  -5  -5  240.60   11.14
  -5  -5   5  266.13   10.29
   5  -5  -5  266.20   11.29
   5  -5  -5  272.28   11.36
  -5   5   5  261.63   10.55
   5   5  -5  266.68   10.82
   5  -5  -5  271.35   11.96
   5   5  -5  243.15   10.36
  -5   5   5  253.97    9.75
   5  -5  -5  257.05   11.18
  -5   5   4    6.09    1.75
   5   5  -4    7.41    1.79
  -5  -5   4    4.29    1.26
   5  -5  -4    5.57    1.75
  -5  -5   4    4.97    1.47
   5  -5  -4    8.67    1.97
   5  -5  -4    8.50    2.01
  -5   5   4    9.10    1.86
   5   5  -4    4.65    1.44
   5  -5  -4    9.00    2.19
   5   5  -4    7.11    1.72
  -5   5   4    6.51    1.49
   5  -5  -4    5.31    1.59
  -5   5   3   75.16    5.68
   5   5  -3   89.39    5.74
  -5  -5   3   84.19    5.45
   5  -5  -3  104.07    6.59
  -5  -5   3   83.43    5.36
   5  -5  -3   84.94    5.93
  -5   5   3   87.08    5.59
   5   5  -3   85.73    5.60
   5   5  -3   80.95    5.47
   5  -5  -3   84.50    6.33
  -5   5   3   87.78    5.24
   5  -5  -3   80.37    5.82
  -5   5   2  234.92   10.55
   5   5  -2  250.12   10.08
   5  -5  -2  240.71   11.08
   5   5  -2  237.41    9.84
   5  -5  -2  250.32   10.57
  -5   5   2  220.16    9.50
   5   5  -2  217.73    9.49
  -5   5   2  247.49    9.42
   5  -5  -2  232.37   10.29
  -5  -5   2  227.26    9.58
   5  -5  -2  214.20   10.06
  -5  -5   2  236.47    9.54
  -5   5   1    1.84    1.15
  -5   5   1    1.78    1.16
   5   5  -1    1.97    1.02
   5  -5  -1    0.77    0.85
  -5   5   1    3.35    1.13
   5   5  -1    2.67    1.13
   5  -5  -1    1.17    0.97
  -5  -5   1    1.33    0.86
  -5  -5   1    2.75    1.16
  -5  -5   0   92.44    5.56
   5   5   0   94.36    5.79
   5  -5   0   84.11    6.26
  -5   5   0   93.94    5.82
  -5   5   0   89.14    6.06
  -5   5   0   84.37    5.28
   5  -5   0  104.91    6.48
  -5  -5   0   98.11    5.77
  -5  -5   0   98.51    5.90
  -5  -5  -1  214.24    9.00
   5  -5   1  209.72   10.22
  -5   5  -1  201.79    9.14
  -5   5  -1  211.26    9.66
  -5  -5  -1  212.33    9.12
  -5   5  -1  207.66    9.57
  -5  -5  -1  209.53    8.86
  -5   5  -1  214.28    8.98
   5  -5   1  198.15    9.47
   5  -5   2  168.06    8.59
  -5   5  -2  180.29    8.24
  -5  -5  -2  172.18    8.02
  -5  -5  -2  175.75    8.24
  -5   5  -2  151.00    8.29
  -5  -5  -2  170.28    7.80
  -5   5  -2  163.28    8.15
   5  -5   3    2.09    1.19
  -5   5  -3    3.52    1.40
  -5   5  -3    6.70    1.76
  -5  -5  -3    2.51    1.00
  -5  -5  -3    5.57    1.51
  -5   5  -3    5.04    1.67
  -5  -5  -4  441.61   14.97
  -5  -5  -4  451.41   14.52
  -5   5  -4  468.48   15.80
  -5   5  -4  471.62   16.29
   5  -5   4  458.99   15.83
  -5  -5  -4  455.42   15.16
  -5   5  -4  451.82   16.24
  -5  -5  -5  262.79   10.75
  -5  -5  -5  260.43   10.30
  -5   5  -5  243.10   10.99
  -5   5  -5  267.25   11.81
   5  -5   5  254.26   11.06
  -5  -5  -5  254.29   10.64
  -5   5  -5  242.45   11.50
  -5  -5  -6    6.70    1.69
  -5  -5  -6    6.04    1.58
  -5   5  -6    6.38    1.89
  -5   5  -6    3.83    1.67
   5  -5   6    3.04    1.37
  -5  -5  -6    3.39    1.40
  -5  -5  -6    3.57    1.37
  -5   5  -6    3.18    1.39
  -5  -5  -7   17.35    2.66
  -5  -5  -7   20.18    2.82
  -5   5  -7   23.75    3.38
  -5   5  -7   25.20    3.68
   5  -5   7   23.84    3.24
  -5  -5  -7   18.09    3.08
  -5   5  -7   24.11    3.53
  -5  -5  -8  205.34    9.33
  -5   5  -8  201.31   10.48
  -5   5  -8  214.06   10.98
  -5   5  -8  198.42   10.29
  -5   5  -8  180.81   10.32
  -5  -5  -8  211.99    9.57
  -5  -5  -9   14.61    2.46
  -5   5  -9   10.36    2.48
  -5   5  -9   10.67    2.65
  -5   5  -9   11.06    2.53
  -5  -5  -9   10.86    2.73
  -5   5  -9   11.03    2.56
  -5  -5  -9   11.60    2.25
  -5   5 -10    0.34    1.25
  -5  -5 -10    2.69    1.80
  -5  -5 -10    0.49    0.90
  -5   5 -10    1.36    1.38
  -5  -5 -10    2.23    1.23
  -5   5 -11   99.90    7.20
  -5  -5 -11   98.81    7.60
  -5  -5 -11   97.19    6.11
  -5   5 -11   90.72    6.89
  -5  -5 -11  101.49    6.21
  -5   5 -12  159.74    9.01
  -5   5 -12  168.15    9.39
  -5  -5 -12  180.79    8.27
  -5  -5 -12  160.22    9.57
  -5   5 -13    5.20    1.75
  -5  -5 -13    3.22    1.51
  -5   5 -13    2.92    1.32
  -5  -5 -14    6.01    1.52
  -5  -5 -14    4.80    1.69
  -5   5 -14    4.91    1.54
  -5  -5 -15    5.23    1.40
  -5  -5 -15    6.16    1.71
  -5   5 -15    5.04    1.50
  -5  -5 -16  283.59    9.32
  -5   5 -16  283.31    9.90
  -5  -5 -16  269.86    9.99
  -5   6  18    3.04    0.92
   5  -6 -18    5.99    1.20
  -5   6  17  253.49    9.18
   5  -6 -17  272.75    9.42
  -5   6  16    3.66    1.27
   5  -6 -16    5.22    1.45
   5  -6 -16    3.21    1.19
   5  -6 -15   22.48    2.94
   5  -6 -15   20.15    2.82
   5  -6 -15   18.76    2.54
   5   6 -15   20.92    3.00
  -5   6  15   20.84    2.70
   5  -6 -14  235.50   10.39
   5  -6 -14  243.33   10.66
   5   6 -14  237.66   10.88
  -5   6  14  248.36   10.34
   5  -6 -13  484.16   16.29
   5  -6 -13  456.58   16.09
  -5   6  13  442.57   15.39
   5   6 -13  416.85   16.03
  -5   6  12   28.50    3.55
   5  -6 -12   35.14    4.09
   5  -6 -12   33.95    3.95
   5   6 -12   31.08    3.98
   5  -6 -11   -0.31    1.03
   5  -6 -11    1.53    1.29
  -5   6  11   -0.28    0.92
   5  -6 -10  233.40   11.20
   5  -6 -10  242.72   11.51
  -5   6  10  257.96   11.21
   5   6 -10  236.33   10.95
   5  -6  -9  204.09   10.31
   5  -6  -9  201.92   10.37
  -5   6   9  195.91    9.72
   5   6  -9  195.95    9.87
   5   6  -8   19.95    3.06
  -5   6   8   14.50    2.65
   5  -6  -8   14.66    2.80
   5  -6  -8   17.09    2.98
   5   6  -8   19.46    3.02
   5   6  -7  572.44   18.96
  -5   6   7  568.00   18.55
   5  -6  -7  580.31   19.55
   5  -6  -7  601.72   19.78
   5   6  -7  584.33   18.89
   5  -6  -6  172.19    9.40
   5  -6  -6  171.31    9.33
  -5   6   6  162.16    8.58
   5   6  -6  161.53    8.76
  -5   6   6  159.21    9.34
   5   6  -6  153.04    8.46
   5   6  -5  249.73   11.27
  -5  -6   5  244.80   10.89
   5  -6  -5  225.11   11.24
  -5  -6   5  245.20   10.58
   5  -6  -5  261.50   11.81
   5  -6  -5  252.34   11.65
  -5   6   5  250.59   10.83
   5   6  -5  239.00   10.93
   5   6  -5  240.79   10.88
   5  -6  -5  252.31   12.27
  -5   6   5  255.93   12.09
  -5   6   4   37.94    4.42
   5   6  -4   37.93    4.13
  -5  -6   4   36.05    3.96
   5  -6  -4   37.58    4.31
  -5  -6   4   41.52    4.12
   5  -6  -4   38.38    4.33
   5  -6  -4   40.58    4.40
  -5   6   4   32.94    3.80
   5   6  -4   41.70    4.22
   5  -6  -4   42.09    4.80
   5   6  -4   36.46    3.99
  -5   6   4   35.52    3.62
  -5   6   3  686.15   22.07
   5   6  -3  674.73   20.97
  -5  -6   3  700.86   21.02
  -5  -6   3  666.99   20.43
   5  -6  -3  708.90   22.00
   5  -6  -3  682.53   21.68
  -5   6   3  728.76   21.14
   5   6  -3  681.62   20.91
   5  -6  -3  704.79   22.97
   5   6  -3  704.07   21.21
  -5   6   3  717.82   20.22
  -5   6   2  113.47    7.59
   5   6  -2  108.57    6.94
  -5  -6   2  111.04    6.94
  -5  -6   2  122.97    7.10
   5  -6  -2  108.33    7.30
  -5   6   2  107.23    6.77
   5   6  -2  122.90    7.20
   5  -6  -2  113.41    7.85
   5   6  -2  106.26    6.82
  -5   6   2  119.11    6.77
  -5   6   1  417.28   16.12
   5   6  -1  459.55   15.73
   5  -6  -1  464.65   17.28
   5   6  -1  440.42   15.44
   5  -6  -1  415.30   15.95
  -5   6   1  462.19   15.66
   5   6  -1  452.88   15.45
  -5  -6   1  444.47   15.53
  -5  -6   1  454.92   15.41
  -5   6   1  451.08   15.11
   5   6   0  116.31    7.12
  -5  -6   0  121.36    7.27
  -5  -6   0  114.58    6.86
   5  -6   0  133.23    8.05
  -5   6   0  130.80    7.48
  -5   6   0  118.62    6.95
  -5  -6   0  126.57    7.11
   5   6   0  116.97    7.06
   5  -6   0  128.26    8.29
   5  -6   1  239.66   11.75
   5   6   1  250.58   10.86
  -5   6  -1  249.56   10.70
  -5  -6  -1  263.20   10.79
  -5  -6  -1  247.26   10.87
  -5  -6  -1  254.76   10.62
  -5   6  -1  265.38   11.24
  -5   6  -2    9.01    2.03
  -5  -6  -2    5.93    1.73
  -5  -6  -2    6.66    1.74
  -5  -6  -2    5.80    1.63
  -5   6  -2    5.72    1.75
  -5  -6  -3   14.12    2.48
  -5   6  -3   12.03    2.46
  -5  -6  -4  181.09    8.99
  -5  -6  -4  172.36    8.33
  -5   6  -4  192.04    9.58
  -5   6  -5  357.30   13.95
  -5   6  -5  329.64   14.06
  -5  -6  -5  367.07   12.98
  -5  -6  -5  333.68   13.03
  -5  -6  -6   10.26    2.29
  -5   6  -6    6.89    2.07
  -5   6  -6   11.14    2.39
  -5   6  -6    6.91    2.18
  -5  -6  -6   11.44    2.17
  -5  -6  -7  303.49   11.99
  -5   6  -7  309.48   13.36
  -5   6  -7  288.44   12.58
  -5   6  -7  287.46   13.02
  -5  -6  -7  289.78   11.53
  -5  -6  -8    3.52    1.47
  -5   6  -8    2.32    1.50
  -5   6  -8    5.48    1.85
  -5  -6  -8    3.38    1.35
  -5   6  -8    1.65    1.28
  -5   6  -9   88.46    6.51
  -5   6  -9   77.78    6.39
  -5  -6  -9   97.37    6.10
  -5  -6  -9   98.25    6.06
  -5   6 -10   18.48    3.14
  -5  -6 -10   26.84    3.07
  -5   6 -10   23.07    3.19
  -5  -6 -10   24.22    2.91
  -5   6 -11   46.57    4.39
  -5   6 -11   53.09    4.81
  -5  -6 -11   47.99    3.93
  -5  -6 -11   40.49    3.71
  -5   6 -12    8.92    1.99
  -5   6 -12    6.31    1.69
  -5  -6 -13  106.59    5.87
  -5   6 -13   99.16    5.81
  -5   6 -13  115.02    6.29
  -5   6 -14   -0.17    0.67
  -5  -6 -14    0.32    0.62
  -5   6 -14    0.84    0.81
  -5   7  15    7.58    1.32
   5  -7 -15    9.41    1.56
   5   7 -15    8.57    1.63
  -5   7  14   76.44    4.55
   5  -7 -14   81.58    4.97
   5   7 -14   71.55    5.03
  -5   7  13    6.16    1.48
   5  -7 -13    2.36    1.10
   5   7 -13    4.43    1.50
  -5   7  12   31.66    3.28
   5  -7 -12   31.57    3.46
   5   7 -12   32.92    3.77
   5   7 -11   -0.29    1.07
   5  -7 -11    1.04    1.10
  -5   7  11    0.67    1.01
   5   7 -10   95.28    6.35
   5   7 -10   82.81    6.37
  -5   7  10   92.49    5.93
   5  -7 -10   99.54    6.58
   5  -7 -10   93.03    6.25
   5   7  -9   12.73    2.43
  -5   7   9   11.58    2.20
   5  -7  -9   11.63    2.39
   5  -7  -9    9.65    2.12
   5   7  -8   21.05    3.14
  -5   7   8   27.52    3.35
   5   7  -8   22.42    3.15
   5  -7  -8   28.20    3.68
   5   7  -7   36.11    4.03
  -5   7   7   31.52    3.59
   5   7  -7   33.71    3.87
   5  -7  -7   32.12    3.85
   5  -7  -7   35.35    4.16
   5   7  -6  198.88    9.89
  -5   7   6  220.81    9.89
   5   7  -6  208.95   10.03
   5  -7  -6  183.23    9.76
   5  -7  -6  198.46   10.17
   5   7  -5   52.56    4.88
  -5   7   5   50.26    4.55
   5   7  -5   50.09    4.79
   5  -7  -5   49.82    4.99
   5  -7  -5   40.67    4.40
   5   7  -4   80.73    6.08
  -5   7   4   80.91    5.84
   5   7  -4   72.14    5.76
   5  -7  -4   83.12    6.41
   5  -7  -4   77.82    6.14
   5   7  -3  177.65    9.13
  -5   7   3  169.01    8.63
   5   7  -3  167.56    8.95
   5  -7  -3  155.98    8.92
   5  -7  -3  168.82    9.38
   5   7  -2  516.21   17.42
  -5   7   2  540.58   17.42
   5   7  -2  538.50   17.79
   5  -7  -2  525.25   19.07
   5  -7  -2  508.79   17.85
   5  -7  -2  503.40   18.05
  -5   7   1  109.76    7.20
  -5   7   1  110.70    6.91
   5  -7  -1  103.24    7.50
   5   7  -1  107.68    6.96
   5  -7  -1   99.75    7.09
   5  -7  -1  105.04    7.16
   5  -7   0   29.09    3.84
  -5   7   0   28.38    3.60
  -5   7   0   24.10    3.51
   5   7   0   27.75    3.50
   5  -7   0   23.75    3.60
  -5  -7   0   26.72    3.28
   5  -7   1   63.73    5.58
  -5   7  -1   74.71    5.61
  -5   7  -1   56.17    5.19
   5   7   1   59.18    5.05
  -5   7  -1   60.17    5.27
  -5  -7  -1   63.63    5.03
  -5   7  -2  578.14   19.66
  -5   7  -2  627.31   19.15
   5  -7   2  556.91   19.19
  -5  -7  -2  605.31   18.62
  -5   7  -3  127.22    7.96
  -5   7  -3  140.38    7.90
   5  -7   3  144.33    8.41
  -5  -7  -3  133.37    7.48
   5  -7   4  257.26   11.52
  -5   7  -4  252.08   11.05
  -5   7  -4  272.78   12.05
  -5   7  -4  254.50   11.66
  -5  -7  -4  263.39   10.94
   5  -7   5    9.30    2.14
  -5   7  -5    5.64    1.81
  -5  -7  -5    7.42    1.92
  -5   7  -5    5.41    1.76
  -5  -7  -5    6.77    1.66
  -5   7  -5   10.15    2.17
  -5   7  -6  509.02   16.68
  -5   7  -6  493.23   17.05
  -5  -7  -6  510.07   16.24
  -5   7  -6  493.31   17.18
  -5  -7  -6  488.97   15.43
  -5   7  -6  495.64   17.01
  -5   7  -7   47.45    4.37
  -5   7  -7   42.73    4.22
  -5  -7  -7   40.18    3.84
  -5   7  -7   45.64    4.45
  -5  -7  -7   42.14    3.75
  -5   7  -7   43.02    4.34
  -5   7  -8  145.37    7.67
  -5  -7  -8  160.62    7.57
  -5   7  -8  145.42    8.03
  -5   7  -8  148.26    7.79
  -5   7  -8  146.83    7.93
  -5  -7  -8  159.55    7.37
  -5  -7  -9   18.42    2.42
  -5   7  -9   17.01    2.61
  -5  -7  -9   20.15    2.46
  -5   7  -9   16.73    2.51
  -5  -7 -10  278.85    9.68
  -5   7 -10  254.43   10.37
  -5   7 -10  276.95   10.33
  -5  -7 -10  269.94    9.59
  -5  -7 -11   67.30    3.99
  -5   7 -11   74.63    4.80
  -5  -7 -12   56.68    3.64
  -5   7 -12   53.58    3.71
   5   8 -12   33.78    3.07
   5  -8 -11  117.04    5.75
   5   8 -11  123.20    6.30
   5  -8 -10  107.58    5.78
   5   8 -10  113.34    6.26
   5  -8  -9   24.54    2.84
   5   8  -9   19.91    2.57
   5   8  -9   22.08    2.87
   5  -8  -8   69.54    4.94
   5   8  -8   69.43    5.13
   5   8  -8   73.93    5.09
   5  -8  -7  494.07   15.95
   5   8  -7  487.98   15.58
   5   8  -7  503.74   15.91
   5  -8  -6    0.97    0.90
   5   8  -6    1.41    1.02
   5   8  -6    0.48    0.88
   5  -8  -5   99.26    6.35
   5   8  -5  105.98    6.39
   5  -8  -5   96.00    5.99
   5   8  -5   96.97    6.16
   5   8  -5  109.61    6.49
   5  -8  -4    2.55    1.26
   5   8  -4    2.70    1.25
   5   8  -4    4.37    1.48
   5  -8  -3  304.57   12.24
   5   8  -3  330.40   12.41
   5   8  -3  327.76   12.24
   5  -8  -2   45.95    4.20
   5  -8  -2   43.29    4.27
   5   8  -2   51.93    4.47
   5   8  -2   50.91    4.36
   5   8  -1  152.21    7.72
   5  -8  -1  139.84    7.66
   5  -8   0    4.01    1.41
   5   8   0    3.29    1.26
  -5   8   0    4.43    1.47
   5  -8   1  260.59   10.93
   5  -8   1  266.73   10.61
  -5   8  -1  271.74   11.06
  -5  -8  -1  258.79   10.01
   5  -8   2    0.89    1.05
   5  -8   2    2.42    1.20
  -5  -8  -2    2.24    1.06
  -5   8  -2    1.99    1.20
   5  -8   3    4.86    1.53
   5  -8   3    5.15    1.46
  -5   8  -3    5.37    1.62
  -5   8  -3    5.10    1.58
  -5  -8  -3    8.61    1.75
   5  -8   4   68.91    4.94
   5  -8   4   73.72    4.97
  -5   8  -4   79.50    5.42
  -5   8  -4   77.56    5.29
  -5  -8  -4   84.17    5.08
   5  -8   5  147.29    7.18
  -5   8  -5  141.13    7.23
  -5   8  -5  139.99    7.22
  -5  -8  -5  152.38    6.94
   5  -8   6  109.05    5.86
  -5  -8  -6  110.79    5.64
  -5   8  -6  108.97    6.07
  -5   8  -6  114.40    6.15
   5  -8   7    3.71    1.12
  -5   8  -7    2.04    1.02
  -5  -8  -7    4.21    1.08
  -5  -8  -7    2.62    0.90
  -5   8  -7    3.18    1.07
   5  -8   8    4.58    1.13
  -5   8  -8    4.06    1.17
  -5  -8  -8    5.07    1.08
  -5   8  -8    4.62    1.13
  -5  -8  -8    4.18    1.06
   5  -9  -4   11.83    1.69
   5  -9  -3   27.51    2.57
   5  -9  -3   28.56    2.53
   5   9  -2  166.63    6.83
   5  -9  -2  150.72    6.41
   5  -9  -2  146.79    6.27
   5   9  -1   57.87    3.85
  -5   9   1   55.04    3.60
   5  -9  -1   48.20    3.40
   5  -9  -1   47.64    3.37
   5   9   0    7.89    1.48
  -5   9   0    9.90    1.57
   5  -9   0    8.37    1.45
   5  -9   0    8.15    1.43
   5   9   1   59.06    3.80
  -5   9  -1   53.28    3.55
   5  -9   1   50.44    3.37
   5  -9   1   54.32    3.43
   6   0 -23    0.27    0.66
   6   0 -22  424.81   13.44
   6   0 -22  358.49   11.85
   6   0 -21    0.95    1.04
   6   0 -21   -0.20    0.89
   6   0 -20  693.49   20.68
   6   0 -20  705.03   21.20
   6   0 -20  758.09   21.91
   6   0 -19    0.26    0.81
   6   0 -19   -0.28    1.07
   6   0 -19    0.29    0.95
   6   0 -18  357.39   13.64
   6   0 -18  354.93   13.93
   6   0 -18  381.02   14.43
   6   0 -17    0.27    0.89
   6   0 -17    0.28    1.00
   6   0 -17   -0.28    1.20
   6   0 -16  956.83   27.35
   6   0 -16  984.92   27.81
   6   0 -16 1005.16   27.24
   6   0 -15   -0.26    1.30
   6   0 -15   -0.54    1.17
   6   0 -15    1.75    1.01
   6   0 -15    0.25    0.94
   6   0 -15    0.51    0.95
   6   0 -14   92.06    6.13
   6   0 -14   90.84    6.09
   6   0 -14   86.86    5.81
   6   0 -14  115.96    6.57
   6   0 -14  121.68    6.82
   6   0 -13   -0.23    0.93
   6   0 -13    0.47    0.72
   6   0 -13    0.66    0.77
   6   0 -13    1.30    0.98
   6   0 -13   -0.21    0.86
   6   0 -12   93.23    5.73
   6   0 -12  101.21    5.54
   6   0 -12   90.79    5.64
   6   0 -12   95.84    5.65
   6   0 -12   94.73    5.68
   6   0 -12  110.81    6.02
   6   0 -11    0.55    0.64
   6   0 -11    0.78    0.72
   6   0 -11    0.19    0.56
   6   0 -11   -0.19    0.68
   6   0 -11   -0.20    0.62
   6   0 -11    0.56    0.62
   6   0 -10   58.91    4.15
   6   0 -10   56.01    4.00
   6   0  -9    0.51    0.77
   6   0  -9   -0.17    0.58
   6   0  -8  431.43   12.75
   6   0  -7    0.63    0.55
   6   0  -7    0.29    0.36
   6   0  -6  888.40   20.51
   6   0  -6  854.97   20.83
   6   0  -6  914.46   21.34
   6   0  -6  886.49   19.98
   6   0  -5    1.16    0.58
   6   0  -5    1.07    0.54
   6   0  -5    0.10    0.33
  -6   0   5    0.40    0.37
   6   0  -4   80.33    3.56
   6   0  -4   78.69    3.88
   6   0  -4   77.22    3.47
  -6   0   4   84.24    3.48
  -6   0   3    0.54    0.39
   6   0  -3    0.54    0.44
   6   0  -3    0.32    0.48
   6   0  -3    1.06    0.54
   6   0  -3    0.15    0.28
  -6   0   3    1.62    0.57
   6   0  -2  243.39    7.13
  -6   0   2  229.87    7.21
   6   0  -2  237.03    7.45
   6   0  -2  232.58    7.48
  -6   0   2  235.41    7.06
  -6   0   1    0.37    0.39
  -6   0   1    0.31    0.47
   6   0  -1    0.09    0.36
   6   0   0   77.46    3.77
  -6   0   0   82.09    3.70
   6   0   0   74.02    3.42
  -6   0  -1    0.91    0.53
   6   0   1    0.27    0.36
   6   0   2 1237.17   27.06
  -6   0  -2 1264.15   26.67
   6   0   3    0.12    0.48
  -6   0  -3    0.11    0.47
  -6   0  -3    0.93    0.65
  -6   0  -4    4.10    0.96
  -6   0  -4    1.38    0.78
  -6   0  -5    1.56    0.88
  -6   0  -6 2232.87   49.76
  -6   0  -7   -0.24    0.67
  -6   0  -7    1.50    1.09
  -6   0  -7   -0.21    0.69
  -6   0  -7    0.17    0.56
  -6   0  -8  151.69    8.21
  -6   0  -8  163.09    7.24
  -6   0  -9    0.40    0.73
  -6   0  -9    0.28    1.05
  -6   0  -9   -0.33    2.08
  -6   0 -10  261.03   11.88
  -6   0 -10  245.99   12.32
  -6   0 -11    1.32    1.16
  -6   0 -11   -0.37    2.11
  -6   0 -11    0.38    1.79
  -6   0 -12  626.35   21.09
  -6   0 -12  567.45   21.21
  -6   0 -12  608.33   22.01
  -6   0 -13    0.71    1.17
  -6   0 -13    0.42    2.02
  -6   0 -14  191.15   11.19
  -6   0 -14  211.86   11.14
  -6   0 -15    0.34    1.17
  -6   0 -15    0.38    1.46
  -6   0 -15    1.00    1.17
  -6   0 -16  516.42   17.49
  -6   0 -16  483.81   17.08
  -6   0 -17    0.26    0.95
  -6   0 -17    0.30    1.48
  -6   0 -17    0.78    0.91
  -6   0 -18  137.67    7.43
  -6   0 -19   -0.36    0.73
   6   1 -23   93.60    4.65
   6  -1 -23   91.21    4.47
   6  -1 -22    2.74    1.15
   6   1 -22    3.27    1.15
   6   1 -22    1.85    0.94
   6  -1 -22    1.60    0.95
   6  -1 -22    2.15    1.00
   6  -1 -21   -1.60    1.65
   6   1 -21    0.39    0.72
   6  -1 -21   -0.79    0.90
   6  -1 -21    0.23    0.77
   6  -1 -20    5.35    1.77
   6   1 -20    6.01    1.85
   6   1 -20    7.36    1.95
   6   1 -20    5.21    1.46
   6  -1 -20    8.12    1.92
   6  -1 -20    7.23    1.89
   6  -1 -19  376.11   14.20
   6  -1 -19  370.46   13.57
   6   1 -19  399.19   14.50
   6   1 -19  352.80   13.01
   6   1 -19  388.92   14.42
   6  -1 -19  369.35   14.13
   6   1 -19  377.37   14.16
   6  -1 -19  432.10   15.13
   6   1 -19  423.85   14.93
   6  -1 -18   39.16    3.96
   6  -1 -18   48.05    4.62
   6   1 -18   39.45    4.12
   6  -1 -18   45.52    4.54
   6   1 -18   39.27    4.22
   6   1 -18   37.94    4.16
   6   1 -18   48.93    4.72
   6  -1 -18   48.40    4.73
   6  -1 -17   91.13    6.43
   6  -1 -17   96.80    6.32
   6   1 -17  102.79    6.71
   6   1 -17  113.27    7.09
   6  -1 -17   99.28    6.72
   6  -1 -17   87.24    6.29
   6   1 -17   89.62    6.39
   6   1 -17   95.79    6.55
   6  -1 -16   14.91    2.68
   6   1 -16   16.98    2.78
   6   1 -16   19.21    2.90
   6  -1 -16   17.30    2.78
   6   1 -16   16.81    2.72
   6   1 -16   14.25    2.56
   6  -1 -16   14.75    2.59
   6  -1 -16   12.30    2.44
   6   1 -16   11.03    2.38
   6   1 -16   19.59    3.02
   6  -1 -16   20.07    2.97
   6  -1 -15 1354.97   35.28
   6   1 -15 1373.62   35.20
   6   1 -15 1357.13   34.93
   6   1 -15 1384.35   35.20
   6  -1 -15 1374.28   35.01
   6   1 -15 1441.43   35.17
   6  -1 -15 1550.15   35.22
   6  -1 -15 1329.25   34.21
   6  -1 -15 1333.17   35.05
   6   1 -15 1382.15   35.73
   6  -1 -15 1597.39   36.19
   6   1 -15 1539.22   35.66
   6   1 -14   78.81    5.36
   6  -1 -14   71.15    5.33
   6   1 -14   74.56    5.41
   6   1 -14   79.90    5.42
   6   1 -14   72.65    5.33
   6   1 -14   71.74    5.32
   6  -1 -14   79.89    5.59
   6  -1 -14   78.88    5.65
   6  -1 -14   69.27    4.97
   6   1 -14   67.17    5.33
   6  -1 -14   86.36    5.69
   6   1 -14   87.09    5.72
   6  -1 -13  148.47    7.70
   6   1 -13  154.10    7.75
   6   1 -13  160.19    7.63
   6   1 -13  157.57    8.10
   6   1 -13  161.13    7.74
   6   1 -13  144.61    7.52
   6   1 -13  145.43    7.61
   6  -1 -13  137.71    7.43
   6  -1 -13  155.76    7.93
   6  -1 -13  167.02    8.17
   6  -1 -13  155.75    8.01
   6   1 -13  156.24    8.08
   6   1 -13  170.80    7.89
   6  -1 -13  183.15    8.23
   6   1 -12  126.54    6.39
   6  -1 -12  110.58    6.37
   6   1 -12  112.75    6.36
   6   1 -12  120.14    6.60
   6   1 -12  113.92    6.18
   6  -1 -12  116.45    6.44
   6   1 -12  112.54    6.33
   6   1 -12  115.93    6.41
   6  -1 -12  109.69    6.34
   6  -1 -12  105.18    6.27
   6  -1 -12  115.16    6.48
   6   1 -12  109.99    6.47
   6   1 -12  129.93    6.51
   6  -1 -12  132.99    6.60
   6   1 -11  620.58   17.63
   6   1 -11  628.51   17.26
   6  -1 -11  598.25   17.65
   6   1 -11  583.73   17.38
   6   1 -11  638.35   17.42
   6   1 -11  565.40   17.12
   6   1 -11  583.98   17.33
   6  -1 -11  592.86   17.43
   6  -1 -11  570.10   17.39
   6   1 -11  706.18   17.87
   6  -1 -11  695.65   17.84
   6   1 -11  589.59   17.79
   6  -1 -11  619.46   17.82
   6  -1 -11  621.42   17.59
   6  -1 -10   66.19    4.44
   6   1 -10   62.72    4.20
   6  -1 -10   63.72    4.38
   6   1 -10   65.59    4.41
   6   1 -10   72.08    4.74
   6  -1  -9  822.50   20.56
   6   1  -9  803.89   20.04
   6  -1  -9  808.39   20.47
   6   1  -9  749.98   20.06
   6   1  -9  738.10   20.31
   6  -1  -8  921.80   22.26
   6   1  -8  905.92   21.72
   6  -1  -8  899.36   22.25
   6   1  -8  905.38   22.19
   6  -1  -8  891.44   20.64
   6  -1  -7  353.15   10.78
   6  -1  -7  364.11    9.94
   6  -1  -7  357.69   10.52
   6   1  -7  350.57   11.23
   6  -1  -6  154.43    6.04
   6  -1  -6  151.50    6.03
   6   1  -6  141.68    5.85
   6   1  -6  150.59    5.45
   6  -1  -6  149.81    5.43
   6  -1  -6  158.66    5.99
   6   1  -6  150.94    6.40
   6  -1  -5  373.66   10.42
   6   1  -5  374.04   10.64
   6  -1  -5  364.68   10.56
   6   1  -5  361.93   10.03
   6  -1  -5  380.82   10.06
   6   1  -5  371.89   11.18
   6  -1  -4   25.32    2.07
   6  -1  -4   30.98    2.35
   6   1  -4   29.08    2.26
   6   1  -4   26.35    2.01
   6  -1  -4   24.81    1.92
  -6   1   4   24.74    2.06
   6  -1  -3    0.71    0.60
   6   1  -3    0.66    0.49
   6   1  -3    1.08    0.57
   6  -1  -3    0.32    0.50
  -6   1   3    0.66    0.47
   6  -1  -2  287.39    8.15
  -6   1   2  290.99    8.78
   6  -1  -2  301.49    8.65
   6   1  -2  271.99    8.41
   6  -1  -2  294.02    8.45
   6   1  -2  284.56    8.26
  -6  -1   2  279.45    7.76
   6  -1  -1 1349.22   29.80
   6  -1  -1 1373.02   30.59
   6   1  -1 1422.10   29.99
  -6  -1   1 1437.01   29.52
   6  -1  -1 1420.13   29.65
  -6   1   1 1380.06   30.53
   6  -1   0  294.46    9.02
   6   1   0  291.66    8.45
  -6  -1   0  282.42    8.25
   6  -1   0  285.11    8.09
  -6   1   0  290.99    9.03
   6  -1   1  136.77    4.93
  -6   1  -1  142.59    5.92
   6  -1   1  140.63    5.76
   6   1   1  150.29    5.51
  -6  -1  -1  146.62    5.43
   6  -1   1  144.06    5.25
  -6   1  -2   15.25    1.86
   6  -1   2   15.29    1.77
  -6  -1  -2   17.59    1.79
   6  -1   2   20.47    1.82
  -6  -1  -3  657.49   17.89
  -6   1  -3  641.34   17.78
   6  -1   3  691.37   17.45
  -6  -1  -3  721.60   17.44
   6  -1   3  704.04   16.78
  -6   1  -3  731.04   18.16
   6  -1   4   53.49    3.17
   6  -1   4   48.48    3.25
   6   1   4   53.40    3.17
  -6  -1  -4   44.18    2.85
  -6  -1  -4   38.61    3.32
  -6   1  -4   44.60    3.53
   6  -1   5  535.34   13.94
   6  -1   5  535.03   14.48
   6   1   5  530.38   14.00
  -6  -1  -5  487.16   15.30
  -6   1  -5  491.64   15.27
   6  -1   6  433.59   12.21
   6  -1   6  435.85   12.71
   6   1   6  433.13   12.39
  -6   1  -6  401.70   13.67
  -6   1  -7  121.25    6.85
  -6  -1  -7  129.50    7.30
  -6   1  -7  113.40    6.88
  -6   1  -7  137.09    7.53
   6  -1   7  128.08    5.89
   6  -1   7  136.90    6.33
   6   1   7  129.06    5.99
  -6  -1  -7  139.65    6.45
  -6  -1  -8   29.12    2.95
  -6   1  -8   21.67    2.95
   6  -1   8   29.30    2.79
   6  -1   8   35.68    3.21
   6   1   8   26.92    2.74
  -6   1  -8   27.59    3.65
  -6  -1  -8   19.51    3.19
  -6   1  -8   28.61    3.56
  -6  -1  -8   25.30    3.31
  -6  -1  -9 1934.75   42.51
  -6   1  -9 1820.46   45.05
   6  -1   9 1887.92   41.91
   6   1   9 1859.32   41.90
  -6   1  -9 1843.38   45.90
  -6  -1  -9 1825.48   45.83
  -6  -1 -10   19.64    2.63
  -6  -1 -10   20.17    3.60
  -6   1 -10   23.20    4.02
  -6  -1 -10   18.18    3.02
  -6   1 -10   27.75    3.88
   6  -1  10   21.77    2.65
   6   1  10   19.81    2.59
  -6   1 -10   21.28    3.49
  -6   1 -11   67.51    6.43
  -6  -1 -11   87.47    6.54
  -6  -1 -11   64.21    6.35
  -6   1 -11   75.53    6.44
   6  -1  11   79.43    5.30
  -6  -1 -11   64.74    6.23
  -6   1 -11   68.96    6.40
  -6  -1 -12   78.88    6.37
  -6   1 -12   72.24    6.77
  -6  -1 -12   79.62    7.09
  -6   1 -12   87.91    7.05
   6  -1  12   71.88    5.18
  -6   1 -12   64.50    6.33
  -6  -1 -12   69.27    6.53
  -6   1 -13  454.89   17.50
  -6   1 -13  406.25   17.04
  -6  -1 -13  426.49   17.78
  -6  -1 -13  423.40   16.31
  -6   1 -13  432.03   17.87
  -6   1 -14    8.73    2.52
  -6  -1 -14    4.97    2.24
  -6   1 -14    8.71    2.62
  -6  -1 -14   11.07    2.58
  -6  -1 -14    9.37    2.39
  -6  -1 -15    1.02    1.32
  -6  -1 -15    0.36    1.65
  -6   1 -15    1.44    1.57
  -6   1 -15    1.38    1.46
  -6  -1 -16   65.51    5.69
  -6  -1 -16   67.62    5.93
  -6   1 -16   56.50    5.45
  -6   1 -16   62.33    5.58
  -6  -1 -17  309.61   12.36
  -6  -1 -17  287.25   12.30
  -6   1 -17  290.57   12.20
  -6   1 -17  317.59   12.46
  -6  -1 -18    9.79    1.90
  -6   1 -18   15.27    2.34
  -6   1 -18   11.08    2.10
  -6  -1 -18    7.73    1.83
  -6   1 -19   40.47    3.20
  -6  -1 -19   37.78    3.18
  -6   1 -19   35.39    3.05
   6   2 -23   33.01    2.54
   6  -2 -22  126.15    5.91
   6   2 -22  109.55    5.44
   6  -2 -21    2.35    1.10
   6   2 -21    4.24    1.26
   6  -2 -20    2.49    1.18
   6  -2 -20    3.82    1.46
   6   2 -20    4.82    1.63
   6   2 -20    2.01    1.14
   6   2 -20    3.13    1.20
   6  -2 -19   12.79    2.36
   6  -2 -19   15.72    2.73
   6   2 -19   14.72    2.72
   6   2 -19   16.14    2.60
   6   2 -19   15.59    2.44
   6   2 -19   17.01    2.79
   6  -2 -18    1.60    1.04
   6  -2 -18    3.73    1.50
   6   2 -18    3.70    1.49
   6   2 -18    1.53    1.19
   6   2 -18    3.06    1.29
   6   2 -18    3.68    1.55
   6   2 -17   32.40    3.81
   6   2 -17   33.40    3.53
   6  -2 -17   36.68    3.93
   6  -2 -17   32.54    3.93
   6   2 -17   24.77    3.34
   6   2 -17   38.84    4.12
   6   2 -17   35.65    3.93
   6   2 -17   35.86    3.98
   6   2 -16  150.78    8.19
   6   2 -16  131.29    7.16
   6   2 -16  128.97    7.46
   6   2 -16  141.59    8.06
   6  -2 -16  130.86    7.66
   6  -2 -16  129.54    7.89
   6   2 -16  163.20    8.28
   6   2 -16  153.91    8.29
   6   2 -15    9.24    2.10
   6   2 -15    7.08    1.66
   6   2 -15    9.03    2.02
   6   2 -15    8.50    2.03
   6   2 -15    5.55    1.72
   6  -2 -15    5.97    1.91
   6  -2 -15    7.06    1.76
   6  -2 -15    9.34    2.20
   6   2 -15    7.30    1.95
   6   2 -15    8.71    1.98
   6   2 -14    0.21    0.69
   6   2 -14    1.25    1.09
   6   2 -14    0.26    0.75
   6   2 -14   -0.24    0.93
   6  -2 -14    1.62    1.18
   6  -2 -14    0.28    0.87
   6  -2 -14   -0.27    0.98
   6   2 -14    0.30    0.99
   6   2 -14    2.51    1.24
   6   2 -14    0.86    0.89
   6   2 -13   10.81    1.86
   6   2 -13   12.60    2.17
   6   2 -13    9.91    2.02
   6  -2 -13    9.68    2.05
   6  -2 -13   12.64    2.35
   6  -2 -13   13.35    2.40
   6   2 -13   10.71    2.30
   6   2 -13   11.04    2.12
   6   2 -13    8.94    1.94
   6   2 -12  968.86   24.50
   6   2 -12  917.32   23.14
   6   2 -12  864.59   24.31
   6  -2 -12  889.19   24.55
   6  -2 -12  962.32   25.01
   6  -2 -12  929.40   25.05
   6   2 -12  893.85   24.97
   6   2 -12  916.81   25.09
   6   2 -12  919.68   24.26
   6   2 -12  876.66   23.83
   6   2 -11 1427.90   34.66
   6   2 -11 1446.67   34.50
   6   2 -11 1454.73   33.71
   6   2 -11 1390.92   33.35
   6   2 -11 1486.81   33.81
   6   2 -11 1402.03   32.42
   6   2 -11 1366.81   33.85
   6  -2 -11 1324.95   33.76
   6  -2 -11 1408.49   34.14
   6  -2 -11 1420.44   34.27
   6  -2 -11 1396.44   34.33
   6  -2 -11 1504.05   34.65
   6  -2 -10   87.00    5.54
   6   2 -10   90.89    5.30
   6   2 -10   88.36    5.20
   6   2 -10   81.46    5.23
   6  -2 -10   93.09    5.63
   6  -2 -10   97.96    5.72
   6  -2 -10   91.45    5.51
   6   2 -10   98.42    5.50
   6   2 -10   83.08    4.64
   6   2 -10   87.21    5.61
   6   2  -9  160.17    7.52
   6   2  -9  159.14    6.98
   6  -2  -9  172.42    7.63
   6  -2  -8   11.34    1.82
   6   2  -8    1.25    0.78
   6   2  -8   11.43    1.86
   6  -2  -8    2.24    0.92
   6   2  -7 1959.81   41.92
   6   2  -7 1901.25   42.02
   6  -2  -7 1936.97   42.81
   6  -2  -7 1991.56   42.84
   6  -2  -6  425.74   12.52
   6   2  -6  410.75   11.98
  -6   2   6  417.38   12.08
   6   2  -6  398.72   12.50
   6  -2  -5   19.56    2.17
   6   2  -5   23.82    2.15
   6   2  -5   22.50    2.13
   6   2  -5   19.41    2.22
  -6   2   5   25.11    2.35
  -6  -2   5   21.25    1.85
   6  -2  -4  907.03   21.75
   6   2  -4  898.30   20.89
   6   2  -4  909.89   21.03
   6   2  -4  868.59   21.78
  -6   2   4  893.52   21.66
  -6  -2   4  924.46   20.68
   6  -2  -3 1369.78   30.38
   6   2  -3 1346.21   29.30
   6   2  -3 1359.65   29.39
   6   2  -3 1264.99   30.11
  -6   2   3 1367.24   30.34
  -6  -2   3 1389.85   29.00
  -6  -2   3 1331.78   29.15
   6  -2  -2 4759.55   94.90
   6   2  -2 4825.62   93.95
  -6   2   2 4602.52   94.90
  -6  -2   2 4761.44   93.71
  -6  -2   2 4847.26   94.03
   6  -2  -1  897.17   21.35
   6   2  -1  901.09   20.48
  -6  -2   1  886.27   20.39
  -6  -2   1  881.76   20.51
  -6   2   1  868.41   21.41
  -6  -2   0  646.09   16.00
  -6  -2   0  635.55   16.00
   6  -2   0  657.10   15.62
  -6   2   0  635.67   16.91
   6  -2   0  687.45   16.86
  -6  -2  -1   16.99    1.84
  -6   2  -1   18.19    1.70
   6  -2   1   21.97    1.83
  -6   2  -1   20.06    2.21
  -6  -2  -2  979.96   23.03
  -6   2  -2  962.81   23.24
  -6   2  -2  990.08   22.13
   6  -2   2  969.65   23.38
   6  -2   2 1005.71   23.23
  -6   2  -2 1001.54   23.99
  -6   2  -3   59.26    3.86
   6  -2   3   63.94    3.89
  -6  -2  -3   63.05    3.86
   6  -2   3   62.64    3.79
   6   2   3   62.20    3.41
  -6   2  -3   58.16    3.94
  -6   2  -4   34.20    3.07
  -6  -2  -4   39.48    3.12
   6  -2   4   36.80    2.99
   6   2   4   37.22    2.72
   6  -2   4   42.29    3.14
  -6   2  -4   38.29    3.26
  -6   2  -5  253.83    9.78
  -6   2  -5  282.30    9.99
  -6  -2  -5  257.80    9.38
   6   2   5  252.80    8.63
   6  -2   5  267.97    9.23
  -6   2  -6 1034.27   26.70
  -6   2  -6 1031.84   25.72
  -6  -2  -6 1061.64   25.02
  -6   2  -6  933.38   25.67
  -6   2  -6  950.26   25.78
  -6  -2  -6 1034.26   25.49
   6   2   6 1025.58   24.33
   6  -2   6 1035.96   24.89
  -6  -2  -6 1025.00   25.03
  -6   2  -7    3.50    1.41
  -6   2  -7    7.15    1.79
  -6  -2  -7    8.84    1.68
  -6   2  -7    6.98    1.83
   6  -2   7    4.92    1.34
   6   2   7    5.82    1.32
  -6  -2  -7    7.28    1.53
  -6   2  -8  115.40    7.28
  -6   2  -8  112.04    6.74
  -6  -2  -8  116.58    6.16
   6  -2   8  116.31    6.12
   6   2   8  120.71    6.14
  -6   2  -8  110.24    6.93
  -6  -2  -8  110.61    6.12
  -6   2  -9  322.63   13.33
  -6   2  -9  282.01   12.55
   6  -2   9  324.83   11.60
   6   2   9  348.80   11.75
  -6   2  -9  292.17   13.00
  -6  -2  -9  327.63   11.72
  -6  -2  -9  318.35   13.55
  -6  -2 -10   51.12    5.22
  -6   2 -10   47.95    5.00
   6  -2  10   45.89    4.04
   6   2  10   45.78    4.00
  -6   2 -10   41.53    4.63
  -6  -2 -10   47.93    4.15
  -6  -2 -11   26.59    3.86
  -6   2 -11   29.71    4.02
   6  -2  11   29.68    3.37
   6   2  11   28.52    3.30
  -6   2 -11   34.78    4.35
  -6  -2 -11   31.15    3.41
  -6   2 -12    2.86    1.51
  -6  -2 -12    3.27    1.70
  -6   2 -12    5.49    2.05
  -6  -2 -13    4.25    1.75
  -6   2 -13    0.72    0.94
  -6  -2 -13    0.72    1.18
  -6  -2 -13    1.08    1.33
  -6   2 -13    1.35    1.18
  -6   2 -14    6.37    2.19
  -6  -2 -14    3.48    1.63
  -6  -2 -14    5.23    1.96
  -6   2 -15    0.99    1.22
  -6  -2 -15   -0.32    1.05
  -6  -2 -15    0.33    0.94
  -6  -2 -15   -0.65    1.20
  -6   2 -16   43.20    4.47
  -6  -2 -16   44.39    4.57
  -6  -2 -16   41.76    4.32
  -6   2 -17   74.74    5.40
  -6  -2 -17   64.04    5.12
  -6  -2 -17   69.28    5.10
  -6   2 -18   29.24    3.01
  -6  -2 -18   25.38    2.70
  -6  -2 -18   22.82    2.75
   6  -3 -22    5.25    1.21
  -6   3  22    2.68    0.92
   6  -3 -21    3.90    1.17
   6   3 -21    4.19    1.24
  -6   3  21    3.67    1.14
   6   3 -20   47.96    3.80
   6   3 -20   45.05    3.99
   6  -3 -20   46.53    4.18
   6  -3 -20   46.72    3.97
   6   3 -19   53.23    4.27
   6   3 -19   61.66    4.94
   6  -3 -19   55.56    4.48
   6  -3 -19   56.31    4.81
   6  -3 -19   61.46    4.79
   6   3 -18   96.39    6.03
   6   3 -18  104.66    6.69
   6  -3 -18   99.71    6.33
   6  -3 -18   93.81    6.31
   6  -3 -18  115.48    7.02
   6   3 -17  358.38   13.72
   6  -3 -17  339.65   13.08
   6  -3 -17  345.59   13.54
   6  -3 -17  361.11   13.95
   6   3 -17  398.79   14.39
   6   3 -17  343.65   12.89
   6   3 -17  375.57   14.20
   6   3 -16   48.01    4.58
   6  -3 -16   48.66    4.62
   6  -3 -16   52.61    4.91
   6  -3 -16   48.42    4.97
   6   3 -16   52.78    4.81
   6   3 -16   57.31    4.63
   6   3 -16   55.84    5.02
   6   3 -15   55.99    4.95
   6  -3 -15   54.72    4.86
   6  -3 -15   47.51    4.63
   6  -3 -15   59.10    5.44
   6   3 -15   61.41    5.11
   6   3 -15   54.72    4.56
   6   3 -15   62.74    5.19
   6   3 -14  432.91   15.03
   6   3 -14  433.00   14.29
   6   3 -14  392.73   14.68
   6  -3 -14  401.46   14.92
   6  -3 -14  392.25   15.41
   6   3 -14  399.47   15.44
   6   3 -14  459.31   15.53
   6   3 -14  425.61   16.18
   6   3 -13  118.73    6.94
   6   3 -13  112.47    6.36
   6   3 -13  105.89    6.66
   6  -3 -13  109.15    6.86
   6  -3 -13  110.04    7.22
   6   3 -13  108.87    7.14
   6   3 -13  113.59    7.48
   6   3 -13  112.37    6.83
   6   3 -12    3.18    1.31
   6   3 -12    4.13    1.45
   6   3 -12    3.69    1.25
   6   3 -12    5.19    1.54
   6   3 -12    2.98    1.16
   6  -3 -12    4.05    1.42
   6  -3 -12    5.84    1.78
   6  -3 -12    3.77    1.37
   6   3 -12    2.75    1.20
   6   3 -11   33.02    3.67
   6   3 -11   30.05    3.57
   6   3 -11   29.07    3.25
   6   3 -11   30.66    3.28
   6   3 -11   31.76    3.07
   6   3 -11   28.52    3.25
   6  -3 -11   30.08    3.43
   6  -3 -11   32.46    3.64
   6  -3 -11   32.49    3.52
   6  -3 -11   32.62    3.65
   6  -3 -11   36.38    3.80
   6   3 -10  197.85    8.71
   6   3 -10  213.42    8.41
   6   3 -10  198.22    8.83
   6   3 -10  190.85    9.04
   6  -3 -10  193.22    9.15
   6  -3 -10  198.06    9.02
   6  -3 -10  211.12    9.40
   6  -3 -10  188.54    9.03
   6  -3  -9  738.09   20.74
   6   3  -9  718.34   20.63
   6   3  -9  741.29   20.07
   6   3  -9  801.31   20.32
   6   3  -9  731.48   19.18
   6   3  -9  704.00   20.04
   6  -3  -9  729.72   20.89
   6  -3  -9  762.67   21.06
   6  -3  -9  684.99   20.34
   6   3  -8   99.95    5.91
   6  -3  -8  100.56    5.91
   6   3  -8  107.09    5.69
   6   3  -8  120.75    6.37
   6  -3  -8  108.22    6.21
   6   3  -8  100.97    5.18
   6   3  -8   97.14    5.60
   6  -3  -8  108.74    6.19
   6   3  -8   95.24    5.53
   6  -3  -8  109.98    6.23
   6   3  -7   38.43    2.93
   6  -3  -7   42.05    3.65
   6   3  -7   35.46    3.30
  -6   3   7   38.19    3.40
   6   3  -7   32.96    3.14
   6  -3  -7   36.47    3.49
   6  -3  -6   83.87    5.20
  -6   3   6   87.71    5.11
   6   3  -6   85.82    5.02
   6  -3  -6   80.22    5.22
   6  -3  -5  628.75   17.17
  -6   3   5  591.66   16.58
   6   3  -5  544.06   16.09
   6   3  -5  581.16   16.19
  -6  -3   5  585.82   15.34
   6  -3  -4  466.08   14.00
  -6   3   4  463.60   13.91
   6   3  -4  439.19   13.12
  -6  -3   4  457.82   12.65
  -6  -3   4  435.72   12.54
   6  -3  -3  308.42   10.94
  -6   3   3  324.07   11.03
   6   3  -3  338.93   10.62
  -6  -3   3  339.37   10.18
  -6  -3   3  334.42   10.24
  -6  -3   2  101.48    4.88
  -6  -3   2  103.53    4.92
  -6   3   2   89.37    5.15
   6  -3  -2   94.65    5.32
  -6  -3   1 1252.81   28.72
  -6  -3   1 1274.65   28.80
  -6   3   1 1264.12   29.97
   6  -3  -1 1284.44   30.05
  -6  -3   0 1276.32   29.44
  -6  -3   0 1301.35   29.42
  -6   3   0 1294.70   30.59
   6  -3   0 1339.13   30.66
  -6   3   0 1297.98   29.00
  -6  -3  -1   90.56    4.80
  -6  -3  -1   98.64    4.86
  -6   3  -1   89.01    5.22
   6  -3   1   95.99    5.32
  -6   3  -1   94.91    4.63
  -6  -3  -2   57.03    3.80
  -6  -3  -2   54.70    3.58
  -6   3  -2   54.94    3.49
  -6   3  -2   53.13    3.98
  -6  -3  -3  459.29   13.71
  -6  -3  -3  457.95   13.77
  -6  -3  -3  467.65   13.42
  -6   3  -3  473.67   14.07
  -6   3  -3  486.68   14.64
  -6   3  -3  474.34   14.98
  -6   3  -3  463.69   13.24
  -6   3  -4  492.62   13.76
   6  -3   4  461.36   14.15
  -6  -3  -4  454.33   13.87
  -6   3  -4  476.41   14.83
  -6  -3  -4  458.32   14.08
  -6   3  -4  448.42   14.34
  -6   3  -4  473.50   14.45
  -6  -3  -4  444.36   13.53
  -6   3  -4  467.55   15.28
  -6   3  -4  490.70   14.77
  -6  -3  -5   57.40    4.10
  -6   3  -5   51.00    4.22
  -6   3  -5   54.50    4.27
   6  -3   5   49.12    3.89
   6   3   5   56.04    3.66
  -6  -3  -5   63.41    4.41
  -6  -3  -5   55.99    4.02
  -6   3  -5   54.41    4.63
  -6  -3  -6   80.32    5.08
  -6   3  -6   73.79    5.34
  -6   3  -6   84.10    5.57
  -6  -3  -6   74.64    5.03
  -6  -3  -6   78.17    5.22
   6  -3   6   82.79    5.17
   6   3   6   79.28    4.60
  -6  -3  -6   80.36    5.01
  -6   3  -6   80.99    5.84
  -6   3  -7  268.47   11.52
  -6   3  -7  287.76   11.63
  -6  -3  -7  293.16   10.91
  -6  -3  -7  286.37   10.68
   6  -3   7  292.61   11.00
  -6  -3  -7  295.58   11.25
   6   3   7  293.31   10.28
  -6   3  -8  592.82   20.25
  -6   3  -8  565.86   19.22
  -6   3  -8  650.79   19.79
  -6  -3  -8  640.21   18.40
  -6  -3  -8  619.54   18.12
   6  -3   8  605.76   18.16
   6   3   8  613.28   17.54
  -6   3  -9  156.55    9.45
  -6  -3  -9  176.89    8.41
  -6   3  -9  154.63    8.95
  -6  -3  -9  176.57    8.29
   6  -3   9  163.68    8.15
   6   3   9  183.84    8.18
  -6  -3  -9  168.74    9.93
  -6   3  -9  163.68    9.01
  -6   3 -10  823.85   25.88
  -6   3 -10  835.25   25.01
  -6  -3 -10  794.52   25.86
   6  -3  10  831.73   23.39
   6   3  10  841.00   22.82
  -6   3 -10  833.52   24.79
  -6  -3 -10  828.59   22.95
  -6  -3 -10  836.35   23.01
  -6  -3 -11   12.04    2.62
  -6   3 -11   13.65    2.76
  -6  -3 -11   14.10    2.37
  -6   3 -11   18.02    3.30
  -6  -3 -11   17.64    3.33
  -6   3 -12  110.82    8.02
  -6  -3 -12  102.21    7.34
  -6  -3 -12  114.58    8.27
  -6   3 -12  104.78    7.45
  -6   3 -13   66.06    6.09
  -6  -3 -13   60.85    5.64
  -6  -3 -13   74.97    6.56
  -6   3 -13   69.70    6.08
  -6   3 -14  115.58    7.70
  -6  -3 -14  112.57    7.53
  -6  -3 -14  109.15    7.74
  -6   3 -14  106.81    7.31
  -6   3 -15   11.15    2.35
  -6   3 -15   10.10    2.25
  -6  -3 -15   13.65    2.62
  -6  -3 -15   12.82    2.53
  -6   3 -16   95.51    6.20
  -6  -3 -16   95.94    6.40
  -6  -3 -16   98.82    6.34
  -6   3 -17   50.80    4.07
  -6  -3 -17   57.83    4.42
  -6   3 -18   72.60    4.22
  -6  -3 -18   60.58    3.98
  -6   4  21  109.29    5.17
   6  -4 -21  155.09    6.05
  -6   4  20   18.88    2.33
   6  -4 -20   22.84    2.55
   6  -4 -20   22.09    2.47
  -6   4  19    0.20    0.83
   6  -4 -19    1.43    0.93
   6   4 -19    1.03    0.93
   6  -4 -19    0.82    0.90
   6  -4 -18    2.10    1.25
   6   4 -18   -0.23    0.84
   6  -4 -18    0.46    0.98
  -6   4  18    2.59    1.26
   6   4 -18    1.04    0.94
   6   4 -17  539.54   16.38
   6   4 -17  541.48   16.89
   6  -4 -17  491.90   16.49
   6  -4 -17  496.80   16.65
   6   4 -17  554.09   17.74
  -6   4  17  474.66   16.44
   6   4 -16    7.72    1.89
   6   4 -16    9.54    2.02
   6  -4 -16    6.67    1.97
   6   4 -16    9.63    2.23
   6  -4 -16   10.29    2.15
   6   4 -15    3.43    1.42
   6   4 -15    3.66    1.43
   6  -4 -15    4.88    1.82
   6   4 -15    6.00    2.01
   6  -4 -15    4.99    1.62
   6   4 -14   10.97    2.33
   6   4 -14   10.76    2.18
   6  -4 -14   11.74    2.59
   6   4 -14    8.67    2.02
   6   4 -13  511.59   16.99
   6  -4 -13  520.07   18.24
   6   4 -13  461.42   16.15
   6   4 -13  512.58   16.31
   6  -4 -12   52.81    5.00
   6   4 -12   45.41    4.10
   6  -4 -12   42.47    4.40
   6   4 -12   43.61    4.80
   6   4 -12   43.74    4.22
   6  -4 -11  158.35    8.84
   6   4 -11  153.88    7.66
   6  -4 -11  140.69    8.12
  -6   4  11  151.07    8.11
   6   4 -11  146.23    7.83
   6   4 -11  145.85    8.65
   6   4 -10   13.34    2.29
   6   4 -10   17.22    2.44
   6  -4 -10   12.73    2.50
   6  -4 -10   13.27    2.53
  -6   4  10   14.85    2.54
   6  -4 -10   11.98    2.36
   6  -4  -9  198.82    9.69
   6  -4  -9  185.86    9.46
   6   4  -9  199.62    9.10
  -6   4   9  188.88    8.91
   6  -4  -9  192.82    9.41
   6  -4  -8  101.06    6.54
   6  -4  -8   95.62    6.41
   6   4  -8   81.68    5.57
  -6   4   8  102.98    6.13
   6   4  -8   89.73    6.03
   6   4  -7  401.38   14.03
  -6   4   7  389.98   13.44
   6   4  -7  397.29   13.64
   6  -4  -7  412.06   14.75
   6  -4  -7  420.70   14.55
   6   4  -7  404.31   13.57
   6  -4  -7  406.80   14.68
  -6   4   7  389.18   13.92
  -6   4   6  996.33   25.96
   6   4  -6  982.28   25.52
   6  -4  -6  982.19   26.23
   6  -4  -6  980.16   26.01
   6  -4  -6  959.96   26.29
  -6  -4   6  942.29   23.83
   6   4  -6  951.65   25.05
  -6   4   6  981.02   25.02
   6   4  -6  951.44   24.94
   6  -4  -6  957.81   26.46
  -6   4   5  241.50   10.02
   6   4  -5  239.75    9.61
   6  -4  -5  239.26   10.07
   6  -4  -5  223.12    9.74
   6   4  -5  219.27    9.25
  -6   4   5  217.69    9.01
  -6  -4   5  247.32    9.12
   6  -4  -5  215.71    9.90
  -6  -4   5  227.66    8.75
   6   4  -5  214.33    9.07
   6  -4  -5  221.50   10.17
   6   4  -4  302.64   10.92
   6  -4  -4  274.90   11.08
  -6  -4   4  296.02   10.38
   6  -4  -4  284.83   11.54
  -6  -4   4  297.91   10.31
  -6   4   4  295.53   10.59
   6   4  -4  279.63   10.60
   6   4  -4  279.13   10.55
   6  -4  -4  285.09   11.78
  -6   4   4  300.21   11.40
  -6   4   3    0.23    0.85
   6   4  -3    0.58    0.60
  -6   4   3    0.53    0.71
  -6  -4   3    0.90    0.79
  -6  -4   3    0.36    0.62
  -6   4   3    2.46    1.15
   6   4  -3    1.19    0.86
   6   4  -3    0.20    0.61
   6  -4  -3    0.26    0.74
   6  -4  -3    1.16    1.01
  -6   4   2  398.27   12.17
   6  -4  -2  398.77   13.60
  -6   4   2  369.11   12.16
  -6  -4   2  385.38   12.37
  -6  -4   2  407.28   12.59
  -6   4   2  377.94   12.50
   6   4  -2  408.05   12.98
   6   4  -2  391.16   12.85
   6  -4  -2  400.27   14.30
  -6   4   2  385.97   13.42
  -6   4   1  169.82    8.13
  -6   4   1  168.94    7.52
  -6  -4   1  174.08    7.48
  -6  -4   1  176.32    7.44
  -6   4   1  168.02    7.34
   6   4  -1  165.43    7.56
  -6   4   1  174.03    7.21
   6  -4  -1  171.65    8.20
   6  -4   0 1060.28   26.88
  -6   4   0 1050.45   25.12
  -6   4   0 1046.79   27.02
  -6   4   0 1010.55   25.65
  -6  -4   0  993.28   25.41
  -6  -4   0 1021.85   25.30
  -6   4   0 1061.00   25.61
  -6   4   0 1021.28   26.68
   6   4   0 1055.46   25.96
   6  -4   1 1024.35   26.22
  -6   4  -1 1035.65   24.72
  -6   4  -1  999.72   26.02
  -6   4  -1  985.47   25.19
  -6  -4  -1 1010.77   24.91
  -6   4  -1 1013.39   26.49
  -6  -4  -1  980.01   24.92
  -6   4  -1  939.93   25.56
  -6  -4  -1  991.81   24.69
   6  -4   2  199.09    9.05
  -6   4  -2  222.78    8.54
  -6   4  -2  194.08    8.81
  -6   4  -2  201.28    8.69
  -6  -4  -2  205.60    8.48
  -6   4  -2  210.13    9.40
  -6  -4  -2  190.90    8.31
  -6   4  -2  195.41    9.06
  -6  -4  -2  205.63    8.24
  -6  -4  -3  164.52    7.57
  -6   4  -3  172.78    8.48
  -6  -4  -3  161.33    7.23
  -6   4  -3  167.88    7.99
  -6   4  -3  176.74    8.30
  -6   4  -3  177.27    8.58
   6  -4   3  172.41    8.30
  -6   4  -3  178.55    7.76
  -6  -4  -3  158.18    7.59
  -6  -4  -3  166.39    7.29
  -6   4  -3  164.43    8.39
  -6  -4  -4   45.57    3.89
  -6  -4  -4   38.87    3.49
  -6   4  -4   44.46    4.06
  -6   4  -4   44.79    4.31
  -6   4  -4   39.25    3.61
   6  -4   4   45.39    4.18
  -6   4  -4   44.87    4.32
  -6  -4  -4   45.21    3.92
  -6  -4  -5  116.73    6.37
  -6   4  -5  120.67    7.45
  -6   4  -5  130.08    7.28
  -6  -4  -5  122.51    6.66
  -6  -4  -5  127.07    6.91
  -6   4  -5  120.60    7.42
  -6   4  -6  117.30    7.69
  -6  -4  -6  135.70    7.11
  -6  -4  -6  132.67    6.94
  -6   4  -6  126.43    7.43
  -6   4  -6  128.84    7.98
  -6  -4  -6  130.39    7.15
  -6  -4  -6  132.73    7.53
  -6   4  -6  122.56    7.68
  -6   4  -7  473.38   17.65
  -6  -4  -7  477.46   15.78
  -6  -4  -7  482.79   15.58
  -6   4  -7  486.25   17.00
  -6   4  -7  527.51   18.11
  -6   4  -7  466.61   17.18
  -6  -4  -7  514.61   16.50
  -6  -4  -7  527.20   17.24
  -6  -4  -8  105.91    6.43
  -6  -4  -8   99.70    6.78
  -6  -4  -8   96.70    6.36
  -6   4  -8   92.31    6.87
  -6  -4  -8  109.31    6.45
  -6   4  -8   86.51    6.80
  -6   4  -8  102.38    7.02
  -6   4  -9  265.27   12.82
  -6  -4  -9  279.72   11.15
  -6  -4  -9  262.21   13.24
  -6   4  -9  262.87   12.17
  -6  -4  -9  267.32   11.04
  -6  -4 -10   13.37    2.95
  -6   4 -10    9.69    2.46
  -6  -4 -10   13.32    2.37
  -6  -4 -10   19.62    2.85
  -6   4 -10   10.02    2.42
  -6  -4 -11  602.06   21.99
  -6   4 -11  643.26   21.90
  -6  -4 -11  633.48   19.04
  -6  -4 -11  632.73   19.04
  -6   4 -11  636.92   20.95
  -6  -4 -12    4.51    1.87
  -6   4 -12    6.95    2.19
  -6  -4 -13    1.75    1.48
  -6   4 -13    0.65    1.08
  -6  -4 -14   58.19    5.36
  -6   4 -14   67.53    5.58
  -6  -4 -15  437.65   15.64
  -6   4 -15  470.17   15.51
  -6  -4 -16   11.69    2.12
  -6   4 -16   12.16    2.04
  -6  -4 -17    5.80    1.32
   6  -5 -19    2.03    0.90
   6  -5 -19    2.44    0.99
  -6   5  19    2.35    0.98
   6  -5 -18   63.96    4.25
   6  -5 -18   57.82    4.27
  -6   5  18   54.54    4.11
   6  -5 -17  151.67    7.24
  -6   5  17  145.45    7.39
   6  -5 -17  142.84    7.35
   6  -5 -16  310.63   12.67
  -6   5  16  297.05   11.73
   6  -5 -16  304.38   11.52
   6  -5 -15    0.74    1.04
  -6   5  15    2.14    1.29
   6  -5 -15    2.11    1.37
   6   5 -15    2.64    1.27
   6  -5 -14  208.31   10.55
  -6   5  14  221.87   10.31
   6  -5 -14  207.01    9.67
   6   5 -14  211.47   10.54
   6   5 -14  227.92   10.24
  -6   5  13   13.81    2.63
   6  -5 -13    7.14    2.01
   6   5 -13   10.50    2.21
  -6   5  12  293.13   12.40
   6  -5 -12  292.69   13.19
   6   5 -12  316.44   12.30
   6  -5 -11  178.42    9.80
  -6   5  11  184.30    9.39
   6   5 -10  657.67   20.54
  -6   5  10  688.39   20.72
   6  -5 -10  674.55   21.64
   6  -5 -10  649.16   20.85
   6  -5 -10  625.51   21.10
   6   5  -9   10.01    2.23
  -6   5   9    7.39    1.98
   6  -5  -9    7.60    2.06
   6  -5  -9   10.13    2.35
   6  -5  -9    8.07    2.07
   6   5  -8  105.80    7.06
   6  -5  -8   86.56    6.67
   6  -5  -8   93.73    6.79
   6  -5  -8   94.19    6.50
  -6   5   8   87.70    6.16
   6   5  -8   94.27    6.36
  -6   5   8   90.30    6.56
   6   5  -8   90.55    6.18
   6  -5  -8   86.27    6.68
   6   5  -7   12.65    2.51
   6  -5  -7   17.51    2.99
   6  -5  -7   19.29    3.06
   6  -5  -7   16.84    2.80
  -6   5   7   15.39    2.65
   6   5  -7   14.30    2.49
  -6   5   7   18.43    2.99
   6   5  -7   14.68    2.48
   6  -5  -7   18.33    3.19
   6   5  -6 1025.43   27.20
   6  -5  -6  951.07   27.53
  -6  -5   6  972.36   25.34
   6  -5  -6  984.02   27.38
   6  -5  -6  953.46   26.68
  -6   5   6  967.41   26.07
   6   5  -6  959.80   26.27
   6   5  -6  955.06   26.10
   6  -5  -6  992.76   28.18
  -6   5   6  957.66   27.22
  -6   5   5    1.18    0.98
   6   5  -5    1.59    0.98
   6  -5  -5    0.61    0.95
  -6  -5   5    1.63    1.15
  -6  -5   5    1.11    0.97
   6  -5  -5    0.27    0.90
   6  -5  -5    1.43    1.21
  -6   5   5    4.58    1.57
   6   5  -5    1.51    1.06
   6  -5  -5    1.29    1.07
   6   5  -5    1.99    1.27
   6  -5  -5    1.76    1.19
  -6   5   5    2.05    0.99
  -6   5   4  500.18   17.26
   6   5  -4  538.52   17.01
  -6  -5   4  487.00   15.82
   6  -5  -4  493.19   17.34
  -6  -5   4  505.27   15.86
   6  -5  -4  491.97   17.01
   6  -5  -4  495.25   16.78
  -6   5   4  513.17   16.29
   6   5  -4  492.95   16.27
   6   5  -4  487.97   16.26
   6  -5  -4  532.88   18.31
  -6   5   4  507.13   15.39
   6  -5  -4  503.07   17.28
  -6   5   3  202.41    9.81
   6   5  -3  183.89    8.97
  -6  -5   3  192.03    8.74
   6  -5  -3  195.35    9.77
  -6  -5   3  197.68    8.84
   6  -5  -3  192.51    9.40
  -6   5   3  196.14    8.96
   6   5  -3  199.66    9.11
   6   5  -3  185.03    8.85
   6  -5  -3  188.83   10.03
  -6   5   3  189.07    8.28
   6  -5  -3  200.02    9.74
  -6   5   2   41.53    4.32
   6   5  -2   57.93    4.74
   6  -5  -2   55.03    5.21
   6   5  -2   48.50    4.27
   6  -5  -2   52.16    4.66
  -6   5   2   54.90    4.52
   6   5  -2   54.54    4.47
  -6   5   2   58.30    4.28
   6  -5  -2   49.02    4.67
  -6  -5   2   46.48    4.09
   6  -5  -2   52.62    4.83
  -6  -5   2   48.73    4.16
   6  -5  -1  283.35   12.44
   6   5  -1  267.14   10.85
  -6   5   1  259.63   10.66
  -6   5   1  261.93   11.38
  -6   5   1  263.05   10.15
   6  -5  -1  267.73   11.60
  -6  -5   1  280.40   10.87
  -6  -5   1  272.35   10.60
   6  -5   0  741.35   22.85
   6   5   0  719.40   20.76
  -6   5   0  720.12   20.81
  -6   5   0  700.12   21.55
  -6   5   0  756.32   20.45
   6  -5   0  711.34   21.67
  -6  -5   0  718.68   20.64
  -6  -5   0  737.81   20.46
  -6  -5  -1  529.34   16.07
   6  -5   1  482.85   17.57
  -6   5  -1  515.33   16.44
  -6   5  -1  491.56   16.76
  -6  -5  -1  492.57   16.02
  -6  -5  -1  515.09   15.87
  -6   5  -1  498.26   15.74
   6  -5   1  492.65   16.90
   6  -5   2   67.03    5.71
   6  -5   2   65.47    5.36
  -6   5  -2   59.81    4.67
  -6  -5  -2   65.39    4.86
  -6  -5  -2   58.71    4.67
  -6   5  -2   59.31    5.11
  -6  -5  -2   58.26    4.52
  -6   5  -2   56.72    4.76
   6  -5   3  145.70    8.16
  -6   5  -3  134.15    7.35
  -6   5  -3  148.35    8.00
  -6  -5  -3  153.87    7.75
  -6  -5  -3  136.73    7.51
  -6   5  -3  144.57    8.32
  -6  -5  -4  162.04    8.18
  -6  -5  -4  163.59    7.88
  -6   5  -4  155.78    8.41
  -6   5  -4  164.00    8.99
   6  -5   4  149.67    8.39
  -6  -5  -4  160.94    8.25
  -6   5  -4  157.53    8.94
  -6  -5  -5  248.12   10.64
  -6  -5  -5  254.47   10.38
  -6   5  -5  272.07   11.65
  -6   5  -5  249.93   11.74
   6  -5   5  246.10   11.23
  -6  -5  -5  267.99   11.16
  -6   5  -5  249.02   11.77
  -6  -5  -6  212.81    9.76
  -6  -5  -6  219.34    9.65
  -6   5  -6  226.87   10.68
  -6   5  -6  243.71   11.56
   6  -5   6  215.11   10.44
  -6  -5  -6  212.68   10.58
  -6  -5  -6  217.59   10.02
  -6   5  -6  207.94   10.83
  -6   5  -7  134.15    8.23
  -6  -5  -7  135.73    7.38
  -6  -5  -7  139.91    7.66
  -6   5  -7  122.37    8.11
  -6   5  -8  273.56   12.68
  -6   5  -8  272.01   12.37
  -6  -5  -8  277.69   11.27
  -6   5  -8  275.22   12.85
  -6  -5  -8  290.60   11.66
  -6   5  -9  335.05   14.34
  -6  -5  -9  337.59   15.22
  -6   5  -9  339.06   14.07
  -6  -5  -9  353.14   13.00
  -6   5  -9  350.36   14.64
  -6  -5  -9  355.52   13.10
  -6   5 -10  195.83   10.49
  -6  -5 -10  195.85   10.95
  -6  -5 -10  206.86    9.35
  -6   5 -10  200.59   10.51
  -6  -5 -10  194.79    9.11
  -6   5 -11   64.66    5.76
  -6  -5 -11   69.75    6.27
  -6  -5 -11   65.03    4.85
  -6   5 -11   64.63    5.62
  -6  -5 -11   72.20    5.13
  -6   5 -12  210.21   10.01
  -6  -5 -12  210.78   10.74
  -6  -5 -12  213.20    8.87
  -6   5 -12  199.33   10.09
  -6  -5 -13   34.10    3.43
  -6   5 -13   39.24    4.06
  -6  -5 -14  135.99    6.56
  -6   5 -14  143.70    7.35
  -6  -5 -14  137.03    7.51
  -6   5 -15   51.88    3.90
  -6  -5 -15   47.03    3.90
   6  -6 -17   97.89    5.14
  -6   6  17   99.94    5.18
   6  -6 -16    0.63    0.82
   6  -6 -16   -0.19    0.88
  -6   6  16    0.56    0.93
   6   6 -15  193.51    9.24
   6  -6 -15  212.54    9.46
  -6   6  15  207.23    8.87
   6   6 -14  116.27    7.30
   6  -6 -14  134.30    7.53
  -6   6  14  112.33    6.64
   6  -6 -13  400.02   14.72
   6   6 -13  353.42   14.41
  -6   6  13  394.66   14.04
   6  -6 -13  400.84   14.42
   6  -6 -12    6.66    1.94
   6  -6 -12    4.88    1.75
  -6   6  12    6.67    1.82
   6  -6 -11   56.66    5.31
   6  -6 -11   67.39    5.59
  -6   6  11   69.17    5.48
   6   6 -11   67.03    5.46
   6  -6 -10   34.84    4.24
   6  -6 -10   34.42    4.04
  -6   6  10   29.76    3.65
   6   6 -10   25.94    3.53
   6  -6  -9   97.27    7.10
   6  -6  -9  102.94    7.07
  -6   6   9   97.32    6.67
   6   6  -9   96.05    6.71
   6   6  -8  115.28    7.36
  -6   6   8  112.74    7.15
   6  -6  -8  116.47    7.79
   6  -6  -8  109.55    7.48
   6   6  -8  128.67    7.68
   6   6  -7   64.60    5.46
  -6   6   7   70.94    5.54
   6  -6  -7   57.48    5.43
   6  -6  -7   63.60    5.55
   6   6  -7   59.64    5.17
   6   6  -6  201.20    9.98
  -6   6   6  217.65   10.08
   6  -6  -6  194.27   10.38
   6  -6  -6  209.74   10.47
   6   6  -6  199.44    9.94
   6  -6  -6  228.37   11.70
   6   6  -5   25.61    3.47
  -6   6   5   36.34    3.93
   6  -6  -5   40.47    4.50
   6  -6  -5   37.43    4.23
   6   6  -5   30.81    3.75
   6  -6  -5   36.83    4.64
   6   6  -4   95.47    6.54
  -6   6   4   97.86    6.47
   6  -6  -4   92.28    6.73
   6  -6  -4   92.56    6.82
   6  -6  -4   93.43    7.33
   6   6  -4   97.15    6.60
  -6   6   3  447.91   17.04
   6   6  -3  473.47   16.55
  -6  -6   3  474.53   16.16
  -6  -6   3  451.17   15.64
   6  -6  -3  470.94   16.83
   6  -6  -3  473.51   17.12
  -6   6   3  464.98   15.95
   6   6  -3  460.18   16.09
   6   6  -3  467.20   16.30
   6  -6  -3  480.60   18.05
  -6   6   3  456.03   15.26
   6  -6  -3  442.84   16.74
  -6   6   2   13.10    2.63
   6   6  -2    7.63    2.07
  -6  -6   2    7.00    1.81
  -6  -6   2   10.42    2.16
   6  -6  -2   14.55    2.76
  -6   6   2    9.85    2.21
   6   6  -2    7.92    1.95
   6  -6  -2   10.08    2.49
   6   6  -2   10.59    2.24
   6  -6  -2    5.70    1.97
  -6   6   2    9.21    1.95
   6   6  -1   18.33    2.94
  -6  -6   1   19.95    2.94
  -6  -6   1   23.48    3.08
   6  -6  -1   18.52    3.24
   6   6  -1   16.29    2.72
   6  -6  -1   22.19    3.30
  -6   6   1   20.55    3.27
  -6   6   1   18.58    2.71
  -6   6   1   18.48    2.87
  -6   6   0   82.57    6.47
   6  -6   0   91.02    6.72
   6   6   0  105.79    6.74
   6  -6   0   98.42    7.34
  -6   6   0  104.90    6.72
   6  -6   1   72.27    5.89
   6  -6   1   66.83    5.98
  -6   6  -1   69.31    5.46
  -6  -6  -1   68.77    5.20
  -6   6  -2   39.32    4.18
  -6  -6  -2   35.63    3.75
  -6   6  -3  108.88    6.99
  -6  -6  -3   98.42    6.42
  -6   6  -4  309.10   12.76
  -6  -6  -4  314.07   12.31
  -6   6  -5   18.34    2.97
  -6  -6  -5   13.30    2.29
  -6  -6  -5   18.55    2.85
  -6   6  -5   14.07    2.85
  -6   6  -6    0.90    1.21
  -6  -6  -6    1.20    1.01
  -6  -6  -6    0.52    0.96
  -6   6  -6    0.33    1.09
  -6   6  -7  934.50   26.43
  -6  -6  -7  933.42   24.83
  -6  -6  -7  914.43   25.06
  -6   6  -7  879.36   26.63
  -6   6  -8    2.05    1.33
  -6  -6  -8    1.39    1.40
  -6  -6  -8    0.23    0.90
  -6  -6  -8    0.97    0.98
  -6   6  -8    0.95    1.11
  -6  -6  -9   47.65    4.99
  -6  -6  -9   50.76    4.24
  -6  -6  -9   47.10    4.15
  -6   6  -9   51.76    4.97
  -6  -6 -10   83.51    6.37
  -6   6 -10   83.21    5.83
  -6  -6 -10   95.08    5.67
  -6   6 -10   82.76    6.13
  -6  -6 -10   93.14    5.61
  -6   6 -11  474.11   15.68
  -6  -6 -11  446.90   15.85
  -6  -6 -11  473.81   14.23
  -6   6 -11  443.29   15.06
  -6   6 -12   16.54    2.40
  -6  -6 -12   19.96    2.79
  -6   6 -12   16.98    2.48
  -6   6 -13   34.71    3.10
  -6   6 -13   33.56    3.07
  -6  -6 -13   34.79    3.27
  -6  -6 -13   35.48    3.01
   6  -7 -15   58.72    3.56
   6   7 -15   59.24    4.13
  -6   7  15   59.06    3.60
   6  -7 -14   86.92    5.01
   6  -7 -14   79.58    4.49
  -6   7  14   79.59    4.58
   6   7 -14   76.83    5.13
   6  -7 -13   38.09    3.48
  -6   7  13   32.56    3.09
   6   7 -13   33.66    3.59
   6  -7 -13   34.68    3.31
   6  -7 -12   22.67    2.85
  -6   7  12   20.80    2.59
   6   7 -12   16.54    2.72
   6  -7 -12   22.05    2.84
   6   7 -11   -0.28    0.93
   6  -7 -11    0.50    0.96
   6  -7 -11    0.24    0.90
  -6   7  11    2.41    1.14
   6  -7 -10   89.54    6.01
   6  -7 -10   76.54    5.71
  -6   7  10   80.01    5.44
   6   7 -10   72.91    5.49
   6  -7  -9    0.28    0.79
   6  -7  -9    0.56    1.03
  -6   7   9    0.73    0.98
   6   7  -9    1.36    1.10
   6  -7  -8    5.72    1.71
   6  -7  -8    5.52    1.83
   6   7  -8    5.41    1.76
  -6   7   8    4.48    1.57
   6   7  -8    5.31    1.73
   6  -7  -7    4.71    1.72
   6  -7  -7    2.38    1.26
   6   7  -7    4.46    1.60
  -6   7   7    4.85    1.71
   6   7  -7    3.41    1.56
   6  -7  -6 1315.40   35.34
   6  -7  -6 1349.26   35.50
   6   7  -6 1388.16   35.25
  -6   7   6 1387.08   34.48
   6   7  -6 1481.10   36.08
   6   7  -6 1390.88   35.40
   6  -7  -5  220.47   10.71
   6  -7  -5  213.12   10.52
   6   7  -5  217.41   10.32
  -6   7   5  216.64    9.88
   6   7  -5  216.24   10.29
   6  -7  -4  443.62   16.49
   6  -7  -4  439.91   16.47
   6   7  -4  454.42   16.26
  -6   7   4  474.76   15.97
   6   7  -4  500.71   16.71
   6  -7  -3   17.28    3.05
   6  -7  -3   13.82    2.70
   6  -7  -3   17.13    3.16
   6   7  -3   18.03    2.91
  -6   7   3   18.13    2.96
   6   7  -3   16.84    2.78
   6  -7  -2  417.79   15.57
   6  -7  -2  370.78   14.87
   6   7  -2  385.56   14.59
   6  -7  -2  417.06   16.33
  -6   7   2  399.89   14.44
   6   7  -2  407.69   14.73
   6  -7  -1  104.91    7.22
   6  -7  -1  119.14    7.61
  -6   7   1  106.09    6.79
   6   7  -1  114.15    7.12
   6  -7  -1  114.83    7.87
   6  -7   0   61.30    5.46
   6   7   0   61.55    5.10
   6  -7   0   55.80    5.42
  -6   7   0   65.12    5.28
  -6  -7  -1   42.93    4.01
   6  -7   1   39.35    4.36
  -6   7  -1   34.53    3.91
  -6  -7  -2  161.30    8.11
   6  -7   2  142.72    8.35
  -6   7  -2  156.48    8.30
  -6  -7  -3   88.87    5.96
   6  -7   3   94.43    6.58
  -6   7  -3  103.25    6.62
  -6  -7  -4  313.67   11.89
  -6   7  -4  310.11   12.26
   6  -7   4  292.61   12.23
   6  -7   5   38.05    3.99
  -6  -7  -5   33.05    3.52
  -6   7  -5   37.38    4.06
  -6   7  -5   39.67    4.03
  -6   7  -5   40.41    4.24
  -6   7  -6   18.76    2.82
   6  -7   6   15.23    2.57
  -6   7  -6   19.99    2.96
  -6  -7  -6   16.70    2.48
  -6   7  -6   17.81    2.92
  -6  -7  -6   22.60    2.70
  -6   7  -6   23.24    3.04
  -6   7  -7   -0.26    0.90
  -6   7  -7    1.22    1.18
  -6  -7  -7    0.42    0.77
  -6   7  -7    0.26    0.90
  -6  -7  -7    0.19    0.71
  -6   7  -7    0.24    0.88
  -6   7  -8  174.44    8.53
  -6  -7  -8  191.82    7.89
  -6   7  -8  178.37    8.54
  -6   7  -8  174.67    8.20
  -6  -7  -8  184.42    7.93
  -6   7  -9    6.60    1.53
  -6  -7  -9    3.14    1.05
  -6  -7  -9    6.18    1.43
  -6   7  -9    4.79    1.44
  -6  -7 -10   60.74    3.84
  -6   7 -10   60.35    4.08
  -6   7 -10   56.05    4.17
   6  -7  11    2.09    0.81
  -6   7 -11    3.68    1.20
   6  -8 -11   37.26    2.98
   6   8 -11   40.43    3.45
   6   8 -10    0.60    0.81
   6  -8 -10    0.17    0.59
   6   8  -9  210.20    8.97
   6  -8  -9  201.79    8.33
  -6   8   8  106.36    5.51
   6  -8  -8  102.40    5.85
   6   8  -8  102.85    6.16
   6   8  -7  350.92   12.30
   6  -8  -7  319.83   11.66
   6  -8  -7  327.79   11.93
  -6   8   7  354.42   11.47
   6   8  -6   61.22    4.65
   6  -8  -6   52.85    4.27
   6  -8  -6   54.01    4.40
  -6   8   6   55.30    4.06
   6   8  -5    2.75    1.20
   6   8  -5    2.56    1.28
   6  -8  -5    2.78    1.15
   6  -8  -5    2.02    1.05
   6   8  -5    4.39    1.43
  -6   8   5    3.28    1.28
   6   8  -4   77.79    5.36
   6   8  -4   88.21    5.79
   6  -8  -4   72.83    5.23
   6  -8  -4   75.37    5.40
   6   8  -4   82.81    5.57
  -6   8   4   95.03    5.49
   6   8  -3  383.55   13.26
   6   8  -3  407.04   13.90
   6  -8  -3  362.33   13.28
   6  -8  -3  358.12   13.08
   6   8  -3  372.62   13.32
  -6   8   3  399.45   12.93
   6   8  -2   21.95    2.91
   6  -8  -2   18.98    2.76
   6  -8  -2   16.04    2.51
  -6   8   2   18.25    2.62
   6   8  -2   21.92    2.88
   6  -8  -1   27.17    3.24
   6  -8  -1   22.42    2.97
   6   8  -1   29.62    3.28
  -6   8   1   33.74    3.39
  -6   8   0    4.16    1.43
   6  -8   0    4.23    1.45
   6  -8   0    5.20    1.47
  -6   8  -1  432.63   14.34
   6  -8   1  399.24   13.92
   6  -8   1  405.15   13.75
  -6  -8  -2   54.70    4.01
  -6   8  -2   61.21    4.71
   6  -8   2   52.79    4.35
   6  -8   2   56.80    4.40
  -6  -8  -3   18.79    2.31
  -6   8  -3   18.15    2.51
  -6   8  -3   20.29    2.71
   6  -8   3   18.66    2.53
   6  -8   3   19.05    2.55
  -6   8  -4    2.54    1.11
   6  -8   4    1.77    0.95
   6  -8   4    1.69    0.93
  -6  -8  -4    3.45    1.11
  -6   8  -4    2.89    1.18
  -6  -8  -5   20.28    2.31
  -6   8  -5   17.38    2.34
  -6   8  -5   18.95    2.44
   6  -8   5   18.88    2.35
   6  -8   5   18.20    2.28
  -6  -8  -6   31.29    2.76
  -6   8  -6   34.47    3.12
   6  -8   6   32.98    2.94
   6  -8   6   34.45    2.97
  -6   8  -7    0.60    0.61
   6  -8   7    0.14    0.56
  -6   8  -7    0.96    0.74
  -6  -8  -7    0.13    0.51
   7   0 -23    1.31    0.81
   7   0 -23   -0.63    0.83
   7   0 -22   47.32    4.00
   7   0 -22   40.90    3.25
   7   0 -21    0.47    1.00
   7   0 -21    1.48    0.84
   7   0 -20  521.13   17.06
   7   0 -20  500.43   15.41
   7   0 -19   -0.57    1.15
   7   0 -19    0.26    0.81
   7   0 -18  182.31    9.40
   7   0 -18  183.88    9.21
   7   0 -17    0.29    1.28
   7   0 -17    0.86    1.21
   7   0 -17    0.83    0.97
   7   0 -16    8.95    2.22
   7   0 -16   12.16    2.58
   7   0 -16   17.22    2.84
   7   0 -16   12.25    2.43
   7   0 -15   -0.28    1.22
   7   0 -15   -0.28    1.05
   7   0 -15    1.05    1.11
   7   0 -15    0.26    0.81
   7   0 -14  386.87   14.41
   7   0 -14  400.01   14.66
   7   0 -14  383.10   14.03
   7   0 -13    0.50    0.82
   7   0 -13   -0.47    0.96
   7   0 -13   -1.52    1.57
   7   0 -13    0.23    1.54
   7   0 -12    9.99    1.91
   7   0 -12    4.87    1.46
   7   0 -12    7.96    1.70
   7   0 -12    6.43    1.61
   7   0 -12    5.24    1.53
   7   0 -12    5.77    1.48
   7   0 -11    0.22    0.98
   7   0 -11    0.21    0.65
   7   0 -11    0.22    0.72
   7   0 -11    0.67    0.90
   7   0 -11    1.18    0.89
   7   0 -10  387.13   12.89
   7   0 -10  400.00   13.18
   7   0 -10  396.97   13.05
   7   0  -9    0.39    0.71
   7   0  -8  857.42   22.03
   7   0  -8  871.52   20.40
   7   0  -7    0.41    0.40
   7   0  -7    1.34    0.76
   7   0  -7   -0.16    0.65
   7   0  -6  589.90   15.16
   7   0  -6  591.71   16.02
   7   0  -6  589.32   16.26
   7   0  -6  603.43   14.99
   7   0  -5    0.66    0.52
   7   0  -5    1.28    0.71
   7   0  -5    0.22    0.45
  -7   0   5    0.29    0.41
   7   0  -4  341.82   10.34
  -7   0   4  331.95    9.42
   7   0  -4  343.28    9.74
   7   0  -3    2.74    0.82
  -7   0   3    0.42    0.48
  -7   0   3    2.09    0.67
   7   0  -3    0.11    0.43
   7   0  -2  571.24   14.83
   7   0  -2  585.51   14.80
   7   0  -2  559.34   14.14
  -7   0   2  549.44   14.37
  -7   0   2  556.88   14.13
   7   0  -1    0.11    0.40
   7   0  -1    0.13    0.49
  -7   0   1    0.34    0.51
   7   0   0 1727.57   36.96
   7   0   0 1808.74   37.99
  -7   0   0 1751.56   37.37
[truncated: 278,985 more chars]
