# Supplementary material for: [1-(Anthracen-9-ylmeth­yl)-1,4,7,10-tetra­aza­cyclododeca­ne]chlorido­zinc(II) nitrate
Source: IUCrdata. 2024 Jul 12;9(Pt 7):x240665. doi: 10.1107/S2414314624006655 (PMC11299653; doi:10.1107/S2414314624006655)
Supplement: Supplementary file 2 [file x-09-x240665-Isup2.hkl]

data_I                                                                          
_shelx_title ' atcyclenezn_autored_a.res in P2(1)/c'                            
_shelx_refln_list_code          4                                               
_shelx_F_calc_maximum      228.30                                               
_exptl_crystal_F_000      1096.00                                               
_reflns_d_resolution_high  0.8291                                               
                                                                                
loop_                                                                           
 _space_group_symop_operation_xyz                                               
 'x, y, z'                                                                      
 '-x, y+1/2, -z+1/2'                                                            
 '-x, -y, -z'                                                                   
 'x, -y-1/2, z-1/2'                                                             
                                                                                
_cell_length_a    15.9086                                                       
_cell_length_b     7.8088                                                       
_cell_length_c    19.5342                                                       
_cell_angle_alpha  90.000                                                       
_cell_angle_beta  106.157                                                       
_cell_angle_gamma  90.000                                                       
                                                                                
_shelx_F_squared_multiplier     1.000                                           
                                                                                
loop_                                                                           
 _refln_index_h                                                                 
 _refln_index_k                                                                 
 _refln_index_l                                                                 
 _refln_F_squared_calc                                                          
 _refln_F_squared_meas                                                          
 _refln_F_squared_sigma                                                         
 _refln_observed_status                                                         
   1   0   0      11352.54      11848.61       126.14 o                         
   2   0   0       2423.95       2074.56        21.89 o                         
   3   0   0       3159.92       2925.55        28.00 o                         
   4   0   0       8264.87       8597.09        70.61 o                         
   5   0   0      13922.82      14875.46       131.74 o                         
   6   0   0        230.87        392.88        10.56 o                         
   7   0   0       9126.09       8900.69       109.66 o                         
   8   0   0      12048.47      10932.98       166.15 o                         
   9   0   0       9361.68       8413.17       114.08 o                         
  10   0   0        318.10        146.67         8.80 o                         
  11   0   0         12.47         16.42         3.01 o                         
  12   0   0          0.67         22.51         3.79 o                         
  13   0   0        229.50        186.39        10.36 o                         
  14   0   0        794.27        753.19        29.74 o                         
  15   0   0        957.30        818.93        31.06 o                         
  16   0   0         55.18         71.60         7.29 o                         
  17   0   0       1643.94       1619.44        43.03 o                         
  18   0   0       1637.15       1560.39        36.85 o                         
   1   1   0         20.42         18.65         0.79 o                         
   2   1   0       5700.69       5806.77        48.06 o                         
   3   1   0      17605.44      17800.42       140.02 o                         
   4   1   0       2004.70       2054.01        22.67 o                         
   5   1   0       2157.22       2735.66        29.57 o                         
   6   1   0       1389.95       1457.78        19.29 o                         
   7   1   0        144.42        112.00         4.74 o                         
   8   1   0        523.74        423.50        10.24 o                         
   9   1   0        536.49        487.25        10.92 o                         
  10   1   0       1985.12       2100.89        23.23 o                         
  11   1   0        230.36        220.25         6.42 o                         
  12   1   0         38.53         35.88         2.81 o                         
  13   1   0         62.90         66.48         3.96 o                         
  14   1   0        237.26        261.66         9.82 o                         
  15   1   0        357.99        398.48        13.27 o                         
  16   1   0        341.97        335.39        11.54 o                         
  17   1   0        512.21        485.41        16.75 o                         
  18   1   0        464.16        453.30        20.58 o                         
   0   2   0      34494.51      32759.75       280.88 o                         
   1   2   0      12687.11      13831.72        95.92 o                         
   2   2   0       5935.76       5873.45        49.48 o                         
   3   2   0        832.89       1168.22        27.20 o                         
   4   2   0       9560.08       9321.54        95.41 o                         
   5   2   0       3192.11       2688.80        45.43 o                         
   6   2   0       3800.68       3295.63        40.32 o                         
   7   2   0         14.00         76.47         4.02 o                         
   8   2   0        393.14        485.53        12.75 o                         
   9   2   0       2677.03       3168.76        43.45 o                         
  10   2   0       1659.96       1781.37        27.98 o                         
  11   2   0          5.64          1.94         1.59 o                         
  12   2   0       1854.25       1986.13        29.70 o                         
  13   2   0        790.89        859.14        20.28 o                         
  14   2   0        641.66        658.39        19.76 o                         
  15   2   0        583.26        621.01        21.53 o                         
  16   2   0          0.84          4.65         2.54 o                         
  17   2   0        351.10        310.16        12.57 o                         
  18   2   0        351.09        321.13        23.41 o                         
   1   3   0         41.72         30.38         1.74 o                         
   2   3   0       8072.97       8684.16        64.22 o                         
   3   3   0      17134.34      18008.22       147.25 o                         
   4   3   0      10106.25      12294.92        96.20 o                         
   5   3   0       1038.96       1129.97        21.15 o                         
   6   3   0       6031.93       6573.58        67.30 o                         
   7   3   0       3011.16       2952.75        28.97 o                         
   8   3   0        740.10        597.45        12.39 o                         
   9   3   0         69.88        119.80         5.67 o                         
  10   3   0        599.29        677.31        18.45 o                         
  11   3   0       1188.50       1291.05        25.18 o                         
  12   3   0        306.72        342.67        16.31 o                         
  13   3   0         35.84         39.06         6.05 o                         
  14   3   0         18.74         15.30         4.34 o                         
  15   3   0        314.20        325.23        14.80 o                         
  16   3   0        124.85        128.34         8.68 o                         
  17   3   0         44.40         36.03         3.77 o                         
   0   4   0       1678.00       1819.44        39.10 o                         
   1   4   0          1.63          4.85         2.09 o                         
   2   4   0       1986.79       1831.91        22.68 o                         
   3   4   0        530.72        679.98        11.54 o                         
   4   4   0       1163.36       1089.04        15.84 o                         
   5   4   0          4.72         20.41         2.07 o                         
   6   4   0       5145.45       5230.91        43.65 o                         
   7   4   0       1304.46       1475.67        18.45 o                         
   8   4   0        404.39        422.96        10.62 o                         
   9   4   0        196.51        222.54         7.57 o                         
  10   4   0       1290.34       1392.47        24.26 o                         
  11   4   0        824.96        839.89        34.05 o                         
  12   4   0       2172.12       2159.22        46.06 o                         
  13   4   0        845.33        819.77        25.70 o                         
  14   4   0        235.52        259.86        23.03 o                         
  15   4   0        450.78        486.52        17.49 o                         
  16   4   0         99.91         82.57         5.55 o                         
   1   5   0        354.01        269.86         9.21 o                         
   2   5   0       7660.21       7837.69        73.85 o                         
   3   5   0      11422.22      12101.90        93.66 o                         
   4   5   0          1.73          5.82         1.66 o                         
   5   5   0        550.33        471.84         9.85 o                         
   6   5   0       3688.99       3667.49        37.69 o                         
   7   5   0       2511.98       2406.85        28.79 o                         
   8   5   0         71.22        108.20         5.83 o                         
   9   5   0        127.71         88.20         7.29 o                         
  10   5   0       3776.71       4005.81        59.60 o                         
  11   5   0       4828.70       4955.86        98.40 o                         
  12   5   0       2672.04       2842.50       201.72 o                         
  13   5   0         83.92        105.47         8.60 o                         
  14   5   0         51.83         37.38         4.93 o                         
  15   5   0        570.64        494.26        15.53 o                         
   0   6   0         26.89         26.57         5.74 o                         
   1   6   0       2476.35       2708.11        43.82 o                         
   2   6   0        333.07        327.49        13.08 o                         
   3   6   0        352.97        357.49        10.85 o                         
   4   6   0        638.74        629.49        12.27 o                         
   5   6   0        628.25        619.56        12.31 o                         
   6   6   0        565.49        490.28        19.41 o                         
   7   6   0        422.35        343.80        14.40 o                         
   8   6   0        967.71        908.81        35.45 o                         
   9   6   0         95.96        114.01         9.78 o                         
  10   6   0       1629.04       1452.09        52.78 o                         
  11   6   0         43.04         44.52         4.98 o                         
  12   6   0         48.87         44.31         5.46 o                         
  13   6   0        323.45        290.76        15.20 o                         
  14   6   0        355.39        327.84        14.29 o                         
   1   7   0        454.20        479.90        19.30 o                         
   2   7   0        443.47        509.32        17.06 o                         
   3   7   0          6.68         15.82         4.32 o                         
   4   7   0        170.16        143.15         9.06 o                         
   5   7   0        126.52        134.97         7.31 o                         
   6   7   0        346.75        309.02        13.41 o                         
   7   7   0       2760.37       2694.76        49.49 o                         
   8   7   0        106.62        150.04         8.10 o                         
   9   7   0        314.15        290.64        12.08 o                         
  10   7   0        582.70        589.11        16.49 o                         
  11   7   0         99.38        100.36         7.10 o                         
  12   7   0         52.58         56.87         6.03 o                         
   0   8   0        220.35        354.47        36.81 o                         
   1   8   0        201.30        267.69        13.93 o                         
   2   8   0        307.58        357.46        13.59 o                         
   3   8   0         88.48         92.44         6.97 o                         
   4   8   0        855.96        765.20        19.90 o                         
   5   8   0         21.16         19.59         4.00 o                         
   6   8   0         32.19         23.04         4.23 o                         
   7   8   0         30.86         43.90         4.12 o                         
   8   8   0        524.20        487.82        12.22 o                         
   9   8   0       1151.87        948.02        23.33 o                         
   1   9   0        384.53        331.50         9.86 o                         
   2   9   0        378.20        314.72         8.61 o                         
   3   9   0        116.63         98.01         6.40 o                         
   4   9   0        151.21        128.61         6.45 o                         
   5   9   0         66.36         43.42         3.74 o                         
 -18   1   1        499.66        491.03        18.59 o                         
 -17   1   1        243.22        252.12        14.94 o                         
 -16   1   1        161.37        155.58         7.47 o                         
 -15   1   1       1058.56       1112.37        23.12 o                         
 -14   1   1        447.56        556.39        14.58 o                         
 -13   1   1        221.53        299.38         7.80 o                         
 -12   1   1        285.29        259.04         7.71 o                         
 -11   1   1       2348.89       2256.92        25.08 o                         
 -10   1   1       7937.50       7922.80        64.02 o                         
  -9   1   1       6743.24       7050.10        61.69 o                         
  -8   1   1       3271.49       3744.70        47.74 o                         
  -7   1   1        221.85        199.78         5.69 o                         
  -6   1   1       7117.51       7060.36        66.60 o                         
  -5   1   1       5495.86       5359.10        47.40 o                         
  -4   1   1        631.63        769.10        42.86 o                         
  -3   1   1       2102.72       2144.39        27.56 o                         
  -2   1   1      33983.23      33987.89       290.20 o                         
  -1   1   1      11912.14      11805.02        67.42 o                         
   0   1   1       1518.11       1557.58         9.69 o                         
   1   1   1          0.63          7.54         0.62 o                         
   2   1   1      52123.04      48321.75       380.32 o                         
   3   1   1       9061.94       9856.39        74.09 o                         
   4   1   1        242.87        225.88         5.48 o                         
   5   1   1         12.90         11.71         1.46 o                         
   6   1   1        742.61        724.38        11.21 o                         
   7   1   1      24048.34      26655.21       235.91 o                         
   8   1   1        782.60        700.33        14.08 o                         
   9   1   1         54.56         36.95         3.32 o                         
  10   1   1         82.57        126.29         5.59 o                         
  11   1   1       2072.04       2244.16        31.07 o                         
  12   1   1        906.19        976.24        14.41 o                         
  13   1   1       1412.77       1478.12        27.75 o                         
  14   1   1        491.16        490.30        14.94 o                         
  15   1   1         87.40         69.48         5.75 o                         
  16   1   1       1905.66       1836.86        29.80 o                         
  17   1   1        768.87        743.25        15.94 o                         
  18   1   1          1.01          2.97         1.60 o                         
 -18   2   1        243.70        268.26        10.33 o                         
 -17   2   1        619.55        664.24        19.35 o                         
 -16   2   1        465.53        495.76        22.44 o                         
 -15   2   1         64.90         61.79         8.74 o                         
 -14   2   1         25.68         41.68         4.52 o                         
 -13   2   1         97.06        119.67         6.69 o                         
 -12   2   1        146.45        178.29         7.93 o                         
 -11   2   1        369.19        412.82        10.11 o                         
 -10   2   1        978.76       1064.18        17.37 o                         
  -9   2   1        142.09        206.03         7.05 o                         
  -8   2   1          4.39          3.43         1.41 o                         
  -7   2   1       1551.40       1837.90        28.66 o                         
  -6   2   1       3652.16       4480.59        47.01 o                         
  -5   2   1       3423.40       3867.45        40.44 o                         
  -4   2   1        466.81        460.25         8.53 o                         
  -3   2   1        235.23        391.59        14.20 o                         
  -2   2   1      34235.46      33530.93       243.53 o                         
  -1   2   1       4156.44       4122.34        26.49 o                         
   0   2   1       3184.14       3249.34        23.59 o                         
   1   2   1       3959.78       4059.89        31.02 o                         
   2   2   1      11813.64      12804.52        99.71 o                         
   3   2   1       5870.75       6019.96        42.36 o                         
   4   2   1       8968.80       9517.79        74.04 o                         
   5   2   1      20365.56      21101.93       170.52 o                         
   6   2   1        238.83         97.94         4.99 o                         
   7   2   1       3831.56       3959.33        49.90 o                         
   8   2   1          2.48         24.30         4.09 o                         
   9   2   1         41.48         83.44         4.85 o                         
  10   2   1        604.70        787.14        16.34 o                         
  11   2   1        781.43        737.50        16.48 o                         
  12   2   1        158.45        117.87         6.57 o                         
  13   2   1       1027.97        981.18        28.53 o                         
  14   2   1        572.55        539.11        20.54 o                         
  15   2   1        594.78        545.67        19.84 o                         
  16   2   1        516.36        484.68        22.30 o                         
  17   2   1        344.48        382.28        13.59 o                         
 -17   3   1          0.86          4.44         2.06 o                         
 -16   3   1        993.95       1009.99        38.77 o                         
 -15   3   1       1084.15       1018.35        27.67 o                         
 -14   3   1       1293.45       1303.48        34.86 o                         
 -13   3   1       1243.07       1150.84        31.34 o                         
 -12   3   1        360.32        324.78        15.79 o                         
 -11   3   1        152.09        224.01         9.92 o                         
 -10   3   1         14.82         11.67         2.66 o                         
  -9   3   1       1033.74       1018.52        16.00 o                         
  -8   3   1       2805.80       2980.58        28.32 o                         
  -7   3   1        312.19        286.64         8.72 o                         
  -6   3   1       6193.01       6407.75        74.15 o                         
  -5   3   1       6149.66       6398.77        72.68 o                         
  -4   3   1        991.33        992.16        15.77 o                         
  -3   3   1       6781.09       7082.72        76.43 o                         
  -2   3   1         12.60         33.61         2.00 o                         
  -1   3   1       4080.59       4459.80        33.42 o                         
   0   3   1       8050.61       8768.42        68.85 o                         
   1   3   1         12.50         12.47         1.38 o                         
   2   3   1       4421.23       3713.92        35.78 o                         
   3   3   1       5316.72       4670.19        44.15 o                         
   4   3   1      11472.02      10517.58        90.26 o                         
   5   3   1      13780.52      13013.93       146.61 o                         
   6   3   1        364.59        474.79        11.17 o                         
   7   3   1        605.23        716.33        10.87 o                         
   8   3   1       2347.97       2577.15        26.12 o                         
   9   3   1        740.93        817.99        16.83 o                         
  10   3   1         43.05         65.02         5.73 o                         
  11   3   1       3458.71       3812.65        50.82 o                         
  12   3   1        137.07        193.98        16.52 o                         
  13   3   1         14.25         17.76         4.52 o                         
  14   3   1        138.12        126.77         9.81 o                         
  15   3   1         66.39         59.08         6.59 o                         
  16   3   1        938.86        947.57        23.71 o                         
  17   3   1        946.69        953.30        23.13 o                         
 -16   4   1        363.68        352.70        16.70 o                         
 -15   4   1          3.75          6.79         3.15 o                         
 -14   4   1        150.51        175.49        10.90 o                         
 -13   4   1       1902.70       1888.70        41.82 o                         
 -12   4   1       1838.42       1881.97        42.18 o                         
 -11   4   1        351.44        416.90        23.44 o                         
 -10   4   1        363.63        324.73        11.13 o                         
  -9   4   1       1052.40       1014.53        15.68 o                         
  -8   4   1       3112.59       3160.06        31.28 o                         
  -7   4   1        921.79        759.11        12.37 o                         
  -6   4   1        910.09        864.34        13.55 o                         
  -5   4   1       3137.56       3646.16        32.80 o                         
  -4   4   1       8308.23       9666.98        86.54 o                         
  -3   4   1       1771.37       2180.79        26.02 o                         
  -2   4   1          0.02         18.64         3.12 o                         
  -1   4   1       2986.28       3010.73        32.00 o                         
   0   4   1       6416.51       6072.03        56.35 o                         
   1   4   1      18471.60      18437.70       167.25 o                         
   2   4   1       3434.66       3419.08        39.36 o                         
   3   4   1       4266.11       4829.40        48.00 o                         
   4   4   1       3970.76       4114.20        39.74 o                         
   5   4   1       5243.52       5322.56        46.29 o                         
   6   4   1       4284.32       5042.50        42.74 o                         
   7   4   1        451.65        487.48         9.28 o                         
   8   4   1       1498.11       1593.11        22.80 o                         
   9   4   1       3226.00       3385.44        38.97 o                         
  10   4   1       3308.28       3535.19        52.63 o                         
  11   4   1        869.02        822.25        26.09 o                         
  12   4   1          9.81         15.37         4.49 o                         
  13   4   1        149.62        171.50        11.48 o                         
  14   4   1         58.78         78.52         8.93 o                         
  15   4   1          1.43          6.31         2.90 o                         
  16   4   1        140.50        100.94         5.20 o                         
 -15   5   1         11.15          5.59         2.45 o                         
 -14   5   1          8.53         12.11         3.48 o                         
 -13   5   1        132.88        121.83         9.40 o                         
 -12   5   1        481.89        411.55        21.89 o                         
 -11   5   1       2626.17       2469.75        42.77 o                         
 -10   5   1       1232.98       1307.66        29.13 o                         
  -9   5   1        247.12        233.30        11.57 o                         
  -8   5   1        464.20        472.47        10.09 o                         
  -7   5   1         56.14         86.20         4.28 o                         
  -6   5   1       1371.59       1359.53        19.66 o                         
  -5   5   1          7.98          9.52         1.73 o                         
  -4   5   1       1634.70       1739.49        21.84 o                         
  -3   5   1       1226.04       1330.31        17.13 o                         
  -2   5   1         89.32        130.10         5.01 o                         
  -1   5   1        464.82        406.56         8.93 o                         
   0   5   1         44.48         92.88         5.51 o                         
   1   5   1        964.04       1208.23        20.90 o                         
   2   5   1       2504.74       2573.47        31.77 o                         
   3   5   1         41.53         15.36         2.12 o                         
   4   5   1         42.62         61.74         3.32 o                         
   5   5   1        931.30       1055.44        15.67 o                         
   6   5   1       2496.70       2541.26        29.27 o                         
   7   5   1        411.10        485.42        11.25 o                         
   8   5   1        718.03        790.29        16.19 o                         
   9   5   1       1392.14       1480.41        36.10 o                         
  10   5   1          9.52         10.74         3.96 o                         
  11   5   1        373.79        376.65        19.57 o                         
  12   5   1        146.73        113.42        20.48 o                         
  13   5   1          8.75          5.82         3.04 o                         
  14   5   1        173.89        163.36         9.66 o                         
  15   5   1         28.28         39.57         4.33 o                         
 -14   6   1        123.81        119.54        10.02 o                         
 -13   6   1        768.75        799.16        26.73 o                         
 -12   6   1       1088.57       1128.33        29.63 o                         
 -11   6   1        414.54        469.84        16.24 o                         
 -10   6   1         50.42         40.33         5.19 o                         
  -9   6   1       1560.80       1522.85        32.40 o                         
  -8   6   1       5995.26       5968.97        92.97 o                         
  -7   6   1       1459.41       1372.75        30.44 o                         
  -6   6   1        109.68         99.12         5.02 o                         
  -5   6   1       2250.02       2256.65        25.13 o                         
  -4   6   1       1984.57       2051.51        23.41 o                         
  -3   6   1       3287.57       3491.12        39.87 o                         
  -2   6   1          8.90         17.18         2.64 o                         
  -1   6   1          0.25          6.20         2.61 o                         
   0   6   1        991.98        980.33        18.92 o                         
   1   6   1       2618.69       2648.35        35.05 o                         
   2   6   1       1769.43       1787.87        38.32 o                         
   3   6   1         81.53         69.88         5.33 o                         
   4   6   1        666.86        801.16        17.38 o                         
   5   6   1       1187.02       1279.44        20.92 o                         
   6   6   1        331.72        350.11        14.15 o                         
   7   6   1       5184.96       5057.37       110.10 o                         
   8   6   1          0.42          5.33         3.56 o                         
   9   6   1       2995.40       3039.31        80.92 o                         
  10   6   1       1188.86       1307.73        42.17 o                         
  11   6   1       3649.25       3575.79        60.34 o                         
  12   6   1          5.81          2.09         2.37 o                         
  13   6   1        239.45        185.18        11.77 o                         
 -12   7   1         90.79         96.69         8.07 o                         
 -11   7   1         57.23         30.57         3.73 o                         
 -10   7   1         29.94         18.09         3.35 o                         
  -9   7   1         22.68         17.22         3.83 o                         
  -8   7   1         51.79         43.99         4.67 o                         
  -7   7   1        661.18        686.90        21.37 o                         
  -6   7   1        581.20        564.11        16.47 o                         
  -5   7   1        520.88        536.57        14.70 o                         
  -4   7   1        568.28        567.66        16.37 o                         
  -3   7   1        357.55        341.81        13.85 o                         
  -2   7   1        160.26        193.50        12.11 o                         
  -1   7   1       1204.01       1243.22        80.42 o                         
   0   7   1         15.58         22.68         6.23 o                         
   1   7   1        480.27        532.02        25.23 o                         
   2   7   1        380.11        399.06        17.57 o                         
   3   7   1        323.53        369.12        14.53 o                         
   4   7   1        438.31        458.80        16.27 o                         
   5   7   1        356.00        318.76        10.87 o                         
   6   7   1        237.98        197.76        11.90 o                         
   7   7   1         79.86        110.73         9.30 o                         
   8   7   1        222.45        233.81         9.87 o                         
   9   7   1          6.58          6.34         2.83 o                         
  10   7   1        373.32        350.15        20.49 o                         
  11   7   1        310.55        224.94        10.28 o                         
  -9   8   1        332.87        329.02        16.09 o                         
  -8   8   1        588.51        627.87        15.83 o                         
  -7   8   1        476.00        486.41        14.56 o                         
  -6   8   1        153.32        143.73        10.04 o                         
  -5   8   1        690.70        738.51        31.23 o                         
  -4   8   1        817.42        812.35        29.85 o                         
  -3   8   1       2216.47       2318.90        39.20 o                         
  -2   8   1        365.17        377.39        13.93 o                         
  -1   8   1        142.88        148.16         7.87 o                         
   0   8   1        261.21        198.56        11.60 o                         
   1   8   1        909.51        867.56        25.66 o                         
   2   8   1        576.12        557.96        17.15 o                         
   3   8   1        124.79        131.07         8.99 o                         
   4   8   1        741.14        746.03        19.52 o                         
   5   8   1       1351.05       1334.69        26.84 o                         
   6   8   1       2086.65       2082.55        48.36 o                         
   7   8   1       1911.27       1909.94        48.16 o                         
   8   8   1         15.23         17.57         2.60 o                         
   9   8   1        283.25        246.33         8.65 o                         
  -5   9   1        268.78        263.12        12.44 o                         
  -4   9   1        197.87        237.73        12.08 o                         
  -3   9   1        648.67        682.81        16.51 o                         
  -2   9   1       3194.26       3196.32        71.78 o                         
  -1   9   1       1309.90       1476.95        36.74 o                         
   0   9   1       1074.61       1156.67        19.94 o                         
   1   9   1         81.62         85.23         5.03 o                         
   2   9   1        276.73        265.86         7.84 o                         
   3   9   1        118.47         98.68         5.40 o                         
   4   9   1        328.23        272.86        11.29 o                         
   5   9   1        336.91        273.66         8.90 o                         
 -18   0   2        471.61        472.29        23.68 o                         
 -17   0   2          6.85          6.46         3.67 o                         
 -16   0   2        966.73        929.18        26.37 o                         
 -15   0   2         76.83         99.62         8.85 o                         
 -14   0   2        728.56        660.08        27.24 o                         
 -13   0   2       5757.46       5884.60        90.20 o                         
 -12   0   2       2855.22       2920.72        45.78 o                         
 -11   0   2       1167.95       1152.77        24.41 o                         
 -10   0   2         80.58         41.33         3.44 o                         
  -9   0   2         22.39         30.81         3.61 o                         
  -8   0   2       3497.07       3584.61        48.28 o                         
  -7   0   2       2633.25       2849.94        32.62 o                         
  -6   0   2       1221.65       1190.82        16.40 o                         
  -5   0   2      21708.82      21959.46       172.10 o                         
  -4   0   2       8743.98       8583.53        70.26 o                         
  -3   0   2       6072.76       5742.23        44.19 o                         
  -2   0   2      18518.74      17093.84       124.03 o                         
  -1   0   2      23502.54      22447.50       218.95 o                         
   0   0   2      11546.80      11024.82        86.51 o                         
   1   0   2       6965.35       6473.16        66.64 o                         
   2   0   2       3614.81       3204.44        55.43 o                         
   3   0   2      14529.04      12684.19       203.59 o                         
   4   0   2      12045.46      11253.42       152.79 o                         
   5   0   2       5316.71       6188.09        77.89 o                         
   6   0   2       5655.77       6317.55        95.92 o                         
   7   0   2         64.04         55.91         5.53 o                         
   8   0   2       3461.45       3896.67        70.30 o                         
   9   0   2       6671.62       7641.15       161.98 o                         
  10   0   2       1487.88       1364.75        26.48 o                         
  11   0   2       3391.12       3450.68       114.64 o                         
  12   0   2       1987.84       2067.39        44.20 o                         
  13   0   2         40.44         61.65         8.85 o                         
  14   0   2        606.88        684.50        33.86 o                         
  15   0   2       1452.70       1449.88        85.37 o                         
  16   0   2        213.93        179.57        10.75 o                         
  17   0   2        678.77        658.40        20.78 o                         
 -18   1   2        109.95        105.02         8.68 o                         
 -17   1   2         13.02         14.07         3.12 o                         
 -16   1   2        101.02        101.30         6.55 o                         
 -15   1   2         38.32         42.24         4.62 o                         
 -14   1   2        134.16        113.68         6.67 o                         
 -13   1   2        118.45         85.53         4.70 o                         
 -12   1   2        320.29        265.00         7.36 o                         
 -11   1   2        255.14        217.05         6.72 o                         
 -10   1   2         12.62          4.02         2.00 o                         
  -9   1   2        234.78        154.31         7.18 o                         
  -8   1   2        356.84        277.46        13.39 o                         
  -7   1   2        623.45        521.80         9.70 o                         
  -6   1   2       1504.99       1449.54        15.91 o                         
  -5   1   2      13352.15      13839.20       113.56 o                         
  -4   1   2      13688.11      14380.29       106.82 o                         
  -3   1   2       8085.57       8741.12        61.35 o                         
  -2   1   2       1498.67       1251.57         9.88 o                         
  -1   1   2       3137.82       2736.55        15.73 o                         
   0   1   2       5863.99       5508.18        33.13 o                         
   1   1   2       2314.54       2166.26        15.59 o                         
   2   1   2        936.46       1138.81        10.04 o                         
   3   1   2      25403.91      24840.76       151.50 o                         
   4   1   2       7194.55       6494.87        54.82 o                         
   5   1   2      10558.95      10111.69        88.69 o                         
   6   1   2          5.22         87.93         5.48 o                         
   7   1   2         61.33        251.72         6.84 o                         
   8   1   2        526.98        389.45        10.50 o                         
   9   1   2       1586.08       1368.32        16.04 o                         
  10   1   2        366.22        295.51         8.52 o                         
  11   1   2        440.88        388.34         9.56 o                         
  12   1   2       1417.29       1399.77        17.97 o                         
  13   1   2        275.29        264.35        10.91 o                         
  14   1   2        104.49        119.84         7.38 o                         
  15   1   2        173.26        209.83         9.53 o                         
  16   1   2        206.35        212.06         8.92 o                         
  17   1   2         38.13         21.62         2.65 o                         
 -18   2   2          9.68          4.96         2.57 o                         
 -17   2   2        261.99        261.46        17.25 o                         
 -16   2   2        860.39        891.66        24.70 o                         
 -15   2   2       1719.38       1782.97        30.44 o                         
 -14   2   2       1367.38       1518.88        35.74 o                         
 -13   2   2        117.30         82.17         6.26 o                         
 -12   2   2       2454.32       2410.36        30.65 o                         
 -11   2   2       1608.84       1517.49        19.64 o                         
 -10   2   2        547.82        491.17        10.49 o                         
  -9   2   2        376.36        453.96        10.21 o                         
  -8   2   2        498.24        420.29        11.88 o                         
  -7   2   2      17443.30      18247.99       165.29 o                         
  -6   2   2      23283.42      24045.12       212.96 o                         
  -5   2   2       1711.28       1910.04        23.20 o                         
  -4   2   2       3423.74       3680.80        34.52 o                         
  -3   2   2       5450.02       5774.85        49.49 o                         
  -2   2   2       2678.95       2922.11        24.94 o                         
  -1   2   2       2312.60       2533.76        23.91 o                         
   0   2   2        244.30        258.93         3.84 o                         
   1   2   2       2452.01       2250.23        21.85 o                         
   2   2   2       6093.31       5765.31        45.88 o                         
   3   2   2       5834.86       5799.44        41.20 o                         
   4   2   2         76.82         66.35         2.49 o                         
   5   2   2       7680.42       8591.46        67.17 o                         
   6   2   2       4603.39       4974.96        47.72 o                         
   7   2   2        863.05        856.91        18.06 o                         
   8   2   2       3898.77       4370.96        38.11 o                         
   9   2   2        143.89        182.98         6.06 o                         
  10   2   2        183.23        172.73         7.15 o                         
  11   2   2       2172.25       2210.60        46.92 o                         
  12   2   2       2193.56       2218.14        32.10 o                         
  13   2   2        264.55        280.13        12.62 o                         
  14   2   2         14.85         20.92         3.98 o                         
  15   2   2       1158.79       1177.67        29.77 o                         
  16   2   2        983.58        987.92        27.99 o                         
  17   2   2         42.67         50.44         5.08 o                         
 -17   3   2        188.26        185.41         8.38 o                         
 -16   3   2        275.27        246.98        12.71 o                         
 -15   3   2        578.95        517.59        19.13 o                         
 -14   3   2        501.77        495.61        20.90 o                         
 -13   3   2         47.01         49.02         6.64 o                         
 -12   3   2        292.01        336.43        11.25 o                         
 -11   3   2         15.35         33.51         3.82 o                         
 -10   3   2       2226.12       2140.47        26.61 o                         
  -9   3   2       2619.69       2572.97        37.84 o                         
  -8   3   2        712.50        646.69        10.94 o                         
  -7   3   2        347.84        333.37        10.81 o                         
  -6   3   2        452.72        494.30        15.30 o                         
  -5   3   2       7058.09       7350.04        81.77 o                         
  -4   3   2       6369.96       7075.03        90.71 o                         
  -3   3   2       3701.00       4128.27        52.96 o                         
  -2   3   2         17.90         32.13         1.96 o                         
  -1   3   2       3093.22       3040.66        26.02 o                         
   0   3   2       6499.77       6402.66        56.13 o                         
   1   3   2       5659.94       5901.49        57.43 o                         
   2   3   2        855.24        912.20        11.98 o                         
   3   3   2      10864.67      11982.09       110.99 o                         
   4   3   2        333.17        541.32        12.15 o                         
   5   3   2       7044.74       7832.47        86.35 o                         
   6   3   2        313.23        277.81         9.34 o                         
   7   3   2        351.93        370.47         8.04 o                         
   8   3   2       1024.66       1014.60        15.27 o                         
   9   3   2       1875.72       1910.30        26.61 o                         
  10   3   2        809.99        844.97        16.22 o                         
  11   3   2         21.60         20.02         3.84 o                         
  12   3   2        496.37        551.86        21.09 o                         
  13   3   2        176.50        141.29        10.72 o                         
  14   3   2        782.92        739.33        23.56 o                         
  15   3   2        570.79        542.61        18.70 o                         
  16   3   2          0.96          2.60         2.13 o                         
 -17   4   2        717.30        797.20        45.53 o                         
 -16   4   2       1088.35       1133.13        22.83 o                         
 -15   4   2        932.97        970.72        22.79 o                         
 -14   4   2        342.12        334.31        15.82 o                         
 -13   4   2         47.46         59.90         6.37 o                         
 -12   4   2        307.42        288.96        13.13 o                         
 -11   4   2         24.77         38.18         5.68 o                         
 -10   4   2         22.98         33.34         3.95 o                         
  -9   4   2         40.09         44.17         3.43 o                         
  -8   4   2        166.98        152.90         4.97 o                         
  -7   4   2       2786.82       2876.68        27.10 o                         
  -6   4   2       2090.06       1980.25        20.51 o                         
  -5   4   2         90.15        111.30         4.82 o                         
  -4   4   2        289.39        241.28         7.26 o                         
  -3   4   2        123.85        103.58         4.95 o                         
  -2   4   2        336.03        294.26         7.52 o                         
  -1   4   2        154.49        152.72         4.82 o                         
   0   4   2         40.59         65.69         3.23 o                         
   1   4   2       3780.91       3543.07        37.49 o                         
   2   4   2       3399.90       3152.85        32.70 o                         
   3   4   2        183.61        122.14        10.53 o                         
   4   4   2         38.34         45.91         2.71 o                         
   5   4   2        608.37        677.24        11.74 o                         
   6   4   2       1045.44       1026.17        14.66 o                         
   7   4   2       1284.72       1369.53        17.03 o                         
   8   4   2          9.69         14.08         2.32 o                         
   9   4   2          2.72          6.81         3.70 o                         
  10   4   2        197.63        257.35         9.89 o                         
  11   4   2        144.45        154.84        11.26 o                         
  12   4   2        157.80        141.56        10.63 o                         
  13   4   2        974.80        869.94        26.01 o                         
  14   4   2        107.08        102.56        10.19 o                         
  15   4   2        931.30        920.68        20.61 o                         
  16   4   2       1165.72       1132.60        20.80 o                         
 -15   5   2        115.29        118.91         8.26 o                         
 -14   5   2        785.32        864.37        24.21 o                         
 -13   5   2        666.11        746.93        23.77 o                         
 -12   5   2         40.60         58.58         7.16 o                         
 -11   5   2        778.89        708.35        20.60 o                         
 -10   5   2       3782.48       3727.07        50.59 o                         
  -9   5   2       2421.05       2414.28        28.21 o                         
  -8   5   2        372.93        354.52         7.98 o                         
  -7   5   2       1085.91        994.60        14.34 o                         
  -6   5   2        208.47        261.63         6.54 o                         
  -5   5   2       1085.91       1183.21        14.86 o                         
  -4   5   2          0.03          6.02         1.63 o                         
  -3   5   2       2822.97       2779.65        27.94 o                         
  -2   5   2       2015.50       2061.42        27.91 o                         
  -1   5   2       4266.23       4131.97        57.16 o                         
   0   5   2       2465.20       2062.03        27.58 o                         
   1   5   2       6870.11       6622.01        70.80 o                         
   2   5   2        306.52        250.54         9.03 o                         
   3   5   2        914.68       1080.81        17.26 o                         
   4   5   2         69.96         76.87         4.12 o                         
   5   5   2        736.68        854.54        15.61 o                         
   6   5   2        304.75        308.79         8.78 o                         
   7   5   2       2157.95       2148.37        28.56 o                         
   8   5   2       1404.86       1447.26        27.81 o                         
   9   5   2      10380.53      10303.55       121.26 o                         
  10   5   2       1096.92       1135.61        30.99 o                         
  11   5   2         79.54         77.25         7.94 o                         
  12   5   2        659.23        648.10        27.22 o                         
  13   5   2        191.91        165.06        12.81 o                         
  14   5   2         83.77         60.36         5.72 o                         
  15   5   2         13.82         21.87         8.28 o                         
 -14   6   2        180.64        207.13        13.63 o                         
 -13   6   2        130.90        148.76        11.26 o                         
 -12   6   2         82.71        105.84         7.15 o                         
 -11   6   2        486.99        502.59        14.54 o                         
 -10   6   2          7.29          7.94         4.19 o                         
  -9   6   2          4.98          6.37         3.25 o                         
  -8   6   2       1532.85       1575.81        33.65 o                         
  -7   6   2        851.31        912.25        21.43 o                         
  -6   6   2         41.07         48.91         3.27 o                         
  -5   6   2        518.38        573.45        11.34 o                         
  -4   6   2        137.66        156.57         5.77 o                         
  -3   6   2          2.42          5.46         1.81 o                         
  -2   6   2        195.96        219.28        10.72 o                         
  -1   6   2        103.60        120.77         7.09 o                         
   0   6   2       1026.61       1081.56        20.19 o                         
   1   6   2        346.92        315.62        11.43 o                         
   2   6   2        456.10        401.25        12.84 o                         
   3   6   2          0.10          5.69         1.80 o                         
   4   6   2        196.43        230.42         8.90 o                         
   5   6   2         23.48         33.66         3.98 o                         
   6   6   2        184.80        188.70        14.10 o                         
   7   6   2        664.67        692.29        23.39 o                         
   8   6   2        570.35        640.12        19.59 o                         
   9   6   2        330.82        305.11        16.96 o                         
  10   6   2          3.82          7.04         4.41 o                         
  11   6   2        386.86        350.13        18.79 o                         
  12   6   2          5.21          1.99         2.21 o                         
  13   6   2         20.96         12.87         3.55 o                         
 -12   7   2        691.37        674.64        22.37 o                         
 -11   7   2        475.19        385.18        12.59 o                         
 -10   7   2        305.97        356.49        13.00 o                         
  -9   7   2       2121.72       2234.52        38.93 o                         
  -8   7   2        624.43        631.90        17.01 o                         
  -7   7   2        115.55        115.89         7.46 o                         
  -6   7   2       1919.69       2018.29        32.66 o                         
  -5   7   2       2632.40       2639.30        36.92 o                         
  -4   7   2       1922.43       2113.34        39.17 o                         
  -3   7   2       1432.90       1550.82        37.31 o                         
  -2   7   2        444.49        503.97        19.91 o                         
  -1   7   2        869.23        742.67        24.54 o                         
   0   7   2        792.00        719.89        24.07 o                         
   1   7   2        198.16        187.74        10.40 o                         
   2   7   2        535.06        569.63        18.39 o                         
   3   7   2       1513.21       1682.08        34.10 o                         
   4   7   2       2204.19       2145.67        39.50 o                         
   5   7   2       3213.25       2997.29        71.12 o                         
   6   7   2        842.85        778.03        24.99 o                         
   7   7   2          9.70         24.52         4.57 o                         
   8   7   2          3.24         18.55         3.50 o                         
   9   7   2       2412.50       2218.20        51.60 o                         
  10   7   2        139.89        101.84        16.69 o                         
  11   7   2        579.68        491.55        22.52 o                         
 -10   8   2        196.47        200.06         8.71 o                         
  -9   8   2         54.35         48.84         5.50 o                         
  -8   8   2         29.06         35.31         4.02 o                         
  -7   8   2          7.08          7.03         2.69 o                         
  -6   8   2         80.46         98.21         6.15 o                         
  -5   8   2        285.31        243.13        10.91 o                         
  -4   8   2         41.13         35.19         5.24 o                         
  -3   8   2        329.45        317.71        14.93 o                         
  -2   8   2        312.68        328.91        15.22 o                         
  -1   8   2        164.88        199.41         9.07 o                         
   0   8   2          3.05         10.04         3.90 o                         
   1   8   2          1.15          2.92         2.45 o                         
   2   8   2       1096.75       1100.00        31.10 o                         
   3   8   2        431.05        419.01        16.89 o                         
   4   8   2         67.00         81.67         7.39 o                         
   5   8   2         18.35          9.41         2.83 o                         
   6   8   2        253.32        284.22        10.97 o                         
   7   8   2        533.27        475.48        12.39 o                         
   8   8   2          0.13          6.20         1.87 o                         
   9   8   2        361.57        343.13        18.52 o                         
  -5   9   2        769.13        780.53        28.19 o                         
  -4   9   2        394.33        383.92        24.22 o                         
  -3   9   2        282.09        231.34        10.11 o                         
  -2   9   2         27.10         31.12         3.22 o                         
  -1   9   2        216.06        226.34         9.09 o                         
   0   9   2        402.41        418.58        12.51 o                         
   1   9   2         21.64         22.76         3.31 o                         
   2   9   2         42.21         46.40         3.67 o                         
   3   9   2        388.04        344.30        10.63 o                         
   4   9   2         82.58         59.20         4.59 o                         
 -18   1   3        116.74        113.46         9.18 o                         
 -17   1   3       1752.57       1778.72        39.74 o                         
 -16   1   3        690.25        730.00        22.44 o                         
 -15   1   3         17.81         22.48         4.48 o                         
 -14   1   3       1312.47       1330.98        24.00 o                         
 -13   1   3       2554.35       2628.79        27.87 o                         
 -12   1   3       2055.97       2187.48        25.49 o                         
 -11   1   3        410.91        423.71         9.48 o                         
 -10   1   3        262.56        250.82         7.96 o                         
  -9   1   3        852.69        954.17        17.29 o                         
  -8   1   3       5954.64       6402.58        73.19 o                         
  -7   1   3       7904.47       8461.75        74.12 o                         
  -6   1   3          0.56          3.41         1.17 o                         
  -5   1   3       2256.79       2334.66        23.53 o                         
  -4   1   3        749.11        769.47         7.96 o                         
  -3   1   3        613.36        683.75         7.25 o                         
  -2   1   3      11606.50      11692.30        65.71 o                         
  -1   1   3         26.27         31.57         0.95 o                         
   0   1   3      10529.56      10760.06        73.42 o                         
   1   1   3       4844.37       4658.14        29.21 o                         
   2   1   3      12162.06      11412.66        83.76 o                         
   3   1   3        414.19        291.83         7.62 o                         
   4   1   3       3584.28       3925.09        43.84 o                         
   5   1   3       3857.00       3990.18        38.55 o                         
   6   1   3       2975.29       3499.02        62.66 o                         
   7   1   3        876.65        868.58        14.29 o                         
   8   1   3        354.47        261.65        12.37 o                         
   9   1   3       2312.32       2062.25        24.23 o                         
  10   1   3      10705.45      10724.21        73.43 o                         
  11   1   3        888.08        744.20        14.53 o                         
  12   1   3          0.35          5.43         2.02 o                         
  13   1   3        345.85        361.54        14.35 o                         
  14   1   3        599.30        588.25        14.96 o                         
  15   1   3        101.60         95.13         6.37 o                         
  16   1   3         49.56         37.55         3.50 o                         
  17   1   3        191.63        197.10         6.25 o                         
 -18   2   3          0.56          3.51         2.02 o                         
 -17   2   3         37.96         32.17         3.56 o                         
 -16   2   3       1144.61       1126.33        29.49 o                         
 -15   2   3       2115.34       2084.04        37.79 o                         
 -14   2   3       1136.70       1163.21        24.18 o                         
 -13   2   3       2074.83       2059.86        36.62 o                         
 -12   2   3        316.42        270.18         8.37 o                         
 -11   2   3        829.49        977.52        14.43 o                         
 -10   2   3       2712.52       3021.08        31.68 o                         
  -9   2   3          8.00         11.68         1.94 o                         
  -8   2   3       2673.72       2798.06        39.08 o                         
  -7   2   3       3784.94       3974.17        44.36 o                         
  -6   2   3       6497.60       6809.44        57.47 o                         
  -5   2   3      12409.99      13442.90       134.23 o                         
  -4   2   3       4326.81       4553.10        38.38 o                         
  -3   2   3       4187.07       4240.32        38.10 o                         
  -2   2   3         14.14         17.89         4.09 o                         
  -1   2   3       1916.52       1965.11        16.80 o                         
   0   2   3      12118.37      11906.96        89.51 o                         
   1   2   3       2839.35       2494.28        19.77 o                         
   2   2   3       3741.90       3477.06        36.84 o                         
   3   2   3       4143.19       4037.06        31.31 o                         
   4   2   3       1671.76       1512.35        15.47 o                         
   5   2   3        118.55         50.62         2.67 o                         
   6   2   3        323.55        311.39         7.79 o                         
   7   2   3         40.82        102.68         5.38 o                         
   8   2   3        721.79        806.19        17.79 o                         
   9   2   3       1275.96       1363.83        17.45 o                         
  10   2   3         83.45        112.97         5.99 o                         
  11   2   3        647.97        613.46        16.85 o                         
  12   2   3       2107.50       2237.52        38.62 o                         
  13   2   3        996.22       1056.23        25.43 o                         
  14   2   3        114.24        118.13         7.99 o                         
  15   2   3        400.17        394.66        19.76 o                         
  16   2   3        186.89        198.81         7.84 o                         
  17   2   3        414.17        416.35        12.96 o                         
 -17   3   3       1060.30       1033.20        39.68 o                         
 -16   3   3       1567.87       1663.36        35.06 o                         
 -15   3   3         48.46         68.10         8.02 o                         
 -14   3   3        371.66        305.91        15.28 o                         
 -13   3   3        843.54        851.45        26.34 o                         
 -12   3   3        263.77        263.63         9.03 o                         
 -11   3   3         26.17         27.45         3.15 o                         
 -10   3   3       1232.79       1246.28        18.71 o                         
  -9   3   3        987.82       1012.52        15.93 o                         
  -8   3   3       5219.79       5573.29        72.80 o                         
  -7   3   3        732.73        865.24        16.40 o                         
  -6   3   3       1744.53       1666.57        25.36 o                         
  -5   3   3      17384.57      17056.34       155.62 o                         
  -4   3   3       4339.26       3948.42        55.56 o                         
  -3   3   3        164.71        132.85         4.45 o                         
  -2   3   3       1767.54       1877.89        19.64 o                         
  -1   3   3        123.58        115.89         4.25 o                         
   0   3   3       4667.83       4863.16        48.96 o                         
   1   3   3       1702.84       1533.62        17.83 o                         
   2   3   3        550.35        482.86         7.82 o                         
   3   3   3       2032.85       2196.33        21.41 o                         
   4   3   3       6666.25       7289.36        72.09 o                         
   5   3   3       2105.76       2149.04        31.35 o                         
   6   3   3       2367.95       2366.85        26.61 o                         
   7   3   3       1380.71       1211.07        15.91 o                         
   8   3   3        672.80        632.79        11.42 o                         
   9   3   3        122.16        182.37         8.13 o                         
  10   3   3       1562.75       1667.51        33.39 o                         
  11   3   3       1006.96        828.02        35.16 o                         
  12   3   3        782.87        816.91        21.92 o                         
  13   3   3       1692.00       1736.55        39.53 o                         
  14   3   3       4184.65       4180.95        68.57 o                         
  15   3   3        514.48        595.19        19.05 o                         
  16   3   3        485.67        518.46        26.43 o                         
 -17   4   3        246.88        265.60         8.82 o                         
 -16   4   3         46.61         53.14         4.80 o                         
 -15   4   3         58.44         68.34         5.97 o                         
 -14   4   3        202.36        231.86        13.58 o                         
 -13   4   3         27.80         36.10         5.18 o                         
 -12   4   3        748.40        631.21        17.85 o                         
 -11   4   3       2490.56       2376.80        37.86 o                         
 -10   4   3       1534.48       1548.02        21.91 o                         
  -9   4   3        982.67       1072.97        16.10 o                         
  -8   4   3        327.17        310.54         7.25 o                         
  -7   4   3        122.02        116.45         5.46 o                         
  -6   4   3          0.74          3.48         1.19 o                         
  -5   4   3       1234.86       1236.20        15.05 o                         
  -4   4   3        153.52        133.51         8.99 o                         
  -3   4   3       5308.65       5369.57        57.50 o                         
  -2   4   3       4518.90       4165.96        46.40 o                         
  -1   4   3       5962.26       5296.34        56.10 o                         
   0   4   3       9778.60       8993.77        73.83 o                         
   1   4   3       3223.19       2871.79        34.89 o                         
   2   4   3        455.52        639.79        12.13 o                         
   3   4   3       4225.17       5144.43        56.21 o                         
   4   4   3        440.79        563.49         9.31 o                         
   5   4   3         22.67         27.62         2.94 o                         
   6   4   3        934.70        853.05        12.05 o                         
   7   4   3       4023.76       4086.02        35.83 o                         
   8   4   3       1940.18       2046.01        25.89 o                         
   9   4   3        168.54        197.15         6.91 o                         
  10   4   3        182.73        223.87         9.94 o                         
  11   4   3       1382.20       1297.30        28.60 o                         
  12   4   3        243.45        262.84        17.36 o                         
  13   4   3         12.76         27.54         6.08 o                         
  14   4   3        172.44        182.74        10.64 o                         
  15   4   3         94.08         90.15         5.98 o                         
 -16   5   3         34.29         30.92         4.53 o                         
 -15   5   3        245.20        268.05        11.90 o                         
 -14   5   3         13.77         20.36         4.20 o                         
 -13   5   3         19.47         17.64         4.51 o                         
 -12   5   3        158.19        147.24        10.84 o                         
 -11   5   3         94.98         83.45         7.29 o                         
 -10   5   3          5.51          4.14         3.03 o                         
  -9   5   3         89.95         72.24         4.20 o                         
  -8   5   3        889.98        938.72        13.53 o                         
  -7   5   3       1085.15       1078.52        15.06 o                         
  -6   5   3        980.48        977.05        13.36 o                         
  -5   5   3        378.93        432.68         8.31 o                         
  -4   5   3       1259.60       1352.18        16.26 o                         
  -3   5   3        191.77        225.62         6.52 o                         
  -2   5   3          3.36          6.53         1.59 o                         
  -1   5   3         82.58         96.86         4.72 o                         
   0   5   3        319.99        359.46         9.20 o                         
   1   5   3        386.57        445.66        10.25 o                         
   2   5   3        452.14        536.35        20.79 o                         
   3   5   3         63.17         54.28         3.45 o                         
   4   5   3       1609.98       1598.48        20.99 o                         
   5   5   3         13.69         20.65         3.46 o                         
   6   5   3        643.82        726.55        16.13 o                         
   7   5   3         28.64         18.36         2.78 o                         
   8   5   3         29.95         27.41         5.09 o                         
   9   5   3        132.17        124.89         8.50 o                         
  10   5   3       2102.55       1943.88        36.33 o                         
  11   5   3         56.66         56.42         5.70 o                         
  12   5   3        279.81        228.53        15.66 o                         
  13   5   3         75.39         62.76         7.79 o                         
  14   5   3         13.23         10.90         2.89 o                         
 -14   6   3        513.46        431.44        17.51 o                         
 -13   6   3          3.15          7.50         4.01 o                         
 -12   6   3        948.65       1035.59        23.33 o                         
 -11   6   3       2327.63       2385.76        36.19 o                         
 -10   6   3       1435.60       1539.49        32.23 o                         
  -9   6   3       1064.50       1029.59        26.01 o                         
  -8   6   3         78.28        117.51         7.14 o                         
  -7   6   3       1403.37       1581.89        27.08 o                         
  -6   6   3       2199.20       2340.74        23.95 o                         
  -5   6   3       3290.37       3517.15        32.42 o                         
  -4   6   3        149.04        204.82         7.09 o                         
  -3   6   3        594.01        542.09        11.58 o                         
  -2   6   3       2431.36       2445.98        41.72 o                         
  -1   6   3       2168.19       2082.71        33.36 o                         
   0   6   3       2230.70       2240.56        36.04 o                         
   1   6   3        214.99        211.30         9.42 o                         
   2   6   3       2310.04       2322.73        43.12 o                         
   3   6   3       2363.35       2484.74        37.59 o                         
   4   6   3        300.82        296.18        12.68 o                         
   5   6   3         65.08         66.41         8.82 o                         
   6   6   3        495.00        522.52        26.41 o                         
   7   6   3       4786.91       4676.15       110.12 o                         
   8   6   3       1078.37       1121.25        35.96 o                         
   9   6   3         78.57         96.13         8.35 o                         
  10   6   3        106.56         87.76         7.71 o                         
  11   6   3       1319.56       1242.69        84.08 o                         
  12   6   3        547.84        539.47        21.04 o                         
  13   6   3        441.47        364.59        12.95 o                         
 -12   7   3          6.18         12.51         2.99 o                         
 -11   7   3         78.16         51.52         4.86 o                         
 -10   7   3         80.47        106.30         7.27 o                         
  -9   7   3        238.32        312.29        12.92 o                         
  -8   7   3        686.90        776.94        19.05 o                         
  -7   7   3        613.90        634.91        15.83 o                         
  -6   7   3        100.29         85.38         6.01 o                         
  -5   7   3        838.64        848.37        20.31 o                         
  -4   7   3        255.15        301.86        13.30 o                         
  -3   7   3       1119.27       1240.53        32.86 o                         
  -2   7   3        376.89        395.55        16.56 o                         
  -1   7   3          1.45          1.16         3.75 o                         
   0   7   3        186.19        165.63        12.11 o                         
   1   7   3         20.76         15.70         4.09 o                         
   2   7   3         78.80         79.61         8.59 o                         
   3   7   3        228.25        195.98        11.22 o                         
   4   7   3        127.83        132.10         8.88 o                         
   5   7   3        687.80        688.52        19.99 o                         
   6   7   3        420.42        481.80        18.56 o                         
   7   7   3        419.62        412.81        16.54 o                         
   8   7   3          1.07          4.48         2.76 o                         
   9   7   3         66.96         57.59         5.74 o                         
  10   7   3          1.33          9.49         3.27 o                         
  11   7   3         14.98         26.48         3.53 o                         
 -10   8   3         49.15         50.40         4.51 o                         
  -9   8   3        129.39        128.97        12.19 o                         
  -8   8   3        816.55        825.73        18.73 o                         
  -7   8   3       1239.88       1272.80        33.73 o                         
  -6   8   3       1878.89       1924.30        36.50 o                         
  -5   8   3       1506.03       1622.28        38.50 o                         
  -4   8   3         34.15         45.73         7.61 o                         
  -3   8   3        168.49        167.23        10.86 o                         
  -2   8   3        457.81        436.98        15.30 o                         
  -1   8   3        221.31        152.95         9.01 o                         
   0   8   3          6.18         14.18         3.37 o                         
   1   8   3        849.28        906.34        26.10 o                         
   2   8   3       2029.29       2128.43        37.37 o                         
   3   8   3       2231.91       2313.33        50.67 o                         
   4   8   3       1802.37       1758.34        37.28 o                         
   5   8   3         46.31         30.21         3.57 o                         
   6   8   3         71.51         95.79         5.67 o                         
   7   8   3       1296.02       1270.52        28.14 o                         
   8   8   3         23.28         17.89         2.36 o                         
  -5   9   3        199.92        141.67         9.10 o                         
  -4   9   3        143.24        124.78         5.72 o                         
  -3   9   3        769.95        733.27        17.65 o                         
  -2   9   3         42.42         24.42         3.24 o                         
  -1   9   3       1039.71       1073.96        36.20 o                         
   0   9   3       1113.72       1157.30        37.23 o                         
   1   9   3       1282.21       1316.59        30.86 o                         
   2   9   3        273.92        240.52         9.68 o                         
   3   9   3        210.57        201.94         7.95 o                         
   4   9   3         26.92         23.11         5.93 o                         
 -19   0   4        508.02        360.97        21.06 o                         
 -18   0   4        112.13        123.59        10.02 o                         
 -17   0   4       3204.32       3221.64        66.44 o                         
 -16   0   4        532.59        553.25        23.97 o                         
 -15   0   4       3201.54       3273.02        87.95 o                         
 -14   0   4         28.62         18.40         4.53 o                         
 -13   0   4       1485.85       1615.78        38.11 o                         
 -12   0   4        726.22        878.28        21.82 o                         
 -11   0   4        374.99        277.65         9.85 o                         
 -10   0   4      10270.86      10157.33       132.51 o                         
  -9   0   4      10122.50       9853.60       124.16 o                         
  -8   0   4       1359.23       1099.47        22.52 o                         
  -7   0   4       1401.16       1711.05        28.61 o                         
  -6   0   4        391.19        405.40         9.06 o                         
  -5   0   4       1471.44       1326.07        18.43 o                         
  -4   0   4          4.18         57.15         3.90 o                         
  -3   0   4        354.12        542.95         7.34 o                         
  -2   0   4      12860.73      13883.25       113.89 o                         
  -1   0   4      13446.75      14124.46       103.91 o                         
   0   0   4      29472.74      29514.90       237.93 o                         
   1   0   4       7626.15       7210.41       118.67 o                         
   2   0   4       2901.23       2539.28        34.54 o                         
   3   0   4       1350.11       1020.53        15.04 o                         
   4   0   4         30.43          6.04         1.90 o                         
   5   0   4        359.23        742.45        18.29 o                         
   6   0   4         51.71         14.34         6.87 o                         
   7   0   4       3140.41       2295.56        48.60 o                         
   8   0   4       6812.61       6101.13        73.32 o                         
   9   0   4       6410.24       5725.11        83.44 o                         
  10   0   4       1475.50       1257.26        45.53 o                         
  11   0   4          2.09          2.37         4.01 o                         
  12   0   4        533.07        522.93        34.29 o                         
  13   0   4        743.20        725.63        41.06 o                         
  14   0   4        109.71         91.49         8.50 o                         
  15   0   4        172.36        182.77        11.04 o                         
  16   0   4       2336.33       2373.78        43.28 o                         
  17   0   4        496.73        538.95        13.40 o                         
 -18   1   4        776.28        717.08        21.56 o                         
 -17   1   4        189.65        181.10        10.31 o                         
 -16   1   4        259.48        264.89        11.54 o                         
 -15   1   4        419.50        423.41        17.48 o                         
 -14   1   4       1560.81       1577.37        26.54 o                         
 -13   1   4          6.54         11.34         2.01 o                         
 -12   1   4          8.90         13.49         2.19 o                         
 -11   1   4        462.63        453.32        10.51 o                         
 -10   1   4       3861.55       4056.12        38.77 o                         
  -9   1   4       5411.46       5719.03        68.23 o                         
  -8   1   4       1465.39       1430.76        34.97 o                         
  -7   1   4         55.35        162.08         6.49 o                         
  -6   1   4         66.75        135.25         4.67 o                         
  -5   1   4        483.49        608.80         8.71 o                         
  -4   1   4        465.34        619.71         7.63 o                         
  -3   1   4       1521.56       1409.88        15.14 o                         
  -2   1   4       9698.08       9535.05        57.25 o                         
  -1   1   4       3226.26       3017.23        27.30 o                         
   0   1   4       2899.42       3088.95        22.94 o                         
   1   1   4       3881.19       3718.81        28.15 o                         
   2   1   4        566.18        755.22        11.40 o                         
   3   1   4       7571.76       8248.63        70.11 o                         
   4   1   4        211.96        230.35         6.05 o                         
   5   1   4        214.08        182.74         6.12 o                         
   6   1   4        271.80        241.36        10.53 o                         
   7   1   4         85.25         67.97         4.27 o                         
   8   1   4        173.40        155.26         5.49 o                         
   9   1   4          0.75          3.27         1.58 o                         
  10   1   4       1522.34       1560.30        30.67 o                         
  11   1   4        589.28        596.97        20.36 o                         
  12   1   4        788.19        846.32        28.67 o                         
  13   1   4       3274.73       3369.32        71.15 o                         
  14   1   4       1164.01       1254.40        22.44 o                         
  15   1   4        219.84        236.18         8.80 o                         
  16   1   4        152.42        160.52         5.82 o                         
  17   1   4         10.90          3.20         1.47 o                         
 -18   2   4         12.28         20.34         4.03 o                         
 -17   2   4        126.28        130.54        10.19 o                         
 -16   2   4          5.78          3.88         2.67 o                         
 -15   2   4       2445.27       2519.92        56.47 o                         
 -14   2   4        822.37        810.20        22.00 o                         
 -13   2   4       1623.25       1652.52        25.18 o                         
 -12   2   4          1.62          4.44         1.99 o                         
 -11   2   4        934.02       1064.54        16.87 o                         
 -10   2   4       1972.81       2257.01        26.17 o                         
  -9   2   4       3027.31       3499.69        40.36 o                         
  -8   2   4        654.13        898.68        17.56 o                         
  -7   2   4        112.65         53.01         3.69 o                         
  -6   2   4       4687.61       4550.65        43.88 o                         
  -5   2   4       8696.63       8474.34        67.75 o                         
  -4   2   4       5538.22       5635.01        50.02 o                         
  -3   2   4        913.11       1046.87        11.97 o                         
  -2   2   4          8.24          7.67         1.11 o                         
  -1   2   4       2431.12       2363.41        35.26 o                         
   0   2   4       3839.95       3708.87        33.90 o                         
   1   2   4         77.44         50.76         2.34 o                         
   2   2   4       6533.69       6866.52        55.99 o                         
   3   2   4       8463.20       8377.05        58.42 o                         
   4   2   4       8560.35       8239.92        70.63 o                         
   5   2   4       5047.71       4502.02        70.44 o                         
   6   2   4        276.51        192.47         6.26 o                         
   7   2   4        649.42        763.34        11.67 o                         
   8   2   4       2146.05       2401.60        29.64 o                         
   9   2   4       2479.57       2603.38        29.88 o                         
  10   2   4        351.48        360.00        10.76 o                         
  11   2   4        530.34        606.24        16.01 o                         
  12   2   4       3004.36       3207.21        41.54 o                         
  13   2   4       1062.13       1214.58        22.22 o                         
  14   2   4        936.49        961.68        21.10 o                         
  15   2   4        102.55        118.49         6.55 o                         
  16   2   4        217.04        165.65         6.75 o                         
 -18   3   4        579.32        514.44        25.40 o                         
 -17   3   4        226.40        229.82         9.36 o                         
 -16   3   4        270.65        249.84        15.72 o                         
 -15   3   4        231.23        241.75        10.08 o                         
 -14   3   4        383.84        378.14        16.96 o                         
 -13   3   4       1581.55       1600.74        32.68 o                         
 -12   3   4       3129.89       3225.31        40.71 o                         
 -11   3   4       1894.08       1929.31        26.80 o                         
 -10   3   4        252.42        268.21         8.10 o                         
  -9   3   4       1932.43       1953.08        25.49 o                         
  -8   3   4       3785.48       3905.42        58.89 o                         
  -7   3   4       3764.14       4157.39        53.77 o                         
  -6   3   4       1846.42       2282.65        30.59 o                         
  -5   3   4        276.22        226.53         7.21 o                         
  -4   3   4       4089.11       3924.58        48.64 o                         
  -3   3   4       2592.48       2441.14        29.48 o                         
  -2   3   4        464.95        405.63         8.26 o                         
  -1   3   4        181.50        274.02         8.00 o                         
   0   3   4        416.14        488.48        10.82 o                         
   1   3   4        640.70        634.44         9.08 o                         
   2   3   4       1431.36       1442.49        18.37 o                         
   3   3   4       2855.22       2885.71        27.98 o                         
   4   3   4        402.73        469.36         9.47 o                         
   5   3   4       1038.89       1068.50        18.01 o                         
   6   3   4       2392.60       2357.85        22.80 o                         
   7   3   4       2516.05       2518.26        23.48 o                         
   8   3   4        595.14        551.94        11.60 o                         
   9   3   4        111.12        131.52         9.52 o                         
  10   3   4       3391.62       3655.60        49.63 o                         
  11   3   4       2675.54       2854.54        44.50 o                         
  12   3   4        653.27        633.41        19.12 o                         
  13   3   4        233.85        225.24        10.91 o                         
  14   3   4        285.27        327.25        14.74 o                         
  15   3   4        867.75        903.40        19.89 o                         
  16   3   4        464.87        458.84        13.99 o                         
 -17   4   4         18.22         21.45         3.38 o                         
 -16   4   4          5.54          4.07         2.66 o                         
 -15   4   4          1.70         -1.62         2.65 o                         
 -14   4   4        507.07        519.02        17.33 o                         
 -13   4   4        414.39        471.69        15.19 o                         
 -12   4   4        124.20        128.72         8.22 o                         
 -11   4   4         29.21         23.91         3.37 o                         
 -10   4   4         80.74         75.29         4.38 o                         
  -9   4   4        702.18        742.39        12.01 o                         
  -8   4   4        105.93         96.77         4.04 o                         
  -7   4   4        187.30        185.63         5.77 o                         
  -6   4   4       1504.06       1464.69        17.38 o                         
  -5   4   4        404.37        338.20         7.33 o                         
  -4   4   4        443.11        460.01        13.22 o                         
  -3   4   4        624.49        716.05        14.53 o                         
  -2   4   4        244.69        218.22         7.44 o                         
  -1   4   4       1600.26       1971.46        26.95 o                         
   0   4   4        320.47        401.89        12.96 o                         
   1   4   4         22.20         31.44         2.90 o                         
   2   4   4       2875.43       3214.37        43.52 o                         
   3   4   4       1433.98       1327.27        18.47 o                         
   4   4   4        955.07        895.00        18.06 o                         
   5   4   4       1919.24       1860.34        24.05 o                         
   6   4   4        240.47        219.13         7.03 o                         
   7   4   4         14.83         17.08         2.34 o                         
   8   4   4        119.00        120.37         5.65 o                         
   9   4   4          2.34          4.35         1.84 o                         
  10   4   4        276.45        282.72        12.84 o                         
  11   4   4        483.87        541.04        17.57 o                         
  12   4   4        977.18       1039.75        27.99 o                         
  13   4   4         75.96         54.33         5.53 o                         
  14   4   4        246.64        224.18        11.37 o                         
  15   4   4         27.22         34.24         4.25 o                         
 -16   5   4         19.62         13.50         3.40 o                         
 -15   5   4        661.56        668.16        29.42 o                         
 -14   5   4          2.00          5.06         3.75 o                         
 -13   5   4        819.74        867.94        26.02 o                         
 -12   5   4       3553.27       3645.08        80.56 o                         
 -11   5   4       1480.83       1634.99        33.15 o                         
 -10   5   4       1570.40       1787.89        31.46 o                         
  -9   5   4        208.25        220.26         6.78 o                         
  -8   5   4        248.09        240.00         6.94 o                         
  -7   5   4       1760.69       1760.36        19.50 o                         
  -6   5   4       2483.19       2543.56        23.29 o                         
  -5   5   4         37.67         33.77         2.32 o                         
  -4   5   4       5205.03       5009.69        38.08 o                         
  -3   5   4       6380.94       6163.51        53.52 o                         
  -2   5   4       3622.02       3528.24        37.01 o                         
  -1   5   4       1093.33        858.23        16.40 o                         
   0   5   4        151.09        247.65         7.73 o                         
   1   5   4       1874.98       2038.94        25.88 o                         
   2   5   4       6182.06       6599.10        61.34 o                         
   3   5   4       1591.98       1823.42        26.56 o                         
   4   5   4        966.01        920.10        18.10 o                         
   5   5   4       2295.89       2306.66        29.60 o                         
   6   5   4        840.24        804.35        16.05 o                         
   7   5   4        630.07        610.50        15.43 o                         
   8   5   4        182.21        180.42        13.77 o                         
   9   5   4        233.56        205.72        10.83 o                         
  10   5   4        755.76        762.25        20.92 o                         
  11   5   4       1073.19       1109.30        25.04 o                         
  12   5   4        839.38        801.76        22.98 o                         
  13   5   4         37.99         38.77         4.97 o                         
  14   5   4         51.13         55.14         6.23 o                         
 -14   6   4         76.33         80.36         7.68 o                         
 -13   6   4         99.52        117.49        10.23 o                         
 -12   6   4          8.76         14.60         3.64 o                         
 -11   6   4        116.20         88.79         6.39 o                         
 -10   6   4        242.02        181.29         9.11 o                         
  -9   6   4        200.70        136.80         9.73 o                         
  -8   6   4        108.04         89.74         6.27 o                         
  -7   6   4       1840.89       1854.94        29.85 o                         
  -6   6   4        519.38        479.51        13.88 o                         
  -5   6   4        207.21        192.57         6.04 o                         
  -4   6   4        194.16        249.95         7.94 o                         
  -3   6   4        235.35        244.93         9.33 o                         
  -2   6   4        758.75        705.94        20.16 o                         
  -1   6   4        259.39        291.39        11.23 o                         
   0   6   4        249.79        244.43        10.32 o                         
   1   6   4       2202.11       2202.77        29.43 o                         
   2   6   4       1731.82       1767.77        34.16 o                         
   3   6   4        129.40        112.42         7.92 o                         
   4   6   4        402.14        375.44        11.94 o                         
   5   6   4        962.91        915.41        26.02 o                         
   6   6   4       1538.32       1574.05        44.74 o                         
   7   6   4        178.17        177.78        21.99 o                         
   8   6   4         54.35         42.67        11.44 o                         
   9   6   4        515.09        505.19        22.48 o                         
  10   6   4        886.25        960.51        35.83 o                         
  11   6   4        163.23        172.14        11.49 o                         
  12   6   4         85.21        118.59         7.78 o                         
 -12   7   4        155.59        138.89         7.91 o                         
 -11   7   4        137.11        144.43         7.83 o                         
 -10   7   4         20.41         24.42         5.23 o                         
  -9   7   4        359.31        407.65        14.82 o                         
  -8   7   4        803.90        842.69        19.94 o                         
  -7   7   4       1836.23       1841.69        27.04 o                         
  -6   7   4       2294.04       2341.49        51.10 o                         
  -5   7   4        371.06        398.62        13.62 o                         
  -4   7   4        188.63        197.08        10.77 o                         
  -3   7   4       1838.40       1792.87        41.00 o                         
  -2   7   4       1157.84       1111.16        26.81 o                         
  -1   7   4        320.18        323.27        16.05 o                         
   0   7   4        587.12        519.51        17.54 o                         
   1   7   4       2276.99       2225.17        40.43 o                         
   2   7   4       4268.33       4301.88        79.71 o                         
   3   7   4        742.32        795.20        22.18 o                         
   4   7   4         36.73         56.59         6.06 o                         
   5   7   4       1262.03       1312.75        25.80 o                         
   6   7   4       1593.82       1544.73        35.35 o                         
   7   7   4        530.04        504.87        18.18 o                         
   8   7   4         56.76         52.21         5.07 o                         
   9   7   4        476.47        446.00        19.64 o                         
  10   7   4         16.12         16.93         2.48 o                         
  11   7   4        266.99        223.66        16.06 o                         
 -10   8   4          6.49          7.40         3.45 o                         
  -9   8   4        638.54        699.13        22.54 o                         
  -8   8   4        425.49        384.42        12.19 o                         
  -7   8   4         75.66         87.49         6.49 o                         
  -6   8   4        451.41        416.14        15.08 o                         
  -5   8   4         25.72         15.88         3.84 o                         
  -4   8   4        571.30        470.45        18.05 o                         
  -3   8   4        215.08        248.68        11.31 o                         
  -2   8   4        216.36        231.27        10.99 o                         
  -1   8   4       1181.66       1229.38        26.78 o                         
   0   8   4       1454.50       1540.12        30.59 o                         
   1   8   4        225.61        234.41         9.81 o                         
   2   8   4          0.69          4.46         2.49 o                         
   3   8   4         93.76         96.34         7.00 o                         
   4   8   4        204.12        260.85        11.04 o                         
   5   8   4        351.01        388.53        11.59 o                         
   6   8   4          8.99         12.22         2.35 o                         
   7   8   4        639.98        579.60        12.57 o                         
   8   8   4        261.58        232.45         6.62 o                         
  -5   9   4         29.82         59.74         8.53 o                         
  -4   9   4        214.94        222.42         8.41 o                         
  -3   9   4        700.67        732.52        16.45 o                         
  -2   9   4          9.37          9.76         2.30 o                         
  -1   9   4         11.85          8.66         2.40 o                         
   0   9   4          0.45          0.70         2.52 o                         
   1   9   4        152.14        146.29         8.10 o                         
   2   9   4        268.63        254.31        10.37 o                         
   3   9   4          0.47          2.26         1.89 o                         
 -18   1   5       1129.52       1012.34        44.09 o                         
 -17   1   5       1309.35       1305.92        38.46 o                         
 -16   1   5        632.63        614.38        21.02 o                         
 -15   1   5       4177.42       4404.44       130.64 o                         
 -14   1   5       3064.19       3325.13        72.02 o                         
 -13   1   5       1401.57       1382.49        21.70 o                         
 -12   1   5       1200.38       1196.63        18.00 o                         
 -11   1   5       9340.52      10023.51        77.36 o                         
 -10   1   5       8029.70       8269.88        64.53 o                         
  -9   1   5        817.24        917.47        18.91 o                         
  -8   1   5       3157.31       3220.53        38.62 o                         
  -7   1   5        594.69        552.82        10.30 o                         
  -6   1   5       2058.11       1874.91        21.57 o                         
  -5   1   5       2714.74       2508.67        24.00 o                         
  -4   1   5        252.38        299.11         8.16 o                         
  -3   1   5      29694.19      29119.31       187.65 o                         
  -2   1   5      12193.59      11812.07        70.82 o                         
  -1   1   5       2530.74       2426.08        16.96 o                         
   0   1   5       1935.80       1897.12        13.49 o                         
   1   1   5          3.10          6.12         1.27 o                         
   2   1   5         35.86         13.18         1.27 o                         
   3   1   5       3688.57       4171.21        39.24 o                         
   4   1   5       7111.33       7750.72        68.33 o                         
   5   1   5         41.61        100.76         4.61 o                         
   6   1   5       3143.68       2617.95        52.29 o                         
   7   1   5      10857.02      10287.32       183.30 o                         
   8   1   5       5135.35       5184.10        70.29 o                         
   9   1   5        739.67        671.65        15.19 o                         
  10   1   5         98.66         66.57         4.63 o                         
  11   1   5       1738.63       1814.13        23.71 o                         
  12   1   5       3118.82       3139.60        60.52 o                         
  13   1   5        684.73        746.11        20.18 o                         
  14   1   5        243.97        208.55         7.88 o                         
  15   1   5        828.74        822.92        19.43 o                         
  16   1   5        976.75        964.87        16.54 o                         
 -18   2   5        134.23        148.81        11.61 o                         
 -17   2   5       2081.29       2116.02        40.65 o                         
 -16   2   5        215.87        209.75        11.51 o                         
 -15   2   5         52.54         37.39         9.42 o                         
 -14   2   5        289.84        320.85        19.59 o                         
 -13   2   5         40.55         44.13         4.74 o                         
 -12   2   5       4688.68       5055.05        59.71 o                         
 -11   2   5       1873.18       1847.42        25.28 o                         
 -10   2   5       2707.24       2830.42        40.49 o                         
  -9   2   5        360.31        438.43        11.02 o                         
  -8   2   5        152.17        178.47         7.14 o                         
  -7   2   5        991.11       1086.14        20.62 o                         
  -6   2   5        133.32        111.28         4.39 o                         
  -5   2   5       1496.70       1524.70        20.64 o                         
  -4   2   5        333.86        342.13         7.66 o                         
  -3   2   5          6.61          6.11         1.11 o                         
  -2   2   5         48.07         90.36         2.72 o                         
  -1   2   5       1508.02       1511.76        14.51 o                         
   0   2   5         46.33         89.43         3.95 o                         
   1   2   5       1815.22       1891.66        18.82 o                         
   2   2   5        811.38        934.41        15.35 o                         
   3   2   5        887.78        852.94        13.75 o                         
   4   2   5       5065.19       5279.61        78.36 o                         
   5   2   5       2975.80       2785.45        34.61 o                         
   6   2   5       1552.01       1326.81        24.53 o                         
   7   2   5       1587.20       1455.86        21.70 o                         
   8   2   5        136.19         81.91         6.16 o                         
   9   2   5        284.05        373.36        13.60 o                         
  10   2   5        219.11        276.08        10.53 o                         
  11   2   5        309.00        304.90        12.83 o                         
  12   2   5       1096.18       1116.77        24.00 o                         
  13   2   5        113.22        125.85         6.30 o                         
  14   2   5        238.84        275.45         8.31 o                         
  15   2   5         36.59         65.43         6.19 o                         
  16   2   5        291.16        305.76        24.52 o                         
 -18   3   5         20.26         19.36         4.10 o                         
 -17   3   5         65.39         51.89         5.93 o                         
 -16   3   5        189.24        146.17         9.98 o                         
 -15   3   5       1235.99       1234.65        33.22 o                         
 -14   3   5       1506.13       1490.73        36.80 o                         
 -13   3   5          8.29          4.38         3.66 o                         
 -12   3   5       1324.88       1268.73        24.56 o                         
 -11   3   5         30.98         37.24         4.22 o                         
 -10   3   5          9.94         19.99         3.01 o                         
  -9   3   5        960.52        854.31        19.87 o                         
  -8   3   5        465.25        445.85        11.39 o                         
  -7   3   5       3266.36       3280.99        36.98 o                         
  -6   3   5       3037.19       2961.14        48.35 o                         
  -5   3   5       7425.98       7186.10        66.34 o                         
  -4   3   5       3984.85       4098.54        57.12 o                         
  -3   3   5          1.87         16.01         2.63 o                         
  -2   3   5        820.33       1175.59        17.65 o                         
  -1   3   5         48.60        157.62         7.17 o                         
   0   3   5        173.34         93.99         5.48 o                         
   1   3   5       5060.22       4690.98        44.78 o                         
   2   3   5       4066.82       3475.18        39.04 o                         
   3   3   5       4925.80       4392.87        47.01 o                         
   4   3   5       2612.27       2249.26        37.08 o                         
   5   3   5        205.58        158.41         5.25 o                         
   6   3   5        283.72        279.67         7.36 o                         
   7   3   5        710.59        657.83        15.52 o                         
   8   3   5        580.85        633.04        14.96 o                         
   9   3   5       2808.06       3061.43        38.56 o                         
  10   3   5        691.54        812.39        31.90 o                         
  11   3   5        322.01        414.14        17.10 o                         
  12   3   5        477.83        537.69        17.37 o                         
  13   3   5        145.65        157.49         8.98 o                         
  14   3   5        203.67        206.89        13.34 o                         
  15   3   5         84.12         80.65        10.00 o                         
 -17   4   5       1613.84       1513.27        40.25 o                         
 -16   4   5        287.88        245.39         9.77 o                         
 -15   4   5         30.65         29.97         5.03 o                         
 -14   4   5       1725.72       1829.55        40.52 o                         
 -13   4   5       1418.33       1413.87        31.28 o                         
 -12   4   5       6441.77       6655.52        78.98 o                         
 -11   4   5         93.72         63.97         5.98 o                         
 -10   4   5       1343.90       1177.92        18.41 o                         
  -9   4   5        285.08        264.91         7.55 o                         
  -8   4   5       2948.22       2944.87        26.61 o                         
  -7   4   5        211.46        186.12         5.89 o                         
  -6   4   5       1097.34       1152.83        16.46 o                         
  -5   4   5       4709.04       4814.12        34.31 o                         
  -4   4   5       2115.48       2073.22        20.06 o                         
  -3   4   5        673.58        620.14        13.67 o                         
  -2   4   5        161.45        247.16         8.11 o                         
  -1   4   5          2.36          4.98         1.71 o                         
   0   4   5       2653.94       2829.00        45.30 o                         
   1   4   5       6780.07       7283.93        83.57 o                         
   2   4   5       5170.06       5697.62        92.75 o                         
   3   4   5        908.94       1112.34        18.87 o                         
   4   4   5        354.23        308.29        13.78 o                         
   5   4   5       1433.31       1323.95        20.29 o                         
   6   4   5        659.86        620.65        14.39 o                         
   7   4   5         72.35         75.88         4.76 o                         
   8   4   5        838.17        797.90        15.08 o                         
   9   4   5       3401.39       3293.29        47.30 o                         
  10   4   5       5002.46       4875.21        86.84 o                         
  11   4   5        513.19        504.55        19.23 o                         
  12   4   5        279.49        271.07        11.81 o                         
  13   4   5        326.17        326.57        12.15 o                         
  14   4   5        372.24        333.61        11.71 o                         
  15   4   5         36.76         25.48         3.87 o                         
 -16   5   5        264.26        277.08        15.04 o                         
 -15   5   5         82.27         60.38         4.97 o                         
 -14   5   5        117.11        100.54         9.18 o                         
 -13   5   5         83.65         69.50         7.62 o                         
 -12   5   5        300.57        285.30        13.12 o                         
 -11   5   5       1089.77       1146.98        24.05 o                         
 -10   5   5         19.19         21.23         3.80 o                         
  -9   5   5        400.58        384.52        10.51 o                         
  -8   5   5       2862.73       2962.40        26.67 o                         
  -7   5   5         45.75         48.12         3.07 o                         
  -6   5   5          0.17          7.60         1.49 o                         
  -5   5   5       1355.93       1305.07        15.13 o                         
  -4   5   5          5.56          8.65         1.47 o                         
  -3   5   5       1153.68       1173.66        15.72 o                         
  -2   5   5        471.38        461.19        10.90 o                         
  -1   5   5        169.03        135.32         8.58 o                         
   0   5   5        637.11        542.31        12.94 o                         
   1   5   5         14.61         44.13         3.54 o                         
   2   5   5        853.29        937.71        19.71 o                         
   3   5   5        222.58        261.83         9.16 o                         
   4   5   5        390.03        363.43        12.19 o                         
   5   5   5       1286.66       1289.26        20.95 o                         
   6   5   5       1241.58       1290.77        21.36 o                         
   7   5   5        908.93        995.11        27.40 o                         
   8   5   5          1.76         10.55         3.46 o                         
   9   5   5          1.65          8.55         3.70 o                         
  10   5   5          9.97          9.40         3.11 o                         
  11   5   5         10.54          9.78         2.75 o                         
  12   5   5        115.61        124.05         8.03 o                         
  13   5   5         16.69         13.86         2.38 o                         
 -14   6   5        257.28        256.90        33.46 o                         
 -13   6   5        738.45        864.37        28.39 o                         
 -12   6   5        260.77        288.33        11.70 o                         
 -11   6   5        250.49        235.01         9.90 o                         
 -10   6   5        199.44        184.40         9.18 o                         
  -9   6   5        263.02        260.60        12.77 o                         
  -8   6   5       6983.02       6968.15        74.14 o                         
  -7   6   5       1498.41       1466.65        26.02 o                         
  -6   6   5        162.15        173.97         9.69 o                         
  -5   6   5       1354.37       1247.01        17.17 o                         
  -4   6   5       5193.21       4936.91        43.50 o                         
  -3   6   5       3055.38       2948.08        33.47 o                         
  -2   6   5        106.43         80.48         5.13 o                         
  -1   6   5       1699.41       1801.03        25.90 o                         
   0   6   5       5238.66       5320.37        50.66 o                         
   1   6   5       2533.81       2476.78        28.16 o                         
   2   6   5         62.67         60.93         4.52 o                         
   3   6   5       1570.51       1495.58        25.93 o                         
   4   6   5       3746.35       3757.81        57.00 o                         
   5   6   5       1643.64       1757.31        44.50 o                         
   6   6   5         71.97         81.09         6.94 o                         
   7   6   5        360.85        412.67        16.78 o                         
   8   6   5        880.56        953.96        72.54 o                         
   9   6   5        967.86       1110.29        34.41 o                         
  10   6   5       1399.96       1492.86        44.25 o                         
  11   6   5        153.03        165.51        10.40 o                         
  12   6   5         15.44         17.82         3.04 o                         
 -12   7   5         36.41         45.83         5.55 o                         
 -11   7   5         21.77         29.47         4.50 o                         
 -10   7   5          4.06          4.77         3.24 o                         
  -9   7   5        130.97        111.63         8.91 o                         
  -8   7   5        632.81        680.57        22.47 o                         
  -7   7   5        320.93        290.41        10.37 o                         
  -6   7   5       1117.89       1094.70        23.34 o                         
  -5   7   5        286.57        246.26        10.63 o                         
  -4   7   5        325.73        304.10        15.42 o                         
  -3   7   5       1696.04       1701.99        41.88 o                         
  -2   7   5        133.39        115.21         7.47 o                         
  -1   7   5         70.77         52.73         5.85 o                         
   0   7   5        365.61        376.68        19.66 o                         
   1   7   5       1183.08       1110.75        23.58 o                         
   2   7   5        278.31        268.36        12.49 o                         
   3   7   5        484.72        498.04        17.14 o                         
   4   7   5        119.37        131.39         8.49 o                         
   5   7   5         41.22         38.11         3.88 o                         
   6   7   5        182.84        189.80         8.91 o                         
   7   7   5         10.90         17.38         3.89 o                         
   8   7   5          0.06          1.38         1.62 o                         
   9   7   5        290.25        290.55         9.58 o                         
  10   7   5         83.14         94.41         4.20 o                         
 -10   8   5        129.03        137.09         8.64 o                         
  -9   8   5         45.15         55.21         5.16 o                         
  -8   8   5        400.63        385.56        17.34 o                         
  -7   8   5        243.88        269.87        13.59 o                         
  -6   8   5         17.02         14.68         2.50 o                         
  -5   8   5        442.88        512.94        14.16 o                         
  -4   8   5       1866.61       1925.84        34.63 o                         
  -3   8   5         27.87         27.85         4.10 o                         
  -2   8   5        125.40        140.50         8.51 o                         
  -1   8   5        407.42        410.03        14.46 o                         
   0   8   5        357.20        338.36        11.64 o                         
   1   8   5        367.69        415.24        17.73 o                         
   2   8   5        113.09        117.13         7.18 o                         
   3   8   5         64.43         71.51         6.77 o                         
   4   8   5       2093.68       2139.60        35.69 o                         
   5   8   5        752.99        734.90        18.03 o                         
   6   8   5        107.22         94.87         5.29 o                         
   7   8   5         38.46         27.25         2.55 o                         
  -4   9   5        465.72        452.70        13.77 o                         
  -3   9   5        147.53        200.96         8.01 o                         
  -2   9   5       2892.49       2940.66        51.52 o                         
  -1   9   5       1982.32       2044.16        30.99 o                         
   0   9   5        457.94        485.89        14.82 o                         
   1   9   5          0.99          1.95         2.02 o                         
   2   9   5        148.76        154.39         9.59 o                         
 -19   0   6        110.22         97.59         7.73 o                         
 -18   0   6        677.41        626.15        31.66 o                         
 -17   0   6         12.87         14.64         6.72 o                         
 -16   0   6       5174.67       5443.44       142.86 o                         
 -15   0   6        578.23        620.44        36.92 o                         
 -14   0   6        484.37        571.56        35.15 o                         
 -13   0   6       5873.63       5943.16       121.06 o                         
 -12   0   6       8579.32       8864.88       106.80 o                         
 -11   0   6       7940.83       8360.85       101.12 o                         
 -10   0   6         85.42         50.79         4.96 o                         
  -9   0   6         56.17         51.36         5.27 o                         
  -8   0   6       2307.43       2317.80        33.93 o                         
  -7   0   6       2907.89       2999.23        39.34 o                         
  -6   0   6       3926.26       4475.61        52.13 o                         
  -5   0   6       2665.56       2523.02        36.61 o                         
  -4   0   6      19160.41      18415.26       212.15 o                         
  -3   0   6       8942.34       8774.95        85.11 o                         
  -2   0   6       2165.90       2015.75        22.36 o                         
  -1   0   6         35.75         59.60        12.08 o                         
   0   0   6       3108.46       3381.00        45.37 o                         
   1   0   6         69.24         45.40         4.47 o                         
   2   0   6       3435.60       3514.17        57.46 o                         
   3   0   6       1774.90       1818.75        34.35 o                         
   4   0   6        581.79        627.68        25.58 o                         
   5   0   6       5888.68       5309.80       285.25 o                         
   6   0   6      13289.12      11275.99       251.29 o                         
   7   0   6       2539.17       2340.93        57.65 o                         
   8   0   6       1034.47       1122.86        40.37 o                         
   9   0   6       2973.84       3275.72        57.54 o                         
  10   0   6       4591.04       4764.76       106.28 o                         
  11   0   6       4152.71       4393.09       132.66 o                         
  12   0   6        293.91        388.04        31.81 o                         
  13   0   6       2459.51       2270.07        83.93 o                         
  14   0   6       4341.29       4261.07        70.98 o                         
  15   0   6        547.42        539.87        18.50 o                         
  16   0   6         89.68        103.54         7.21 o                         
 -19   1   6        727.20        614.06        21.82 o                         
 -18   1   6         47.29         56.83         7.55 o                         
 -17   1   6        394.80        366.09        18.13 o                         
 -16   1   6        349.77        359.99        15.86 o                         
 -15   1   6        215.03        246.44        13.54 o                         
 -14   1   6       1691.20       1648.55        45.35 o                         
 -13   1   6       1036.57        947.07        20.16 o                         
 -12   1   6          8.71          2.19         2.17 o                         
 -11   1   6        331.63        299.49        10.06 o                         
 -10   1   6       1032.68       1330.77        20.16 o                         
  -9   1   6        479.02        461.09        11.11 o                         
  -8   1   6          3.54          9.57         2.29 o                         
  -7   1   6        323.15        319.69         7.98 o                         
  -6   1   6        726.60        763.13        11.18 o                         
  -5   1   6       7115.41       7943.43       117.61 o                         
  -4   1   6         46.07         65.54         9.67 o                         
  -3   1   6        175.57        157.38         3.22 o                         
  -2   1   6       2295.78       2741.53        20.76 o                         
  -1   1   6       7572.71       8318.18        49.36 o                         
   0   1   6       1057.91       1102.69        11.78 o                         
   1   1   6        266.12        486.96        10.13 o                         
   2   1   6         26.65         10.96         1.82 o                         
   3   1   6        180.67         44.03         3.78 o                         
   4   1   6        482.84        232.45         8.73 o                         
   5   1   6        517.61        296.43         8.44 o                         
   6   1   6       2545.56       2159.19        33.34 o                         
   7   1   6       4575.37       4043.97       100.77 o                         
   8   1   6        565.23        432.57        11.00 o                         
   9   1   6          4.55         16.14         2.74 o                         
  10   1   6         81.38         74.80         5.10 o                         
  11   1   6       1036.60       1110.40        27.97 o                         
  12   1   6        793.41        841.05        32.08 o                         
  13   1   6        591.26        668.15        27.51 o                         
  14   1   6        494.03        584.42        13.39 o                         
  15   1   6        425.19        522.30        12.59 o                         
  16   1   6          8.62          3.18         1.82 o                         
 -18   2   6          5.00          5.55         2.81 o                         
 -17   2   6        270.59        316.81        20.60 o                         
 -16   2   6       3236.89       3395.95        92.18 o                         
 -15   2   6         53.57         60.72         6.24 o                         
 -14   2   6        155.50        193.33        15.36 o                         
 -13   2   6       1815.27       1774.02        40.51 o                         
 -12   2   6       2164.70       2117.72        34.04 o                         
 -11   2   6        168.86        205.81         9.17 o                         
 -10   2   6         79.35         83.61         5.22 o                         
  -9   2   6       1540.42       1353.24        21.55 o                         
  -8   2   6       3573.36       3295.96        60.00 o                         
  -7   2   6       6068.46       5686.84        85.69 o                         
  -6   2   6       2547.96       2087.60        30.96 o                         
  -5   2   6       1236.56       1107.20        20.18 o                         
  -4   2   6       4736.83       5180.40        56.05 o                         
  -3   2   6       3681.28       4040.22        30.97 o                         
  -2   2   6        679.82        657.99         9.23 o                         
  -1   2   6       2190.07       2097.62        21.15 o                         
   0   2   6        403.11        299.82         5.82 o                         
   1   2   6       3548.55       3308.61        30.10 o                         
   2   2   6       5677.94       5349.22        47.13 o                         
   3   2   6        289.03        184.92         6.81 o                         
   4   2   6        655.95        765.66        14.20 o                         
   5   2   6       5123.08       5125.70        55.40 o                         
   6   2   6       5229.32       5134.84        55.73 o                         
   7   2   6        148.10        138.68         9.32 o                         
   8   2   6        150.11        173.23         9.83 o                         
   9   2   6         10.08         19.74         3.60 o                         
  10   2   6        595.92        635.69        23.39 o                         
  11   2   6       2391.64       2468.58        42.19 o                         
  12   2   6        876.78        929.62        25.50 o                         
  13   2   6        381.08        357.47        12.63 o                         
  14   2   6       1021.52       1000.01        26.07 o                         
  15   2   6        261.71        251.20         9.72 o                         
 -18   3   6         77.26         89.03         5.98 o                         
 -17   3   6          3.68          4.42         3.05 o                         
 -16   3   6        497.33        536.67        25.12 o                         
 -15   3   6        130.07        169.13        11.28 o                         
 -14   3   6       2220.29       2358.14        48.82 o                         
 -13   3   6         77.21         96.11         7.64 o                         
 -12   3   6        493.27        439.07        15.84 o                         
 -11   3   6        198.20        270.12        12.02 o                         
 -10   3   6       8919.92       8764.96       141.56 o                         
  -9   3   6         63.10         44.91         4.25 o                         
  -8   3   6          3.45          5.61         1.66 o                         
  -7   3   6        121.93        144.04         4.32 o                         
  -6   3   6        443.99        427.01        12.97 o                         
  -5   3   6       3376.33       3302.16        44.83 o                         
  -4   3   6        149.98         73.46         5.15 o                         
  -3   3   6          0.96         11.88         1.87 o                         
  -2   3   6        161.96        180.68         8.64 o                         
  -1   3   6       2015.58       2140.95        30.56 o                         
   0   3   6        427.53        430.21        12.94 o                         
   1   3   6         33.78         25.52         2.13 o                         
   2   3   6       3593.26       3392.54        38.95 o                         
   3   3   6       2439.27       2370.21        27.65 o                         
   4   3   6       2863.56       2616.73        46.67 o                         
   5   3   6        156.48        114.12         4.41 o                         
   6   3   6        348.17        401.05         8.71 o                         
   7   3   6       1159.52       1153.53        19.43 o                         
   8   3   6       4018.63       4101.90        69.05 o                         
   9   3   6       1218.14       1234.74        34.85 o                         
  10   3   6         86.87        101.21        10.74 o                         
  11   3   6        716.96        712.84        26.90 o                         
  12   3   6        684.82        673.54        22.23 o                         
  13   3   6        810.42        845.43        21.11 o                         
  14   3   6        387.27        435.80        19.76 o                         
  15   3   6          1.32          5.46         2.77 o                         
 -17   4   6        456.39        462.43        14.42 o                         
 -16   4   6        317.62        313.22        11.19 o                         
 -15   4   6        759.13        769.87        28.59 o                         
 -14   4   6         30.33         16.93         4.66 o                         
 -13   4   6        491.57        514.42        20.39 o                         
 -12   4   6         12.11          8.81         3.67 o                         
 -11   4   6        207.28        214.88        10.38 o                         
 -10   4   6       1792.92       1786.91        25.09 o                         
  -9   4   6        947.64        924.25        14.73 o                         
  -8   4   6        673.51        697.19        11.69 o                         
  -7   4   6        352.58        385.63         8.24 o                         
  -6   4   6       4873.40       4889.69        40.71 o                         
  -5   4   6       2226.52       2378.50        21.61 o                         
  -4   4   6        818.55        815.17        10.35 o                         
  -3   4   6       6361.84       6766.27        48.13 o                         
  -2   4   6        314.62        363.53         8.14 o                         
  -1   4   6        276.40        340.01         8.40 o                         
   0   4   6        901.28        829.27        14.97 o                         
   1   4   6       2139.52       2000.34        24.84 o                         
   2   4   6       3631.67       3421.33        48.02 o                         
   3   4   6        656.17        616.23        10.85 o                         
   4   4   6         45.21         50.88         4.01 o                         
   5   4   6         22.20         24.81         2.86 o                         
   6   4   6        630.03        650.79        13.24 o                         
   7   4   6         17.76         27.88         3.19 o                         
   8   4   6         28.18         50.88         3.94 o                         
   9   4   6        240.87        228.59        11.43 o                         
  10   4   6        527.60        526.31        16.80 o                         
  11   4   6          6.06          8.75         4.21 o                         
  12   4   6        510.54        534.62        14.83 o                         
  13   4   6         34.72         37.27         4.19 o                         
  14   4   6         75.59         75.84         6.20 o                         
 -16   5   6         71.52         74.54         5.07 o                         
 -15   5   6        241.72        287.20        12.16 o                         
 -14   5   6       1243.45       1387.52        38.71 o                         
 -13   5   6        486.03        628.87        21.68 o                         
 -12   5   6         28.94         11.75         4.10 o                         
 -11   5   6        160.05        123.74         8.48 o                         
 -10   5   6       6228.64       6275.75        74.23 o                         
  -9   5   6        891.48        932.55        21.61 o                         
  -8   5   6        288.21        314.78         8.10 o                         
  -7   5   6        463.14        483.81        10.39 o                         
  -6   5   6       4800.39       4908.39        42.73 o                         
  -5   5   6       1397.12       1386.33        17.33 o                         
  -4   5   6        402.19        361.41         8.06 o                         
  -3   5   6        641.14        633.76        11.85 o                         
  -2   5   6       4653.30       4707.30        41.74 o                         
  -1   5   6      11842.91      11906.73        83.81 o                         
   0   5   6       5585.90       5375.58        43.81 o                         
   1   5   6       2031.85       1953.94        24.35 o                         
   2   5   6          1.19          3.95         2.06 o                         
   3   5   6        954.75        984.55        19.30 o                         
   4   5   6       2102.40       2143.10        38.75 o                         
   5   5   6         17.35         22.90         2.71 o                         
   6   5   6       1077.00       1107.61        18.55 o                         
   7   5   6       2123.73       2186.82        44.45 o                         
   8   5   6       3602.10       3629.04        87.35 o                         
   9   5   6       2857.35       2847.15        46.52 o                         
  10   5   6        249.18        284.22        12.10 o                         
  11   5   6          1.23          3.26         1.97 o                         
  12   5   6        296.25        275.48        10.66 o                         
  13   5   6         20.43         10.85         2.73 o                         
 -14   6   6        879.94        828.53        68.20 o                         
 -13   6   6        277.78        302.92        15.90 o                         
 -12   6   6        345.96        335.49        11.18 o                         
 -11   6   6         10.42         12.87         3.04 o                         
 -10   6   6        311.67        347.30        12.46 o                         
  -9   6   6        121.87        161.02        10.03 o                         
  -8   6   6       1042.20       1042.59        23.68 o                         
  -7   6   6       1435.90       1433.67        23.79 o                         
  -6   6   6       1076.04       1051.37        22.90 o                         
  -5   6   6        778.16        823.61        18.46 o                         
  -4   6   6       1584.37       1441.33        19.45 o                         
  -3   6   6        442.13        389.29        10.40 o                         
  -2   6   6         91.62        108.21         5.91 o                         
  -1   6   6        689.19        633.38        13.37 o                         
   0   6   6        509.39        460.42        11.36 o                         
   1   6   6         16.29         16.60         2.21 o                         
   2   6   6        448.50        487.55        11.28 o                         
   3   6   6         93.14         73.80         7.73 o                         
   4   6   6       1594.71       1608.34        29.25 o                         
   5   6   6         36.60         48.75         5.00 o                         
   6   6   6          0.18          3.71         2.67 o                         
   7   6   6         26.18         27.80         4.30 o                         
   8   6   6          3.00          5.81         2.73 o                         
   9   6   6        153.31        121.64         8.97 o                         
  10   6   6         46.59         48.60         4.87 o                         
  11   6   6          4.38          1.76         2.03 o                         
  12   6   6          1.85          3.06         2.32 o                         
 -12   7   6        218.75        189.50         8.78 o                         
 -11   7   6        379.62        388.72        14.24 o                         
 -10   7   6       1513.76       1407.07        37.67 o                         
  -9   7   6        464.99        475.14        20.29 o                         
  -8   7   6          7.58         11.10         3.63 o                         
  -7   7   6         11.83         11.85         2.78 o                         
  -6   7   6       6726.58       7002.03        78.85 o                         
  -5   7   6        932.32       1023.89        26.23 o                         
  -4   7   6       1579.58       1639.16        44.39 o                         
  -3   7   6        380.42        407.84        17.89 o                         
  -2   7   6        568.59        524.18        14.49 o                         
  -1   7   6       1526.75       1392.37        24.86 o                         
   0   7   6        730.31        730.65        18.85 o                         
   1   7   6        363.06        309.05        11.82 o                         
   2   7   6        457.62        417.53        17.94 o                         
   3   7   6       1501.97       1502.90        30.75 o                         
   4   7   6       2193.87       2134.72        36.31 o                         
   5   7   6       2642.27       2517.21        34.15 o                         
   6   7   6        110.41         97.72         5.27 o                         
   7   7   6          8.54         19.48         2.82 o                         
   8   7   6         57.98         78.89         4.54 o                         
   9   7   6         55.54         57.43         4.25 o                         
  10   7   6          2.04          9.44         3.89 o                         
  -9   8   6          7.69         12.18         2.83 o                         
  -8   8   6        161.03        158.84         8.86 o                         
  -7   8   6        807.07        762.06        21.48 o                         
  -6   8   6        282.96        281.84        10.93 o                         
  -5   8   6          5.25          4.70         2.70 o                         
  -4   8   6        549.71        601.22        17.33 o                         
  -3   8   6       3194.62       3179.65        55.13 o                         
  -2   8   6        568.23        596.42        17.41 o                         
  -1   8   6        183.61        200.02         9.89 o                         
   0   8   6        541.74        541.41        14.66 o                         
   1   8   6       1235.69       1189.36        22.77 o                         
   2   8   6        658.83        590.51        13.55 o                         
   3   8   6         41.48         48.15         3.94 o                         
   4   8   6         20.63         18.72         2.83 o                         
   5   8   6        594.99        559.49        14.95 o                         
   6   8   6        171.21        167.89         7.42 o                         
   7   8   6         11.24         11.75         1.95 o                         
  -4   9   6        608.73        552.02        26.11 o                         
  -3   9   6        333.74        307.57        11.30 o                         
  -2   9   6        129.05        111.62         5.85 o                         
  -1   9   6          1.81          1.67         1.54 o                         
   0   9   6        763.11        767.66        22.72 o                         
   1   9   6         13.21          9.85         4.14 o                         
 -19   1   7          0.22          5.15         3.43 o                         
 -18   1   7        534.45        463.31        16.97 o                         
 -17   1   7        469.61        480.42        69.61 o                         
 -16   1   7        430.86        408.09        16.88 o                         
 -15   1   7       1285.93       1325.49        33.24 o                         
 -14   1   7       4908.04       5074.66        80.58 o                         
 -13   1   7        713.76        701.26        15.95 o                         
 -12   1   7       1529.49       1550.46        26.15 o                         
 -11   1   7        156.53        166.96         9.63 o                         
 -10   1   7       1615.69       1654.26        27.93 o                         
  -9   1   7      13147.29      13781.95       130.70 o                         
  -8   1   7        402.32        701.39        14.67 o                         
  -7   1   7        625.97        607.60        14.13 o                         
  -6   1   7       1766.00       1802.40        26.73 o                         
  -5   1   7      11603.61      12001.82       100.79 o                         
  -4   1   7       2940.50       2816.26        33.23 o                         
  -3   1   7       2687.27       2746.36        20.33 o                         
  -2   1   7          1.35          2.34         0.70 o                         
  -1   1   7       1646.50       1503.82        13.75 o                         
   0   1   7      10469.09       9625.35       109.08 o                         
   1   1   7      15857.17      15653.90       141.63 o                         
   2   1   7          8.11         40.83         4.45 o                         
   3   1   7        725.34        851.94        22.59 o                         
   4   1   7       1611.42       1704.85        42.75 o                         
   5   1   7       6642.56       6862.85        79.41 o                         
   6   1   7        569.05        656.30        12.47 o                         
   7   1   7        739.29        671.89        14.39 o                         
   8   1   7       2142.79       2088.63        42.61 o                         
   9   1   7       2510.07       2502.60        37.09 o                         
  10   1   7        619.58        575.93        13.40 o                         
  11   1   7        837.16        839.05        21.70 o                         
  12   1   7        166.24        150.61        10.12 o                         
  13   1   7        734.02        675.30        19.76 o                         
  14   1   7          0.79          1.02         2.03 o                         
  15   1   7         71.54         74.17         4.55 o                         
 -18   2   7         25.61         16.74         3.31 o                         
 -17   2   7        730.27        652.72        17.63 o                         
 -16   2   7        224.46        200.71        12.95 o                         
 -15   2   7       1118.70       1066.61        33.85 o                         
 -14   2   7        391.55        392.57        18.07 o                         
 -13   2   7       1211.49       1363.97        45.60 o                         
 -12   2   7       3000.10       3082.01        57.24 o                         
 -11   2   7         63.35         66.03         6.88 o                         
 -10   2   7        228.46        271.05         9.44 o                         
  -9   2   7         14.27         34.43         3.31 o                         
  -8   2   7       2634.24       2769.42        38.34 o                         
  -7   2   7       6160.64       6125.64        84.00 o                         
  -6   2   7       9720.82       9835.58       107.04 o                         
  -5   2   7       1060.38        958.93        16.36 o                         
  -4   2   7       2513.73       2490.92        29.83 o                         
  -3   2   7         52.90         89.12         3.43 o                         
  -2   2   7         42.04        106.61         3.52 o                         
  -1   2   7        417.45        661.01         9.25 o                         
   0   2   7        273.85        114.00         4.19 o                         
   1   2   7        577.26        302.82         8.01 o                         
   2   2   7       6907.81       6348.59        57.43 o                         
   3   2   7       8257.98       8118.28        89.12 o                         
   4   2   7       4928.99       4631.78        56.72 o                         
   5   2   7       2323.50       1977.93        32.75 o                         
   6   2   7         37.02         32.62         2.90 o                         
   7   2   7        916.27        948.29        17.81 o                         
   8   2   7       1373.94       1444.04        29.33 o                         
   9   2   7         44.43         56.63         5.76 o                         
  10   2   7        829.74        904.98        25.67 o                         
  11   2   7       1052.84       1135.21        25.46 o                         
  12   2   7        989.33       1041.39        30.84 o                         
  13   2   7        366.31        361.18        12.41 o                         
  14   2   7        218.34        223.93         9.85 o                         
  15   2   7        357.84        300.22        11.56 o                         
 -18   3   7       1087.17       1075.08        28.49 o                         
 -17   3   7       1815.87       1886.01        53.00 o                         
 -16   3   7        812.21        842.37        27.00 o                         
 -15   3   7          0.67         -1.36         3.27 o                         
 -14   3   7          7.38         14.66         4.44 o                         
 -13   3   7         13.07         11.06         4.26 o                         
 -12   3   7        588.97        514.84        18.08 o                         
 -11   3   7        898.60        850.93        18.57 o                         
 -10   3   7       1720.98       1665.85        27.09 o                         
  -9   3   7       3559.88       3589.39        47.60 o                         
  -8   3   7       2697.87       2527.24        36.86 o                         
  -7   3   7        946.48        921.24        13.12 o                         
  -6   3   7        179.48        188.37         6.79 o                         
  -5   3   7       3469.34       3528.10        70.30 o                         
  -4   3   7        432.56        353.77        12.16 o                         
  -3   3   7       6704.05       7468.13        68.00 o                         
  -2   3   7        293.85        249.73         7.58 o                         
  -1   3   7       1301.70       1122.31        26.68 o                         
   0   3   7        957.15        697.39        12.42 o                         
   1   3   7       3180.22       2922.38        32.12 o                         
   2   3   7         91.18         61.15         3.61 o                         
   3   3   7        121.74        127.67         5.06 o                         
   4   3   7       1317.66       1241.32        20.04 o                         
   5   3   7       4517.25       4268.58        53.07 o                         
   6   3   7       1586.57       1458.09        21.02 o                         
   7   3   7        468.96        391.55        11.14 o                         
   8   3   7         76.68        114.72         9.17 o                         
   9   3   7        124.26        162.95        11.03 o                         
  10   3   7        421.46        501.73        19.30 o                         
  11   3   7        152.85        176.08        14.08 o                         
  12   3   7       1370.57       1339.68        34.39 o                         
  13   3   7       4182.57       4310.21        67.65 o                         
  14   3   7       1348.00       1360.10        59.03 o                         
 -17   4   7         20.22         31.26         3.97 o                         
 -16   4   7         78.03        110.82         6.76 o                         
 -15   4   7        333.05        377.20        14.48 o                         
 -14   4   7        280.71        317.73        15.39 o                         
 -13   4   7        348.24        374.41        17.28 o                         
 -12   4   7       4638.54       4547.08        76.92 o                         
 -11   4   7       3406.26       3387.61        54.16 o                         
 -10   4   7       1666.66       1648.86        23.71 o                         
  -9   4   7       1774.26       1878.12        24.95 o                         
  -8   4   7       1260.91       1194.86        19.06 o                         
  -7   4   7        510.98        456.00        10.21 o                         
  -6   4   7       1976.13       2032.37        25.08 o                         
  -5   4   7         53.15         45.48         2.89 o                         
  -4   4   7       4234.49       4228.71        32.42 o                         
  -3   4   7      13363.05      12675.90        84.68 o                         
  -2   4   7       9495.69       8433.93        73.08 o                         
  -1   4   7       2142.10       1667.07        20.37 o                         
   0   4   7        620.13        481.09        10.54 o                         
   1   4   7         99.27        167.98         5.48 o                         
   2   4   7        463.66        523.38        10.41 o                         
   3   4   7        278.93        299.51         8.90 o                         
   4   4   7         45.57         51.75         3.37 o                         
   5   4   7        908.50        963.24        16.45 o                         
   6   4   7       2397.05       2498.34        41.10 o                         
   7   4   7       1030.43       1149.29        20.22 o                         
   8   4   7        661.75        732.05        18.67 o                         
   9   4   7        232.95        288.20        12.76 o                         
  10   4   7         13.56          3.07         2.21 o                         
  11   4   7        461.11        414.64        13.49 o                         
  12   4   7         61.24         62.40         4.95 o                         
  13   4   7          1.24          1.82         2.01 o                         
  14   4   7         66.25         61.51         6.22 o                         
 -16   5   7        177.08        184.87        12.69 o                         
 -15   5   7         65.44         55.34         7.15 o                         
 -14   5   7          0.62          4.62         2.98 o                         
 -13   5   7        104.88        135.66        11.94 o                         
 -12   5   7        123.67        112.65        12.17 o                         
 -11   5   7        357.52        321.83        12.13 o                         
 -10   5   7         68.90         80.49         6.43 o                         
  -9   5   7        445.31        430.63        14.33 o                         
  -8   5   7        266.80        255.70         7.80 o                         
  -7   5   7        168.23        152.59         6.34 o                         
  -6   5   7        102.38         82.30         4.65 o                         
  -5   5   7        356.08        374.15         9.50 o                         
  -4   5   7         11.41         12.35         1.76 o                         
  -3   5   7         33.59         50.56         3.08 o                         
  -2   5   7        399.62        414.54        10.00 o                         
  -1   5   7        137.43        154.07         6.68 o                         
   0   5   7         56.72         53.80         2.88 o                         
   1   5   7        452.79        520.04        14.32 o                         
   2   5   7       1569.53       1435.46        23.62 o                         
   3   5   7        998.13        882.63        18.86 o                         
   4   5   7        345.51        306.61         9.98 o                         
   5   5   7        119.72        109.21         6.00 o                         
   6   5   7        718.26        675.00        19.75 o                         
   7   5   7        488.88        437.81        15.78 o                         
   8   5   7        468.49        449.71        15.79 o                         
   9   5   7         19.77         17.78         3.88 o                         
  10   5   7        174.35        154.68         8.09 o                         
  11   5   7         69.86         65.81         6.53 o                         
  12   5   7         15.47         17.06         2.90 o                         
 -14   6   7         62.14         61.78         6.50 o                         
 -13   6   7         67.47         75.73         7.87 o                         
 -12   6   7       1093.34       1116.09        26.12 o                         
 -11   6   7       1405.93       1348.14        25.16 o                         
 -10   6   7        512.51        469.81        14.46 o                         
  -9   6   7        572.56        542.08        18.35 o                         
  -8   6   7       1657.79       1755.66        32.04 o                         
  -7   6   7         83.23         64.86         4.94 o                         
  -6   6   7        270.44        320.41        12.25 o                         
  -5   6   7       2880.24       2934.80        43.20 o                         
  -4   6   7         46.14         57.11         4.77 o                         
  -3   6   7        412.21        396.73         9.49 o                         
  -2   6   7       2232.67       2225.75        26.43 o                         
  -1   6   7        278.26        299.44         8.16 o                         
   0   6   7        164.16        181.07         6.72 o                         
   1   6   7       2055.14       2000.21        30.65 o                         
   2   6   7       1323.65       1206.19        25.11 o                         
   3   6   7        888.72        866.67        26.97 o                         
   4   6   7        233.34        228.70        10.30 o                         
   5   6   7       1464.21       1493.41        28.10 o                         
   6   6   7       4528.56       4628.89        64.89 o                         
   7   6   7       2367.15       2481.01        37.83 o                         
   8   6   7         65.23         73.00         6.29 o                         
   9   6   7        149.22        138.52         8.22 o                         
  10   6   7        457.53        436.62        15.61 o                         
  11   6   7        893.93        836.06        20.32 o                         
 -12   7   7         49.61         29.00         4.45 o                         
 -11   7   7         41.17         47.39         9.82 o                         
 -10   7   7         12.73         19.02         4.02 o                         
  -9   7   7        255.74        260.51        14.26 o                         
  -8   7   7        871.99        816.76        24.46 o                         
  -7   7   7        196.20        208.01         9.48 o                         
  -6   7   7         20.68         19.47         3.48 o                         
  -5   7   7        131.93        170.18         8.78 o                         
  -4   7   7        175.55        145.24         9.08 o                         
  -3   7   7       1080.27       1163.89        27.30 o                         
  -2   7   7          0.01          3.58         2.26 o                         
  -1   7   7        827.93        793.70        16.57 o                         
   0   7   7         11.51          7.61         2.47 o                         
   1   7   7        528.93        518.17        15.49 o                         
   2   7   7         64.34         61.77         5.46 o                         
   3   7   7        451.25        452.22        16.89 o                         
   4   7   7       1162.20       1110.41        25.30 o                         
   5   7   7        217.30        219.24         8.52 o                         
   6   7   7          1.04          1.55         1.77 o                         
   7   7   7          4.68          3.00         1.79 o                         
   8   7   7          7.80         10.23         2.16 o                         
   9   7   7        137.43        111.69         5.31 o                         
  -9   8   7          5.47          5.82         4.77 o                         
  -8   8   7       1046.97       1008.47        61.81 o                         
  -7   8   7        796.21        862.88        21.87 o                         
  -6   8   7       1607.84       1711.05        42.07 o                         
  -5   8   7       2464.21       2501.00        46.10 o                         
  -4   8   7         29.66         27.81         4.55 o                         
  -3   8   7          2.37          1.49         2.26 o                         
  -2   8   7        657.01        609.40        17.21 o                         
  -1   8   7         78.73         76.04         8.63 o                         
   0   8   7          1.68          3.87         2.60 o                         
   1   8   7        941.67        941.32        19.20 o                         
   2   8   7       1774.18       1796.00        25.49 o                         
   3   8   7       1629.28       1703.47        26.18 o                         
   4   8   7       1715.30       1700.78        28.34 o                         
   5   8   7         17.78         16.08         2.32 o                         
   6   8   7          1.37          2.09         1.49 o                         
 -19   0   8       1296.69       1080.00        27.53 o                         
 -18   0   8        454.79        420.63        18.34 o                         
 -17   0   8        228.58        218.58        15.23 o                         
 -16   0   8        610.10        696.45        37.52 o                         
 -15   0   8       2521.87       2663.87        85.95 o                         
 -14   0   8        374.59        371.07        27.67 o                         
 -13   0   8        319.08        423.22        22.43 o                         
 -12   0   8       1724.55       1949.05        52.66 o                         
 -11   0   8        734.05        635.32        21.62 o                         
 -10   0   8       5069.44       4817.38        85.75 o                         
  -9   0   8       5450.24       5219.17       223.97 o                         
  -8   0   8         52.59         53.07         9.32 o                         
  -7   0   8       3820.40       4368.59        75.59 o                         
  -6   0   8       1518.28       2178.72        64.39 o                         
  -5   0   8       2505.85       2141.26        64.11 o                         
  -4   0   8        534.39        437.26        11.06 o                         
  -3   0   8       1523.23       1683.36        42.98 o                         
  -2   0   8       6915.78       6299.62        79.68 o                         
  -1   0   8      35270.18      33285.18       472.63 o                         
   0   0   8       4018.51       3106.46        80.50 o                         
   1   0   8       3797.00       5014.19        78.41 o                         
   2   0   8       1568.24       1577.47        28.08 o                         
   3   0   8         39.29         41.61        32.67 o                         
   4   0   8       1356.81       1194.48        40.35 o                         
   5   0   8        718.16       1005.59        37.87 o                         
   6   0   8       1102.59        799.44        28.78 o                         
   7   0   8       6953.52       6211.70        89.43 o                         
   8   0   8       3262.86       3023.43        64.37 o                         
   9   0   8        441.44        471.95        19.97 o                         
  10   0   8       1386.07       1536.44        49.91 o                         
  11   0   8        146.36        181.57        19.16 o                         
  12   0   8        197.12        130.00        17.83 o                         
  13   0   8        797.40        693.96        29.36 o                         
  14   0   8         82.71         51.00         6.24 o                         
  15   0   8        276.39        321.75        12.51 o                         
 -19   1   8        165.31        157.76        12.83 o                         
 -18   1   8        338.80        313.68        10.94 o                         
 -17   1   8        170.05        172.27         9.07 o                         
 -16   1   8       1072.36       1117.22        28.78 o                         
 -15   1   8       1676.37       1852.27        40.24 o                         
 -14   1   8        766.24        872.87        27.85 o                         
 -13   1   8          9.36          4.89         3.66 o                         
 -12   1   8         11.18         17.75         3.62 o                         
 -11   1   8          2.59          0.84         2.10 o                         
 -10   1   8        486.19        497.95        14.03 o                         
  -9   1   8        195.96        154.63         6.56 o                         
  -8   1   8       3449.07       3141.02        78.02 o                         
  -7   1   8       5178.07       4843.87       101.67 o                         
  -6   1   8       4727.71       4567.65        49.20 o                         
  -5   1   8       1131.03       1676.67        23.20 o                         
  -4   1   8       1718.08       2144.95        22.53 o                         
  -3   1   8         83.45        130.68         3.89 o                         
  -2   1   8        930.37        959.58        11.06 o                         
  -1   1   8         13.85         48.50         2.78 o                         
   0   1   8       5033.96       4971.85        51.49 o                         
   1   1   8       7978.14       8061.75       102.49 o                         
   2   1   8       4394.88       4432.23        57.86 o                         
   3   1   8         34.84         68.17         6.18 o                         
   4   1   8         32.34         32.21         3.73 o                         
   5   1   8        129.71        120.64         4.99 o                         
   6   1   8        131.36        140.12         5.85 o                         
   7   1   8         18.98         18.10         2.36 o                         
   8   1   8         81.48         70.15         4.48 o                         
   9   1   8        930.72        944.59        17.54 o                         
  10   1   8        783.98        839.80        21.57 o                         
  11   1   8         21.81         11.77         5.28 o                         
  12   1   8        127.81        128.99         9.32 o                         
  13   1   8        222.72        226.93        11.34 o                         
  14   1   8        544.53        529.20        11.67 o                         
  15   1   8        254.90        247.67         7.44 o                         
 -18   2   8        143.30        167.08        10.58 o                         
 -17   2   8        129.83        129.59         7.75 o                         
 -16   2   8         91.95         95.44         9.45 o                         
 -15   2   8       1532.10       1588.71        38.09 o                         
 -14   2   8        294.65        252.17        18.66 o                         
 -13   2   8        144.42        134.99        10.84 o                         
 -12   2   8        371.03        328.04        15.93 o                         
 -11   2   8       1916.38       2146.92        37.60 o                         
 -10   2   8       4409.39       4485.04        61.27 o                         
  -9   2   8       1819.49       1805.58        35.13 o                         
  -8   2   8         59.46         74.64         4.53 o                         
  -7   2   8       1042.68       1074.27        21.10 o                         
  -6   2   8          5.33         32.38        14.05 o                         
  -5   2   8       9908.23      10687.60       114.71 o                         
  -4   2   8       4231.15       4757.92        50.35 o                         
  -3   2   8        461.70        424.83         8.22 o                         
  -2   2   8        616.45       1023.43        18.80 o                         
  -1   2   8       9519.12       9340.94        81.53 o                         
   0   2   8        676.56        570.39        11.63 o                         
   1   2   8       4084.00       4363.58        43.07 o                         
   2   2   8       4511.43       4413.56        51.31 o                         
   3   2   8       6702.60       6683.47        83.18 o                         
   4   2   8       2668.66       2188.61        33.14 o                         
   5   2   8       1827.33       1571.20        21.02 o                         
   6   2   8        542.60        579.93        12.32 o                         
   7   2   8       4339.07       4486.97        57.38 o                         
   8   2   8        782.85        861.96        20.18 o                         
   9   2   8         39.13         44.40         5.25 o                         
  10   2   8         87.52         97.92         7.99 o                         
  11   2   8       1593.21       1632.28        39.98 o                         
  12   2   8       1676.25       1795.33        30.57 o                         
  13   2   8        177.48        232.13        10.51 o                         
  14   2   8         33.17         44.95         4.35 o                         
 -18   3   8        215.09        213.33        13.28 o                         
 -17   3   8        432.55        457.05        18.09 o                         
 -16   3   8        336.81        396.41        16.22 o                         
 -15   3   8        213.74        242.22        13.29 o                         
 -14   3   8          0.19          3.33         2.47 o                         
 -13   3   8        958.94        962.25        29.16 o                         
 -12   3   8       1471.89       1481.51        37.31 o                         
 -11   3   8       1089.15       1088.12        23.02 o                         
 -10   3   8        331.91        394.04        12.19 o                         
  -9   3   8        215.74        259.81         8.83 o                         
  -8   3   8       1131.46       1172.69        17.92 o                         
  -7   3   8       1139.47       1253.23        15.93 o                         
  -6   3   8        458.99        528.66        10.25 o                         
  -5   3   8        152.59        117.34         6.98 o                         
  -4   3   8        825.88        738.24        16.68 o                         
  -3   3   8         13.27          5.60         1.68 o                         
  -2   3   8         58.39         78.14         5.03 o                         
  -1   3   8          3.74          0.73         1.11 o                         
   0   3   8        820.34        691.08        14.21 o                         
   1   3   8        861.26        707.75        20.52 o                         
   2   3   8        739.87        561.49        10.15 o                         
   3   3   8        529.47        678.41        11.32 o                         
   4   3   8        395.53        430.02         9.05 o                         
   5   3   8       1578.99       1605.76        26.04 o                         
   6   3   8       3000.77       3100.79        43.25 o                         
   7   3   8          3.31          4.20         1.88 o                         
   8   3   8        137.53        133.81         8.99 o                         
   9   3   8       1525.22       1545.10        43.80 o                         
  10   3   8       1011.07       1042.75        28.02 o                         
  11   3   8        189.11        173.43        11.34 o                         
  12   3   8         67.27         60.45         7.97 o                         
  13   3   8         65.28         82.92         8.87 o                         
  14   3   8        666.31        654.21        21.85 o                         
 -17   4   8         21.12         17.85         3.08 o                         
 -16   4   8        111.31         94.16         5.42 o                         
 -15   4   8        511.10        456.72        17.50 o                         
 -14   4   8         10.99          6.41         3.00 o                         
 -13   4   8        235.65        255.22        14.26 o                         
 -12   4   8        572.00        541.36        21.31 o                         
 -11   4   8       1455.46       1444.81        31.86 o                         
 -10   4   8       4707.68       4520.48        46.27 o                         
  -9   4   8        106.74        103.39         5.45 o                         
  -8   4   8       1894.19       1919.84        29.40 o                         
  -7   4   8       1521.23       1554.89        25.17 o                         
  -6   4   8        516.07        475.54        17.21 o                         
  -5   4   8       7127.53       7502.47        60.29 o                         
  -4   4   8       1179.52       1133.46        15.71 o                         
  -3   4   8       2252.89       2673.42        28.43 o                         
  -2   4   8        116.95        159.41         6.06 o                         
  -1   4   8       4140.47       4183.48        36.77 o                         
   0   4   8        940.12       1004.13        18.13 o                         
   1   4   8         96.77         87.80         4.42 o                         
   2   4   8        918.43        899.66        13.34 o                         
   3   4   8        146.39        129.22         5.50 o                         
   4   4   8       2740.20       2706.17        33.47 o                         
   5   4   8       4535.72       4561.43        45.36 o                         
   6   4   8        493.10        503.62        12.71 o                         
   7   4   8        784.78        848.48        20.23 o                         
   8   4   8          3.98          9.54         3.12 o                         
   9   4   8         49.30         62.60         5.67 o                         
  10   4   8         11.17          9.08         2.81 o                         
  11   4   8        531.95        541.59        16.69 o                         
  12   4   8       1099.86       1139.82        23.51 o                         
  13   4   8        227.76        225.29        13.89 o                         
 -16   5   8          2.00          3.72         2.28 o                         
 -15   5   8         13.89         11.80         3.08 o                         
 -14   5   8        383.64        390.12        15.34 o                         
 -13   5   8       2130.77       2104.38        54.91 o                         
 -12   5   8       4034.06       4288.02       129.28 o                         
 -11   5   8       1021.24       1045.18        29.31 o                         
 -10   5   8         13.11         20.12         3.97 o                         
  -9   5   8          4.29         15.90         4.93 o                         
  -8   5   8        198.38        221.12         9.32 o                         
  -7   5   8       2137.01       2328.16        29.76 o                         
  -6   5   8        486.66        465.74        11.00 o                         
  -5   5   8        842.89        804.14        15.18 o                         
  -4   5   8       7912.48       7614.08        70.93 o                         
  -3   5   8       5849.99       5440.05        45.23 o                         
  -2   5   8       3154.43       2912.66        30.42 o                         
  -1   5   8         29.21         61.89         3.81 o                         
   0   5   8         18.49          6.72         1.68 o                         
   1   5   8        319.22        354.20         8.98 o                         
   2   5   8       4955.92       4964.71        48.14 o                         
   3   5   8         26.37         49.06         4.99 o                         
   4   5   8        850.68        856.89        16.35 o                         
   5   5   8        937.19       1023.71        20.85 o                         
   6   5   8       1245.91       1405.72        27.37 o                         
   7   5   8        485.05        512.40        20.35 o                         
   8   5   8        504.02        547.55        18.53 o                         
   9   5   8        188.04        138.07        12.09 o                         
  10   5   8        829.56        740.30        19.67 o                         
  11   5   8        385.17        385.44        12.70 o                         
  12   5   8        132.69        132.15         6.44 o                         
 -14   6   8          6.76          3.06         2.57 o                         
 -13   6   8          0.06          3.76         2.87 o                         
 -12   6   8         19.28         25.31         3.67 o                         
 -11   6   8         84.24         68.52         5.44 o                         
 -10   6   8          9.91         12.58         2.87 o                         
  -9   6   8        160.44        146.63        10.23 o                         
  -8   6   8         10.71         10.80         4.38 o                         
  -7   6   8        386.55        439.08        20.64 o                         
  -6   6   8        474.08        589.29        16.90 o                         
  -5   6   8         57.94         86.93         6.52 o                         
  -4   6   8       1092.98       1176.12        22.29 o                         
  -3   6   8        489.06        564.29        14.70 o                         
  -2   6   8        369.02        357.47        12.79 o                         
  -1   6   8        112.37        109.99         8.35 o                         
   0   6   8        802.93        844.93        18.51 o                         
   1   6   8        332.98        339.04        11.43 o                         
   2   6   8        208.09        192.63         8.64 o                         
   3   6   8       1615.17       1567.92        28.91 o                         
   4   6   8       2004.07       1771.09        31.24 o                         
   5   6   8         28.22         15.84         3.29 o                         
   6   6   8          3.51          5.20         2.48 o                         
   7   6   8        243.96        294.31        11.15 o                         
   8   6   8        168.44        192.37        14.39 o                         
   9   6   8        198.17        224.69        11.52 o                         
  10   6   8        464.30        520.29        16.22 o                         
 -12   7   8        175.02        146.65         9.03 o                         
 -11   7   8        120.95         83.39         7.76 o                         
 -10   7   8        330.67        337.50        13.88 o                         
  -9   7   8        711.92        745.10        22.25 o                         
  -8   7   8       3445.17       3425.29       128.65 o                         
  -7   7   8       4038.41       4282.44        60.62 o                         
  -6   7   8         12.87         26.67         3.87 o                         
  -5   7   8        150.28        125.45         8.93 o                         
  -4   7   8        616.00        622.07        18.80 o                         
  -3   7   8       2646.52       2632.77        63.03 o                         
  -2   7   8       1487.34       1502.89        31.95 o                         
  -1   7   8       1788.22       1916.54        33.64 o                         
   0   7   8       2114.76       2126.35        31.59 o                         
   1   7   8       1131.57       1170.00        20.24 o                         
   2   7   8       4547.43       4566.44        52.34 o                         
   3   7   8         67.06         60.69         4.80 o                         
   4   7   8         64.50         64.26         4.80 o                         
   5   7   8        773.62        765.58        15.91 o                         
   6   7   8        917.60        915.84        18.53 o                         
   7   7   8         83.75         90.13         5.34 o                         
   8   7   8         57.44         47.50         4.07 o                         
  -9   8   8        153.36        147.05        17.50 o                         
  -8   8   8         55.98         35.41         4.25 o                         
  -7   8   8        839.90        759.34        17.40 o                         
  -6   8   8        511.83        525.40        16.97 o                         
  -5   8   8        360.70        358.59        14.73 o                         
  -4   8   8         22.26         31.78         4.07 o                         
  -3   8   8        897.66        952.58        30.70 o                         
  -2   8   8          3.31          7.57         3.37 o                         
  -1   8   8       1369.88       1356.98        26.67 o                         
   0   8   8         50.87         39.18         4.35 o                         
   1   8   8        169.05        140.33         7.89 o                         
   2   8   8        148.77        138.71         6.56 o                         
   3   8   8          4.94          4.40         1.82 o                         
   4   8   8        519.44        508.64        13.67 o                         
   5   8   8         25.38         22.92         2.51 o                         
 -18   1   9         82.32         71.23         7.04 o                         
 -17   1   9        365.50        337.98        12.54 o                         
 -16   1   9        776.89        826.73        25.42 o                         
 -15   1   9        209.37        206.16        12.76 o                         
 -14   1   9          0.32          0.04         3.97 o                         
 -13   1   9        178.64        181.25        15.85 o                         
 -12   1   9        990.26        986.30        29.53 o                         
 -11   1   9       4902.79       5012.85        92.13 o                         
 -10   1   9       4834.46       5018.34        58.95 o                         
  -9   1   9         17.31         28.45         2.82 o                         
  -8   1   9        776.83        717.95        12.79 o                         
  -7   1   9       1675.90       1567.13        31.84 o                         
  -6   1   9       4015.97       3967.81        81.30 o                         
  -5   1   9       2869.66       2945.09        42.35 o                         
  -4   1   9        719.92        550.84        10.89 o                         
  -3   1   9      14767.75      14092.44       109.42 o                         
  -2   1   9      19138.55      17603.00       144.78 o                         
  -1   1   9       5270.05       4182.22        35.87 o                         
   0   1   9       1842.77       1758.39        36.19 o                         
   1   1   9      12119.78      13952.73       178.10 o                         
   2   1   9         22.89         38.35         4.45 o                         
   3   1   9        123.70        142.95         7.23 o                         
   4   1   9       4254.15       5168.01        84.10 o                         
   5   1   9        845.76        777.62        22.65 o                         
   6   1   9       9850.83       9418.31        90.18 o                         
   7   1   9       4105.63       4158.79        95.42 o                         
   8   1   9         41.23         66.87        17.86 o                         
   9   1   9       1369.61       1445.18        29.43 o                         
  10   1   9        355.87        377.50        14.24 o                         
  11   1   9        155.16        157.66        10.37 o                         
  12   1   9        872.48        834.80        21.91 o                         
  13   1   9         34.10         21.22         6.42 o                         
  14   1   9        371.74        329.55         9.28 o                         
 -18   2   9        401.74        407.86        16.43 o                         
 -17   2   9        412.30        423.33        13.83 o                         
 -16   2   9         32.23         42.10         5.01 o                         
 -15   2   9         75.56         67.66         6.63 o                         
 -14   2   9        637.40        637.71        24.27 o                         
 -13   2   9         27.30         40.39         7.55 o                         
 -12   2   9        291.04        315.32        18.30 o                         
 -11   2   9       1357.49       1405.72        26.85 o                         
 -10   2   9       2050.72       2049.54        30.09 o                         
  -9   2   9       2566.94       2696.65        38.15 o                         
  -8   2   9       2258.85       2228.62        29.90 o                         
  -7   2   9        165.50        168.20         5.29 o                         
  -6   2   9        777.17        827.20        21.46 o                         
  -5   2   9       1533.51       1560.09        30.59 o                         
  -4   2   9        837.95        838.83        12.75 o                         
  -3   2   9        561.16        587.71         9.49 o                         
  -2   2   9        108.75        117.23         4.02 o                         
  -1   2   9       4977.49       5083.73        49.42 o                         
   0   2   9       2064.93       1833.27        41.99 o                         
   1   2   9       1710.80       1780.21        27.80 o                         
   2   2   9        974.71       1099.06        21.10 o                         
   3   2   9       1947.43       1945.51        24.36 o                         
   4   2   9       6191.13       6391.79        82.77 o                         
   5   2   9        796.99        914.42        19.86 o                         
   6   2   9       1686.62       1611.93        33.04 o                         
   7   2   9        106.89        118.89         6.78 o                         
   8   2   9        883.59        889.19        19.31 o                         
   9   2   9        121.22        109.66         8.51 o                         
  10   2   9        515.06        499.62        17.33 o                         
  11   2   9        182.13        203.68        10.90 o                         
  12   2   9         17.15         34.87         6.62 o                         
  13   2   9        250.37        261.34        10.52 o                         
  14   2   9         82.78        105.57         8.43 o                         
 -18   3   9         13.24         21.65         3.82 o                         
 -17   3   9        338.16        318.21        14.82 o                         
 -16   3   9       1799.17       1740.09        37.05 o                         
 -15   3   9        803.51        794.86        25.24 o                         
 -14   3   9        777.95        782.67        21.99 o                         
 -13   3   9         81.37         69.04         6.77 o                         
 -12   3   9        327.54        372.79        15.41 o                         
 -11   3   9       1331.20       1266.11        24.79 o                         
 -10   3   9         10.97          4.31         2.41 o                         
  -9   3   9       3626.95       3734.12        45.47 o                         
  -8   3   9       4263.68       4362.88        42.52 o                         
  -7   3   9       2012.19       1984.21        29.62 o                         
  -6   3   9       3699.57       3715.56        41.78 o                         
  -5   3   9        270.68        189.36         6.05 o                         
  -4   3   9          3.17          4.80         1.35 o                         
  -3   3   9       4575.57       5094.04        47.36 o                         
  -2   3   9         46.24         38.34         2.72 o                         
  -1   3   9       2226.30       2068.83        29.65 o                         
   0   3   9       2329.99       1794.33        22.48 o                         
   1   3   9       5639.69       5306.24        48.44 o                         
   2   3   9       3428.19       3119.48        27.20 o                         
   3   3   9       1322.66       1118.94        16.97 o                         
   4   3   9       1052.37       1045.15        14.22 o                         
   5   3   9        365.47        347.17         8.41 o                         
   6   3   9        946.29        855.19        16.39 o                         
   7   3   9          2.63          4.21         2.48 o                         
   8   3   9        967.97       1013.05        26.11 o                         
   9   3   9        938.69       1026.97        24.58 o                         
  10   3   9        677.16        803.93        25.46 o                         
  11   3   9       1363.69       1432.45        69.06 o                         
  12   3   9        670.90        741.93        21.80 o                         
  13   3   9         82.05         90.87        12.27 o                         
 -17   4   9         14.55          7.86         2.42 o                         
 -16   4   9          4.63          9.04         2.11 o                         
 -15   4   9        355.76        387.98        17.05 o                         
 -14   4   9       1452.19       1478.04        30.57 o                         
 -13   4   9       1240.77       1300.44        29.46 o                         
 -12   4   9        889.56        838.00        26.97 o                         
 -11   4   9        138.63        123.28        10.42 o                         
 -10   4   9        151.90        163.64        10.21 o                         
  -9   4   9        234.55        233.91         8.73 o                         
  -8   4   9        885.75        901.91        21.07 o                         
  -7   4   9        273.88        303.91        11.44 o                         
  -6   4   9       1049.93        976.12        21.01 o                         
  -5   4   9       7681.24       7687.44        65.34 o                         
  -4   4   9       3210.96       2799.20        32.26 o                         
  -3   4   9       2309.50       2095.47        29.02 o                         
  -2   4   9          0.36          3.83         1.78 o                         
  -1   4   9       1134.77       1230.59        18.96 o                         
   0   4   9       8272.75       8489.83        82.81 o                         
   1   4   9       2847.74       2928.70        34.40 o                         
   2   4   9       1042.27       1036.14        15.19 o                         
   3   4   9        583.04        572.32        11.58 o                         
   4   4   9       5069.62       5225.45        46.95 o                         
   5   4   9        192.67        164.62         6.53 o                         
   6   4   9       1265.73       1354.86        27.08 o                         
   7   4   9          2.92          8.79         2.64 o                         
   8   4   9       2574.55       2426.59        43.86 o                         
   9   4   9       1737.60       1611.31        34.44 o                         
  10   4   9       1154.03       1099.21        31.83 o                         
  11   4   9          3.40          7.41         2.68 o                         
  12   4   9         21.60         18.26         5.12 o                         
  13   4   9        221.61        177.00        14.64 o                         
 -15   5   9        212.92        212.83        16.04 o                         
 -14   5   9          2.67          2.72         2.99 o                         
 -13   5   9         41.19         33.89         5.26 o                         
 -12   5   9        274.92        288.19        19.64 o                         
 -11   5   9        198.47        224.13        11.05 o                         
 -10   5   9        229.36        279.62        12.64 o                         
  -9   5   9        158.98        110.66         8.22 o                         
  -8   5   9        608.90        699.17        29.31 o                         
  -7   5   9       1288.88       1350.13        22.91 o                         
  -6   5   9         33.65         43.74         4.80 o                         
  -5   5   9         70.90         84.21         5.77 o                         
  -4   5   9        326.46        366.94        12.68 o                         
  -3   5   9         61.32         61.07         4.12 o                         
  -2   5   9        416.36        483.80        11.25 o                         
  -1   5   9        251.01        192.34         6.73 o                         
   0   5   9        698.66        664.94        12.92 o                         
   1   5   9        885.29        831.51        21.45 o                         
   2   5   9        160.32        175.64         7.12 o                         
   3   5   9          1.80          2.08         1.81 o                         
   4   5   9         99.22        108.43         6.27 o                         
   5   5   9         57.09         58.89         4.79 o                         
   6   5   9       1674.90       1747.20        28.85 o                         
   7   5   9       1435.22       1501.21        30.14 o                         
   8   5   9        442.63        446.80        16.17 o                         
   9   5   9        504.54        486.59        16.11 o                         
  10   5   9          4.45          8.64         2.75 o                         
  11   5   9        144.81        131.02         6.87 o                         
 -14   6   9        640.12        683.66        34.79 o                         
 -13   6   9       1724.37       1871.36        79.79 o                         
 -12   6   9       1125.52       1147.86        24.26 o                         
 -11   6   9         24.46         24.38         3.77 o                         
 -10   6   9       1166.54       1167.15        23.23 o                         
  -9   6   9       2296.87       2345.33        74.87 o                         
  -8   6   9        614.79        675.13        28.57 o                         
  -7   6   9        191.27        244.35        13.90 o                         
  -6   6   9        531.97        496.79        17.37 o                         
  -5   6   9       1009.76       1006.69        25.39 o                         
  -4   6   9        176.48        141.54         8.16 o                         
  -3   6   9          3.83          3.78         2.26 o                         
  -2   6   9         96.57        117.33         7.54 o                         
  -1   6   9         76.24         81.45         7.26 o                         
   0   6   9       2955.41       2989.32        49.67 o                         
   1   6   9        649.12        772.42        19.41 o                         
   2   6   9        119.49         94.15         6.77 o                         
   3   6   9        247.54        253.46        10.76 o                         
   4   6   9       2532.92       2600.87        39.61 o                         
   5   6   9        457.28        462.59        21.42 o                         
   6   6   9        237.84        249.02        11.46 o                         
   7   6   9          3.23          2.93         2.62 o                         
   8   6   9       1374.20       1350.09        31.16 o                         
   9   6   9       1418.88       1483.80        30.91 o                         
  10   6   9        851.11        823.23        19.77 o                         
 -11   7   9         30.46         35.75         5.21 o                         
 -10   7   9        227.18        221.46        13.18 o                         
  -9   7   9         31.86         30.35         6.72 o                         
  -8   7   9        470.58        464.62        21.25 o                         
  -7   7   9        339.89        382.22        16.04 o                         
  -6   7   9          3.89          3.49         2.40 o                         
  -5   7   9         60.02         57.58         5.74 o                         
  -4   7   9        893.50        860.49        22.55 o                         
  -3   7   9          3.66          1.56         4.14 o                         
  -2   7   9        333.55        387.52        15.01 o                         
  -1   7   9       1162.79       1240.57        25.03 o                         
   0   7   9          4.53          5.91         2.29 o                         
   1   7   9        422.91        500.25        13.43 o                         
   2   7   9        391.61        401.43        11.81 o                         
   3   7   9       1151.91       1136.97        20.54 o                         
   4   7   9          5.89          7.04         2.60 o                         
   5   7   9         99.29         92.04         6.30 o                         
   6   7   9         42.18         26.29         3.54 o                         
   7   7   9          0.57          2.11         1.76 o                         
   8   7   9          4.94          4.53         2.37 o                         
  -8   8   9        480.18        454.09        19.22 o                         
  -7   8   9         10.81          7.99         2.18 o                         
  -6   8   9       1109.09       1039.14        30.82 o                         
  -5   8   9        111.00        112.05         8.02 o                         
  -4   8   9        607.79        583.37        18.79 o                         
  -3   8   9          0.52          2.84         2.53 o                         
  -2   8   9         46.03         49.51         6.96 o                         
  -1   8   9        709.07        708.62        22.18 o                         
   0   8   9       2331.31       2270.95        41.12 o                         
   1   8   9         42.80         38.81         4.90 o                         
   2   8   9          2.04          7.56         2.46 o                         
   3   8   9         55.65         53.56         4.19 o                         
   4   8   9        703.48        643.10        16.22 o                         
 -18   0  10         26.83         20.82         4.50 o                         
 -17   0  10       1110.67       1043.94        32.27 o                         
 -16   0  10        678.11        603.63        39.54 o                         
 -15   0  10        304.17        349.66        30.91 o                         
 -14   0  10        796.60        921.98        52.87 o                         
 -13   0  10        678.54        717.45        45.75 o                         
 -12   0  10       3193.83       3222.66        84.74 o                         
 -11   0  10      10420.06      10754.73       177.59 o                         
 -10   0  10       1498.23       1494.38        44.72 o                         
  -9   0  10        539.35        657.89        30.82 o                         
  -8   0  10       1772.04       1864.57        39.72 o                         
  -7   0  10       1942.09       1993.13        38.01 o                         
  -6   0  10        336.53        290.09        14.54 o                         
  -5   0  10       7387.62       6858.51       142.60 o                         
  -4   0  10      22666.71      21395.71       248.95 o                         
  -3   0  10      23873.99      22594.38       261.55 o                         
  -2   0  10       5090.98       4505.58        63.06 o                         
  -1   0  10       1024.02       1646.70        53.88 o                         
   0   0  10       9154.90       9555.20       211.90 o                         
   1   0  10       1368.12       1310.28        48.73 o                         
   2   0  10       2433.96       2939.41       116.20 o                         
   3   0  10       3194.62       3017.61        40.77 o                         
   4   0  10       3671.25       3143.13        75.31 o                         
   5   0  10      11400.08      10500.48       163.17 o                         
   6   0  10       1407.15       1282.73        43.19 o                         
   7   0  10        614.91        602.82        18.87 o                         
   8   0  10       4392.61       4477.06        77.65 o                         
   9   0  10         62.71         79.85        11.36 o                         
  10   0  10        221.61        216.08        48.83 o                         
  11   0  10       5825.40       6011.45        88.12 o                         
  12   0  10        894.44        860.08        32.71 o                         
  13   0  10        433.83        366.34        19.03 o                         
  14   0  10       1051.34        895.99        31.36 o                         
 -18   1  10          1.87          8.47         2.79 o                         
 -17   1  10          0.48         -0.74         2.56 o                         
 -16   1  10          0.46         -0.48         3.47 o                         
 -15   1  10          6.10         11.85         3.69 o                         
 -14   1  10        119.63        135.28         9.32 o                         
 -13   1  10        371.40        407.80        25.43 o                         
 -12   1  10         61.73         71.56         5.86 o                         
 -11   1  10        525.97        482.04        13.13 o                         
 -10   1  10        393.99        371.86        10.97 o                         
  -9   1  10         59.60         65.79         4.18 o                         
  -8   1  10         55.25         35.28         2.83 o                         
  -7   1  10         10.44         33.43         2.54 o                         
  -6   1  10        246.45        333.16         9.99 o                         
  -5   1  10        128.70        180.01         9.05 o                         
  -4   1  10         74.13         84.18         4.21 o                         
  -3   1  10         95.28        109.20         5.68 o                         
  -2   1  10          3.69         12.26         1.59 o                         
  -1   1  10        814.03        893.62        18.12 o                         
   0   1  10         55.65         38.23         4.38 o                         
   1   1  10       2301.09       2003.19        31.58 o                         
   2   1  10       3076.84       2652.10        27.13 o                         
   3   1  10        101.58         18.50         1.76 o                         
   4   1  10        106.31         32.99         2.79 o                         
   5   1  10        257.88        178.11         7.78 o                         
   6   1  10         73.46        107.26         5.53 o                         
   7   1  10       2485.60       2503.08        35.95 o                         
   8   1  10         70.74         67.71         5.59 o                         
   9   1  10        714.45        732.79        20.25 o                         
  10   1  10        282.87        295.46        14.75 o                         
  11   1  10        605.05        778.39        29.96 o                         
  12   1  10          4.28          8.45         3.05 o                         
  13   1  10        692.54        784.29        20.31 o                         
  14   1  10        501.87        580.09        15.77 o                         
 -18   2  10        127.59        132.21         9.01 o                         
 -17   2  10       1371.77       1352.07        46.31 o                         
 -16   2  10       1589.81       1580.65        30.97 o                         
 -15   2  10        141.36        179.39        10.23 o                         
 -14   2  10        618.22        595.02        19.82 o                         
 -13   2  10        614.45        620.05        20.51 o                         
 -12   2  10        599.62        603.20        16.17 o                         
 -11   2  10        367.45        376.52        11.29 o                         
 -10   2  10        558.55        573.46        14.75 o                         
  -9   2  10       2064.87       2002.27        30.15 o                         
  -8   2  10       2432.48       2091.75        34.26 o                         
  -7   2  10       4319.24       4012.61        55.38 o                         
  -6   2  10        553.88        453.50         8.56 o                         
  -5   2  10         59.57         69.27         3.03 o                         
  -4   2  10        293.43        280.73        11.82 o                         
  -3   2  10        137.53        164.52         5.46 o                         
  -2   2  10         67.47         88.15         4.38 o                         
  -1   2  10         41.34         51.05         4.47 o                         
   0   2  10        788.84        778.64        15.64 o                         
   1   2  10       2111.51       2024.11        21.50 o                         
   2   2  10       1929.71       2012.32        22.88 o                         
   3   2  10        152.96        149.96         5.65 o                         
   4   2  10        372.62        336.57         8.71 o                         
   5   2  10       1647.13       1570.60        25.01 o                         
   6   2  10        226.33        235.55         9.14 o                         
   7   2  10       1294.66       1292.40        28.73 o                         
   8   2  10        802.73        763.81        22.27 o                         
   9   2  10        390.02        405.63        14.64 o                         
  10   2  10        483.92        515.34        17.21 o                         
  11   2  10       2627.67       2578.58        63.75 o                         
  12   2  10        534.04        340.56       252.88 o                         
  13   2  10        104.11         74.82         7.73 o                         
 -17   3  10         54.99         50.32         5.43 o                         
 -16   3  10        164.86        143.90        13.25 o                         
 -15   3  10        195.31        190.60        14.99 o                         
 -14   3  10        474.41        467.52        21.35 o                         
 -13   3  10        421.25        451.58        16.90 o                         
 -12   3  10         44.58         45.69         5.73 o                         
 -11   3  10         27.01         28.69         4.86 o                         
 -10   3  10       1565.69       1611.07        27.41 o                         
  -9   3  10       1763.12       1714.62        32.40 o                         
  -8   3  10        672.34        666.55        14.38 o                         
  -7   3  10         85.92         74.91         4.29 o                         
  -6   3  10       1171.19       1007.14        15.95 o                         
  -5   3  10       1936.81       1734.06        21.73 o                         
  -4   3  10       2216.85       2042.56        20.73 o                         
  -3   3  10        138.06        188.07         5.11 o                         
  -2   3  10        826.69        832.96        10.87 o                         
  -1   3  10       4056.59       4148.36        34.83 o                         
   0   3  10        205.14        207.69         6.24 o                         
   1   3  10       1254.40       1304.86        14.90 o                         
   2   3  10       4393.11       4250.01        33.46 o                         
   3   3  10         10.82         11.90         1.56 o                         
   4   3  10       1044.30       1062.45        16.44 o                         
   5   3  10        195.13        241.77         7.52 o                         
   6   3  10       4180.07       4187.19        43.07 o                         
   7   3  10        107.88        150.19        12.40 o                         
   8   3  10       1765.61       1689.51        35.12 o                         
   9   3  10         25.19         17.37         5.16 o                         
  10   3  10          8.89          5.31         3.13 o                         
  11   3  10        214.71        232.40        14.70 o                         
  12   3  10        201.74        185.27        12.55 o                         
  13   3  10        674.55        639.11        20.83 o                         
 -16   4  10        121.89        111.66         5.70 o                         
 -15   4  10          2.22          0.43         2.22 o                         
 -14   4  10        181.75        177.62         9.83 o                         
 -13   4  10          2.90          3.33         2.78 o                         
 -12   4  10          7.09          7.14         3.22 o                         
 -11   4  10        198.69        199.03        12.32 o                         
 -10   4  10       1782.67       1746.48        36.25 o                         
  -9   4  10       1441.76       1377.08        22.69 o                         
  -8   4  10        988.30        960.53        18.63 o                         
  -7   4  10        529.58        521.98        13.89 o                         
  -6   4  10         64.01         71.11         5.03 o                         
  -5   4  10        416.49        492.36        18.92 o                         
  -4   4  10        310.07        397.54        10.30 o                         
  -3   4  10         55.17         43.68         3.09 o                         
  -2   4  10         13.64         24.08         2.79 o                         
  -1   4  10        113.48         84.35         5.50 o                         
   0   4  10        882.15        817.22        15.82 o                         
   1   4  10       2849.30       2891.64        40.14 o                         
   2   4  10         22.20         25.43         2.88 o                         
   3   4  10       2416.86       2365.40        27.07 o                         
   4   4  10         81.65         81.96         4.21 o                         
   5   4  10        173.10        141.15         7.12 o                         
   6   4  10         62.79         69.28         7.26 o                         
   7   4  10          1.34          7.92         3.21 o                         
   8   4  10        121.45        131.82         9.03 o                         
   9   4  10        135.46        177.15        13.12 o                         
  10   4  10        590.32        618.69        19.40 o                         
  11   4  10         15.57         24.34         3.44 o                         
  12   4  10          3.58          4.02         2.66 o                         
 -15   5  10       1051.16       1139.17        24.93 o                         
 -14   5  10       2087.11       2200.03        52.44 o                         
 -13   5  10        262.13        273.62        13.46 o                         
 -12   5  10        671.31        697.52        27.47 o                         
 -11   5  10       2111.12       2169.17        38.47 o                         
 -10   5  10       2171.23       2192.43        44.15 o                         
  -9   5  10        851.80        891.22        26.89 o                         
  -8   5  10          6.08          5.16         4.04 o                         
  -7   5  10       2351.03       2242.22        47.14 o                         
  -6   5  10       3408.06       3331.79        47.34 o                         
  -5   5  10       1459.34       1327.83        26.44 o                         
  -4   5  10         32.83         64.13         4.35 o                         
  -3   5  10       1695.09       1816.55        23.12 o                         
  -2   5  10       3148.34       3097.66        36.95 o                         
  -1   5  10       3073.17       3087.06        37.19 o                         
   0   5  10       4395.14       4301.54        44.16 o                         
   1   5  10        718.24        645.32        14.89 o                         
   2   5  10       3909.23       4046.76        78.72 o                         
   3   5  10         11.53         21.67         4.85 o                         
   4   5  10        710.02        734.17        16.36 o                         
   5   5  10          2.01          6.44         2.75 o                         
   6   5  10       1080.25       1005.36        22.59 o                         
   7   5  10       1865.54       1761.93        35.15 o                         
   8   5  10       4644.27       4545.80        63.84 o                         
   9   5  10       1201.12       1307.48        26.63 o                         
  10   5  10        175.94        114.57         6.69 o                         
  11   5  10        440.88        371.52        12.38 o                         
 -14   6  10        144.27        152.72        15.48 o                         
 -13   6  10        268.88        298.87        14.40 o                         
 -12   6  10        248.06        250.21        11.67 o                         
 -11   6  10        473.71        536.90        20.23 o                         
 -10   6  10        469.31        497.07        17.94 o                         
  -9   6  10        857.11        833.95        24.62 o                         
  -8   6  10          2.91          6.35         3.73 o                         
  -7   6  10         81.75         78.00         7.98 o                         
  -6   6  10        190.54        157.37         9.88 o                         
  -5   6  10       1199.23       1226.62        28.31 o                         
  -4   6  10        476.29        511.42        15.57 o                         
  -3   6  10        425.12        417.45        14.14 o                         
  -2   6  10        194.23        176.45        10.48 o                         
  -1   6  10       1792.09       1763.86        35.53 o                         
   0   6  10         23.83         23.60         4.64 o                         
   1   6  10        137.17        135.97         9.16 o                         
   2   6  10       1459.32       1542.18        25.78 o                         
   3   6  10         27.31         29.79         3.97 o                         
   4   6  10        184.57        203.15        10.89 o                         
   5   6  10         96.85        119.28         7.76 o                         
   6   6  10        377.66        445.86        13.65 o                         
   7   6  10          2.08          0.75         2.29 o                         
   8   6  10        237.38        268.98        10.35 o                         
   9   6  10         42.53         48.39         4.78 o                         
 -11   7  10       1320.17       1281.11        75.17 o                         
 -10   7  10       1867.15       1837.86        42.68 o                         
  -9   7  10        116.59        124.20        20.81 o                         
  -8   7  10       1025.53       1023.68        37.60 o                         
  -7   7  10       1427.27       1463.51        33.17 o                         
  -6   7  10        367.55        403.19        14.65 o                         
  -5   7  10        435.22        468.94        14.19 o                         
  -4   7  10         79.57         78.85         6.57 o                         
  -3   7  10         70.31         81.61         6.77 o                         
  -2   7  10       1311.40       1229.41        40.41 o                         
  -1   7  10          0.89          1.94         2.79 o                         
   0   7  10        280.81        291.17        12.55 o                         
   1   7  10         15.63         22.76         3.44 o                         
   2   7  10        909.45        853.55        18.87 o                         
   3   7  10        158.66        143.89         7.31 o                         
   4   7  10       2163.24       2057.33        34.01 o                         
   5   7  10       1349.51       1366.92        25.18 o                         
   6   7  10        277.43        299.13        11.73 o                         
   7   7  10        830.36        813.53        22.68 o                         
  -7   8  10        148.87        131.83         7.41 o                         
  -6   8  10          0.19          1.77         2.41 o                         
  -5   8  10        635.36        557.04        21.45 o                         
  -4   8  10       1002.91        990.33        35.38 o                         
  -3   8  10        605.52        608.94        25.98 o                         
  -2   8  10       1362.26       1267.17        35.30 o                         
  -1   8  10        447.43        437.25        15.06 o                         
   0   8  10          2.46          3.21         2.67 o                         
   1   8  10        122.29        102.67         8.56 o                         
   2   8  10        467.99        436.27        13.86 o                         
   3   8  10         47.16         38.10         3.58 o                         
 -18   1  11        391.06        339.28        16.04 o                         
 -17   1  11        668.45        589.35        24.53 o                         
 -16   1  11        575.26        601.21        31.61 o                         
 -15   1  11       3610.33       3691.96       100.97 o                         
 -14   1  11       1493.07       1464.66        41.49 o                         
 -13   1  11        725.76        748.83        23.09 o                         
 -12   1  11        587.45        606.92        16.22 o                         
 -11   1  11          7.09          8.76         2.13 o                         
 -10   1  11       2030.35       2026.58        27.18 o                         
  -9   1  11       5687.39       5529.98        52.25 o                         
  -8   1  11        544.92        453.16        10.63 o                         
  -7   1  11        927.94        997.28        14.74 o                         
  -6   1  11       3357.42       3117.38        44.64 o                         
  -5   1  11       4798.78       4419.08        41.61 o                         
  -4   1  11       3284.22       3122.81        35.90 o                         
  -3   1  11       1610.92       1594.16        23.91 o                         
  -2   1  11        242.75        321.65         8.71 o                         
  -1   1  11       6576.18       6554.32       175.71 o                         
   0   1  11       6320.65       6174.80        52.55 o                         
   1   1  11        399.91        364.32         5.49 o                         
   2   1  11       1015.48        994.04        16.25 o                         
   3   1  11       2672.84       2624.21        49.28 o                         
   4   1  11       3471.71       3526.00        40.13 o                         
   5   1  11       1206.02       1201.28        19.81 o                         
   6   1  11        360.10        372.01        14.93 o                         
   7   1  11       1562.98       1554.39        29.91 o                         
   8   1  11         32.65         40.78         5.26 o                         
   9   1  11       7511.29       7716.85       102.51 o                         
  10   1  11         26.81         14.66         4.29 o                         
  11   1  11         90.08         62.26         6.48 o                         
  12   1  11         32.40         13.49         4.28 o                         
  13   1  11        879.30        710.80        15.45 o                         
 -18   2  11        171.54        146.92         7.67 o                         
 -17   2  11         94.87         74.62         6.36 o                         
 -16   2  11          3.59          5.94         2.55 o                         
 -15   2  11          2.07          2.50         2.36 o                         
 -14   2  11        238.35        229.07        13.62 o                         
 -13   2  11        142.41        154.24        10.34 o                         
 -12   2  11          0.06          3.49         3.51 o                         
 -11   2  11        185.72        136.23         9.88 o                         
 -10   2  11        529.27        432.47        13.35 o                         
  -9   2  11          8.20         10.35         2.39 o                         
  -8   2  11        599.97        600.00        13.21 o                         
  -7   2  11       3768.37       3688.35        46.12 o                         
  -6   2  11       7402.48       7171.98        57.22 o                         
  -5   2  11       2967.71       2727.37        24.78 o                         
  -4   2  11         50.37         20.80         1.82 o                         
  -3   2  11        133.27        224.44         4.85 o                         
  -2   2  11        595.63        777.31         9.56 o                         
  -1   2  11        154.23         77.98         3.04 o                         
   0   2  11       1644.73       1389.41        14.41 o                         
   1   2  11       4324.44       3910.04        46.48 o                         
   2   2  11       2547.85       2184.98        22.78 o                         
   3   2  11       1583.80       1460.56        31.90 o                         
   4   2  11          3.34          7.31         1.91 o                         
   5   2  11       1394.59       1457.90        27.41 o                         
   6   2  11        172.11        151.70         7.55 o                         
   7   2  11         53.98         51.91         5.96 o                         
   8   2  11       1088.26       1082.46        26.51 o                         
   9   2  11         36.34         45.67         5.82 o                         
  10   2  11        298.45        312.14        13.12 o                         
  11   2  11        495.07        320.45       275.15 o                         
  12   2  11       2276.22       2287.00        81.71 o                         
  13   2  11        200.47        150.85         7.93 o                         
 -17   3  11       1006.17       1005.87        27.40 o                         
 -16   3  11        339.03        395.19        15.29 o                         
 -15   3  11          9.36         15.12         4.01 o                         
 -14   3  11        136.89        137.63         8.99 o                         
 -13   3  11          0.87          1.41         2.82 o                         
 -12   3  11          4.04         10.75         3.59 o                         
 -11   3  11         74.29         79.68         8.79 o                         
 -10   3  11        518.23        510.65        16.52 o                         
  -9   3  11       1972.81       1931.67        29.65 o                         
  -8   3  11       2031.85       1846.10        24.82 o                         
  -7   3  11        325.20        267.87         7.38 o                         
  -6   3  11        128.03        159.15         5.25 o                         
  -5   3  11        717.09        839.34        12.82 o                         
  -4   3  11         19.46          9.57         1.58 o                         
  -3   3  11         90.25        124.45         4.60 o                         
  -2   3  11         44.75         63.43         3.39 o                         
  -1   3  11       1614.16       1489.46        25.61 o                         
   0   3  11       4710.73       4573.52        41.34 o                         
   1   3  11       1698.80       1725.56        19.20 o                         
   2   3  11          0.13          5.63         1.45 o                         
   3   3  11       1091.26       1047.06        14.59 o                         
   4   3  11         15.01         15.35         2.93 o                         
   5   3  11       2242.03       1952.16        27.94 o                         
   6   3  11        118.27         75.38         6.33 o                         
   7   3  11          1.67          3.31         2.58 o                         
   8   3  11         67.60         95.57         6.98 o                         
   9   3  11        719.89        800.06        18.43 o                         
  10   3  11          0.33          4.97         2.27 o                         
  11   3  11        502.82        332.62       275.43 o                         
  12   3  11        359.82        374.59        35.53 o                         
 -16   4  11        553.69        642.08        16.36 o                         
 -15   4  11        378.41        447.17        14.13 o                         
 -14   4  11          9.15          7.80         2.78 o                         
 -13   4  11       1351.65       1445.77        30.92 o                         
 -12   4  11       1787.06       1917.05        43.38 o                         
 -11   4  11        893.37       1020.17        26.18 o                         
 -10   4  11        249.32        278.10        13.42 o                         
  -9   4  11         81.05         48.37         5.13 o                         
  -8   4  11        592.73        545.65        13.82 o                         
  -7   4  11       1082.43       1049.70        20.79 o                         
  -6   4  11        773.25        754.72        16.84 o                         
  -5   4  11       1475.33       1531.98        28.28 o                         
  -4   4  11       5932.08       5921.51        58.64 o                         
  -3   4  11       5850.24       5531.27        61.20 o                         
  -2   4  11       4713.44       4474.40        46.64 o                         
  -1   4  11       1750.79       1610.44        22.26 o                         
   0   4  11         34.36         61.77         4.48 o                         
   1   4  11       1017.36       1076.67        16.64 o                         
   2   4  11       1063.90       1074.49        18.09 o                         
   3   4  11          1.18          7.00         2.61 o                         
   4   4  11       2958.31       3025.29        45.40 o                         
   5   4  11         86.14        107.30         7.26 o                         
   6   4  11       3037.44       3184.10        46.20 o                         
   7   4  11       2188.45       2290.63        48.72 o                         
   8   4  11         90.48        120.98        11.00 o                         
   9   4  11         70.51         60.07         6.71 o                         
  10   4  11         38.10         27.09         4.28 o                         
  11   4  11         41.36         42.25         3.92 o                         
 -15   5  11        235.23        206.55        21.97 o                         
 -14   5  11        676.02        643.36        22.83 o                         
 -13   5  11        890.91        878.48        35.85 o                         
 -12   5  11        579.49        595.45        20.63 o                         
 -11   5  11         11.90         12.71         3.39 o                         
 -10   5  11        151.04        162.36         9.66 o                         
  -9   5  11        323.98        294.35        15.31 o                         
  -8   5  11          9.76          5.06         3.72 o                         
  -7   5  11         75.66         80.92        10.00 o                         
  -6   5  11        820.36        916.74        34.24 o                         
  -5   5  11        213.24        249.83        12.18 o                         
  -4   5  11        818.29        833.44        17.23 o                         
  -3   5  11        350.85        390.19         9.93 o                         
  -2   5  11        744.18        716.21        18.84 o                         
  -1   5  11         29.89         30.88         3.75 o                         
   0   5  11        103.71         85.63         7.58 o                         
   1   5  11          0.45          1.48         2.47 o                         
   2   5  11        104.91        119.65         7.56 o                         
   3   5  11         72.38         78.64         6.24 o                         
   4   5  11        817.39        853.64        18.93 o                         
   5   5  11        431.86        494.06        15.20 o                         
   6   5  11        298.31        340.27        12.33 o                         
   7   5  11        120.46        150.38         9.16 o                         
   8   5  11        663.64        614.74        37.12 o                         
   9   5  11         36.68         33.45         4.58 o                         
  10   5  11        978.84        997.85        30.25 o                         
 -13   6  11        609.91        585.13        19.86 o                         
 -12   6  11       1735.67       1763.12        34.15 o                         
 -11   6  11       1458.91       1493.93        31.60 o                         
 -10   6  11        590.64        590.37        19.28 o                         
  -9   6  11        118.20        147.42         9.96 o                         
  -8   6  11        811.16        916.57        38.30 o                         
  -7   6  11        414.16        459.28        25.96 o                         
  -6   6  11        342.04        329.74        13.78 o                         
  -5   6  11          0.48          1.04         3.06 o                         
  -4   6  11        126.66        158.94         8.75 o                         
  -3   6  11        492.61        556.35        16.35 o                         
  -2   6  11        509.69        573.79        18.81 o                         
  -1   6  11        652.82        677.23        20.52 o                         
   0   6  11         88.45         88.60         7.52 o                         
   1   6  11        125.13        125.05         8.49 o                         
   2   6  11       2211.53       2213.19        49.59 o                         
   3   6  11       1050.26        990.48        28.29 o                         
   4   6  11          4.18         10.07         3.29 o                         
   5   6  11        252.71        235.88        10.47 o                         
   6   6  11       2490.62       2325.25        42.08 o                         
   7   6  11       2089.21       2076.36        36.20 o                         
   8   6  11        542.49        597.91        18.83 o                         
 -11   7  11         84.42         87.92         7.03 o                         
 -10   7  11        183.67        185.12        11.19 o                         
  -9   7  11        282.38        299.64        15.30 o                         
  -8   7  11        532.80        520.50        21.54 o                         
  -7   7  11         34.91         23.30         4.43 o                         
  -6   7  11          0.81          3.20         2.45 o                         
  -5   7  11         12.04          2.38         3.08 o                         
  -4   7  11         42.04         45.73         5.82 o                         
  -3   7  11         18.04         13.03         8.56 o                         
  -2   7  11        544.53        611.98        21.33 o                         
  -1   7  11        148.42        126.86         8.18 o                         
   0   7  11        118.18        137.76         7.46 o                         
   1   7  11          1.90          7.41         2.38 o                         
   2   7  11         57.18         72.75         6.00 o                         
   3   7  11         52.79         45.42         5.30 o                         
   4   7  11        127.32        111.41         7.37 o                         
   5   7  11        402.13        355.92        18.51 o                         
   6   7  11         19.27         13.83         4.01 o                         
  -7   8  11        684.34        609.18        29.85 o                         
  -6   8  11        204.74        195.32        11.39 o                         
  -5   8  11        640.28        605.59        21.45 o                         
  -4   8  11         23.85         43.26         5.96 o                         
  -3   8  11        231.75        196.24        12.21 o                         
  -2   8  11         80.22         76.20         6.08 o                         
  -1   8  11          0.74          1.13         2.05 o                         
   0   8  11        404.74        385.07        13.05 o                         
   1   8  11        328.98        289.11        17.98 o                         
   2   8  11       1601.45       1560.20        47.52 o                         
 -18   0  12         69.03         39.09         7.88 o                         
 -17   0  12        987.48        981.06        46.21 o                         
 -16   0  12       1848.64       1817.80        72.11 o                         
 -15   0  12        266.22        300.88        28.48 o                         
 -14   0  12          5.92          9.19         9.34 o                         
 -13   0  12        133.58        109.74        18.03 o                         
 -12   0  12         26.77         39.74        11.56 o                         
 -11   0  12         48.18         25.76         7.11 o                         
 -10   0  12        756.69        804.79        25.98 o                         
  -9   0  12         11.19          5.11         2.70 o                         
  -8   0  12       1571.69       1502.50        26.69 o                         
  -7   0  12         38.11         34.47         3.50 o                         
  -6   0  12        649.07        494.77        12.56 o                         
  -5   0  12       1680.31       1525.80        25.61 o                         
  -4   0  12        437.60        453.33        10.20 o                         
  -3   0  12       1532.91       1603.99        17.56 o                         
  -2   0  12      10781.96      10455.86        76.68 o                         
  -1   0  12       7815.56       7426.02        86.29 o                         
   0   0  12        743.62        542.73        11.86 o                         
   1   0  12        464.74        661.16        14.26 o                         
   2   0  12        212.76        246.45        10.49 o                         
   3   0  12        922.52       1061.47        31.76 o                         
   4   0  12        147.31        224.97        14.72 o                         
   5   0  12        982.62        922.29        28.83 o                         
   6   0  12       3282.81       3038.37        78.05 o                         
   7   0  12       2832.63       2812.11        73.41 o                         
   8   0  12        260.92        326.66        22.29 o                         
   9   0  12         11.87         63.08        13.79 o                         
  10   0  12        798.73       1140.35        40.32 o                         
  11   0  12       1171.36       1026.27        52.04 o                         
  12   0  12        104.77        109.33         9.73 o                         
  13   0  12        191.32        223.66         8.23 o                         
 -18   1  12         24.14         24.82         3.72 o                         
 -17   1  12        194.46        221.22        18.74 o                         
 -16   1  12       1187.83       1191.41        51.11 o                         
 -15   1  12        675.52        722.82        31.18 o                         
 -14   1  12        244.99        239.93        14.83 o                         
 -13   1  12        134.03        116.06         8.01 o                         
 -12   1  12         56.76         56.25         5.73 o                         
 -11   1  12        141.15        122.34         6.39 o                         
 -10   1  12        272.92        242.69        10.80 o                         
  -9   1  12        635.58        532.37        12.43 o                         
  -8   1  12       1714.72       1488.71        21.34 o                         
  -7   1  12       1694.11       1567.70        38.68 o                         
  -6   1  12        721.78        590.34         8.88 o                         
  -5   1  12         99.67        190.85         4.20 o                         
  -4   1  12         32.49         71.17         2.43 o                         
  -3   1  12         25.85         47.19         2.11 o                         
  -2   1  12        542.42        480.20         7.18 o                         
  -1   1  12        534.57        495.55         6.69 o                         
   0   1  12       2292.83       2312.69        25.49 o                         
   1   1  12       2288.64       2307.10        34.65 o                         
   2   1  12       1323.66       1322.43        30.57 o                         
   3   1  12         55.81         65.87         3.43 o                         
   4   1  12         35.40         38.31         3.46 o                         
   5   1  12        104.72        102.34         5.26 o                         
   6   1  12        425.37        378.27        12.79 o                         
   7   1  12          2.30          3.69         5.05 o                         
   8   1  12         80.58         78.67        10.07 o                         
   9   1  12        199.08        227.44        15.17 o                         
  10   1  12        100.23        114.53        10.25 o                         
  11   1  12         73.93         61.45         6.22 o                         
  12   1  12         16.35         12.71         2.67 o                         
  13   1  12          6.11          7.65         2.75 o                         
 -18   2  12        338.13        295.22        19.34 o                         
 -17   2  12        125.31        139.08         8.77 o                         
 -16   2  12        547.12        507.57        18.63 o                         
 -15   2  12       1389.42       1302.09        55.48 o                         
 -14   2  12        940.49        961.33        26.63 o                         
 -13   2  12         45.30         34.42         5.24 o                         
 -12   2  12        383.80        414.50        16.74 o                         
 -11   2  12       2040.61       2051.93        61.25 o                         
 -10   2  12       5466.27       5261.58        73.51 o                         
  -9   2  12       1948.77       1724.96        35.65 o                         
  -8   2  12        183.63        245.74         7.51 o                         
  -7   2  12       1799.97       2020.91        29.38 o                         
  -6   2  12       4355.19       4618.65        43.92 o                         
  -5   2  12       1701.28       1776.01        19.82 o                         
  -4   2  12         79.23        104.84         4.19 o                         
  -3   2  12        249.21        232.30         5.63 o                         
  -2   2  12       2167.58       2051.74        18.16 o                         
  -1   2  12       2784.97       2867.13        26.95 o                         
   0   2  12        101.03        128.34         4.53 o                         
   1   2  12       1745.36       1657.89        28.42 o                         
   2   2  12       2916.52       2608.91        37.42 o                         
   3   2  12       1971.66       1788.45        26.60 o                         
   4   2  12       1111.43       1033.79        20.44 o                         
   5   2  12        128.63         97.92         6.84 o                         
   6   2  12         12.65         18.87         4.99 o                         
   7   2  12       1422.96       1361.96        29.09 o                         
   8   2  12       1017.37        971.12        20.96 o                         
   9   2  12        119.44        131.65        10.15 o                         
  10   2  12         98.43         73.41         9.25 o                         
  11   2  12       1671.51       1642.41        37.10 o                         
  12   2  12        307.04        350.66        25.78 o                         
 -17   3  12        410.16        443.63        13.84 o                         
 -16   3  12        518.96        501.39        18.49 o                         
 -15   3  12         14.55         25.12         4.53 o                         
 -14   3  12        372.09        365.57        15.42 o                         
 -13   3  12        955.08        907.47        24.25 o                         
 -12   3  12       1568.46       1606.74        34.41 o                         
 -11   3  12        201.36        177.57        11.11 o                         
 -10   3  12         97.49         99.66         8.32 o                         
  -9   3  12       1393.26       1530.48        25.97 o                         
  -8   3  12       1981.90       2017.60        36.76 o                         
  -7   3  12       1016.30        971.06        15.80 o                         
  -6   3  12         39.20         19.57         2.28 o                         
  -5   3  12        844.80        869.86        13.98 o                         
  -4   3  12       1413.06       1436.10        17.02 o                         
  -3   3  12        943.21        977.45        13.41 o                         
  -2   3  12         25.33         20.13         1.93 o                         
  -1   3  12         81.37         40.44         2.83 o                         
   0   3  12        786.91        658.56        11.13 o                         
   1   3  12       1839.77       1652.53        22.72 o                         
   2   3  12        842.70        804.90        14.14 o                         
   3   3  12          6.39          9.08         2.00 o                         
   4   3  12        445.01        456.03        11.03 o                         
   5   3  12       1386.68       1431.95        33.10 o                         
   6   3  12        569.20        544.57        19.55 o                         
   7   3  12        524.68        548.50        16.63 o                         
   8   3  12        165.36        154.09         8.46 o                         
   9   3  12        604.96        583.65        15.09 o                         
  10   3  12        780.16        765.77        20.22 o                         
  11   3  12          0.79          0.03         2.37 o                         
 -16   4  12        112.46        130.35         6.14 o                         
 -15   4  12        180.77        158.58         9.21 o                         
 -14   4  12        225.87        228.49        10.66 o                         
 -13   4  12         44.49         32.30         4.69 o                         
 -12   4  12        144.08        143.97         9.34 o                         
 -11   4  12        622.47        589.44        22.83 o                         
 -10   4  12        965.84        909.87        24.94 o                         
  -9   4  12         39.38         46.81         4.98 o                         
  -8   4  12        353.92        381.68        14.97 o                         
  -7   4  12        708.17        732.63        15.68 o                         
  -6   4  12        227.95        230.06        10.09 o                         
  -5   4  12          6.35          7.75         2.14 o                         
  -4   4  12          1.88          5.83         2.29 o                         
  -3   4  12         27.43         25.75         3.01 o                         
  -2   4  12         42.41         31.09         3.53 o                         
  -1   4  12        305.76        313.67        10.81 o                         
   0   4  12         88.01        100.22         5.26 o                         
   1   4  12        114.09        115.42         5.71 o                         
   2   4  12        350.71        377.70         9.22 o                         
   3   4  12        166.84        172.75         7.70 o                         
   4   4  12        794.03        755.99        28.43 o                         
   5   4  12        186.79        187.87        12.53 o                         
   6   4  12         33.72         28.62         7.18 o                         
   7   4  12        526.11        521.22        20.04 o                         
   8   4  12        238.15        239.30        12.78 o                         
   9   4  12         48.18         46.42         6.21 o                         
  10   4  12       1360.38       1393.47        38.61 o                         
  11   4  12        210.24        220.74        16.16 o                         
 -15   5  12         46.91         60.17         6.01 o                         
 -14   5  12       1979.55       2153.60        86.46 o                         
 -13   5  12       2497.32       2605.00        56.52 o                         
 -12   5  12        381.10        412.34        19.95 o                         
 -11   5  12          6.50         12.33         3.87 o                         
 -10   5  12        205.83        223.97        11.04 o                         
  -9   5  12          4.01         10.59         6.34 o                         
  -8   5  12        487.95        439.41        23.09 o                         
  -7   5  12         85.26         69.51        18.61 o                         
  -6   5  12       1513.18       1522.99        38.33 o                         
  -5   5  12       2606.68       2446.85        42.89 o                         
  -4   5  12       2214.99       2199.40        35.81 o                         
  -3   5  12        915.73        867.31        18.95 o                         
  -2   5  12       1148.87       1177.77        27.85 o                         
  -1   5  12        229.59        205.79        11.15 o                         
   0   5  12        177.49        168.50        10.32 o                         
   1   5  12       1704.92       1658.03        30.08 o                         
   2   5  12        103.23        119.43         7.47 o                         
   3   5  12       1534.45       1600.06        27.12 o                         
   4   5  12       1521.72       1631.50        34.90 o                         
   5   5  12        787.58        850.98        22.77 o                         
   6   5  12        996.47       1054.41        24.88 o                         
   7   5  12         96.77        126.12         7.90 o                         
   8   5  12        312.72        263.20        12.10 o                         
   9   5  12        691.59        618.39        17.34 o                         
 -13   6  12         97.66         77.58         8.38 o                         
 -12   6  12          0.40          1.92         2.07 o                         
 -11   6  12        164.82        150.72         8.70 o                         
 -10   6  12         71.84         55.97         5.97 o                         
  -9   6  12        141.01        128.61         9.82 o                         
  -8   6  12          0.55          8.70         4.25 o                         
  -7   6  12         24.90         23.33         5.79 o                         
  -6   6  12         20.74         30.85         5.34 o                         
  -5   6  12        164.81        162.26         9.79 o                         
  -4   6  12         67.78         87.92         7.32 o                         
  -3   6  12         23.56         33.61         5.95 o                         
  -2   6  12          0.46          3.13         3.06 o                         
  -1   6  12          0.34          2.02         2.87 o                         
   0   6  12        681.65        609.50        28.67 o                         
   1   6  12         39.23         12.99         4.33 o                         
   2   6  12          4.86          3.22         2.19 o                         
   3   6  12        217.04        208.31        10.51 o                         
   4   6  12        336.56        310.67        16.69 o                         
   5   6  12         44.16         38.52         6.59 o                         
   6   6  12         81.35         89.68         7.41 o                         
   7   6  12         11.86         14.10         2.35 o                         
 -10   7  12        652.28        748.71        22.40 o                         
  -9   7  12       1353.65       1386.28        52.72 o                         
  -8   7  12       2507.85       2381.10        57.20 o                         
  -7   7  12       1152.67       1077.96        33.53 o                         
  -6   7  12        109.38        104.63         6.93 o                         
  -5   7  12        171.40        161.60        10.16 o                         
  -4   7  12        925.18        957.01        32.81 o                         
  -3   7  12        478.00        473.85        22.55 o                         
  -2   7  12          1.70          4.35         2.73 o                         
  -1   7  12       1149.54       1104.78        26.88 o                         
   0   7  12       1774.48       1770.50        31.85 o                         
   1   7  12       2136.23       2129.90        35.23 o                         
   2   7  12        710.72        741.97        21.12 o                         
   3   7  12         22.28         28.37         5.21 o                         
   4   7  12        301.19        241.59        12.63 o                         
   5   7  12        332.53        278.78        13.12 o                         
  -5   8  12        165.38        170.59        15.50 o                         
  -4   8  12         76.95         51.85        14.70 o                         
  -3   8  12          2.16          7.81         2.28 o                         
  -2   8  12         89.55         98.33         6.39 o                         
  -1   8  12        467.10        443.87        13.44 o                         
 -18   1  13        255.26        254.26        10.29 o                         
 -17   1  13         49.74         47.88         5.67 o                         
 -16   1  13        490.61        492.47        18.97 o                         
 -15   1  13       1211.85       1198.66        40.33 o                         
 -14   1  13        330.98        310.41        16.57 o                         
 -13   1  13        177.15        210.28        10.64 o                         
 -12   1  13       1966.83       1999.11        35.61 o                         
 -11   1  13       3323.98       3079.23        37.06 o                         
 -10   1  13        262.90        264.82         9.15 o                         
  -9   1  13         71.31         48.71         3.91 o                         
  -8   1  13       1001.90        998.37        17.28 o                         
  -7   1  13       1332.95       1453.20        32.71 o                         
  -6   1  13        819.38        794.17        11.64 o                         
  -5   1  13         41.62         57.69         2.49 o                         
  -4   1  13       5444.69       4959.14        42.36 o                         
  -3   1  13       6549.75       5900.04        48.28 o                         
  -2   1  13        743.47        596.00         8.20 o                         
  -1   1  13         45.20         90.63         3.10 o                         
   0   1  13          3.85         21.98         1.72 o                         
   1   1  13        311.53        333.58         6.33 o                         
   2   1  13       1240.28       1213.39        31.90 o                         
   3   1  13         73.87         74.13         4.15 o                         
   4   1  13        934.29        844.02        23.13 o                         
   5   1  13       2412.34       2350.57        36.93 o                         
   6   1  13       2194.00       2165.34        39.00 o                         
   7   1  13       1338.73       1354.30        33.69 o                         
   8   1  13        133.46        166.26        13.15 o                         
   9   1  13         13.37         -0.20         4.17 o                         
  10   1  13        573.84        468.44        21.46 o                         
  11   1  13        490.70        475.87        14.09 o                         
  12   1  13         68.89         62.10         4.13 o                         
 -17   2  13        178.09        208.18        17.57 o                         
 -16   2  13          0.88          3.04         2.73 o                         
 -15   2  13         53.53         53.89         6.20 o                         
 -14   2  13        533.49        542.48        16.58 o                         
 -13   2  13         62.71         37.41         5.31 o                         
 -12   2  13        852.18        855.19        24.53 o                         
 -11   2  13       2554.90       2446.49        45.35 o                         
 -10   2  13       1328.55       1348.19        27.67 o                         
  -9   2  13       2572.58       2329.84        41.44 o                         
  -8   2  13        611.19        517.09        12.63 o                         
  -7   2  13         26.33         45.87         3.35 o                         
  -6   2  13         50.99         55.97         3.56 o                         
  -5   2  13         30.21         34.02         2.63 o                         
  -4   2  13        132.47         93.48         4.17 o                         
  -3   2  13        627.10        491.94         9.63 o                         
  -2   2  13         97.98         64.66         3.36 o                         
  -1   2  13       1568.04       1439.77        17.27 o                         
   0   2  13        860.32        813.17        11.29 o                         
   1   2  13        416.81        402.85         8.57 o                         
   2   2  13        221.63        225.90         6.51 o                         
   3   2  13        706.76        701.25        11.94 o                         
   4   2  13       1551.42       1465.77        26.64 o                         
   5   2  13         47.42         38.93         5.73 o                         
   6   2  13          3.61          7.13         2.71 o                         
   7   2  13        458.51        405.17        21.44 o                         
   8   2  13       1050.12        939.60        25.20 o                         
   9   2  13        678.97        621.83        50.25 o                         
  10   2  13         30.29         31.21         6.28 o                         
  11   2  13        385.30        361.38        16.16 o                         
 -17   3  13        103.04         72.75        14.90 o                         
 -16   3  13        924.37        852.44        34.27 o                         
 -15   3  13       1294.02       1283.53        31.38 o                         
 -14   3  13        139.34        119.67         9.83 o                         
 -13   3  13        894.24        850.26        20.84 o                         
 -12   3  13        301.67        235.43        14.62 o                         
 -11   3  13          6.40         10.79         4.06 o                         
 -10   3  13        138.69        154.11        10.24 o                         
  -9   3  13        561.18        656.83        17.64 o                         
  -8   3  13       3208.73       3348.72        39.72 o                         
  -7   3  13       1456.49       1464.94        21.08 o                         
  -6   3  13        622.66        562.89        12.34 o                         
  -5   3  13        496.74        422.75        10.44 o                         
  -4   3  13         60.89         98.29         4.25 o                         
  -3   3  13       1001.90       1127.05        14.34 o                         
  -2   3  13         80.38         95.17         3.83 o                         
  -1   3  13          2.37          6.27         1.58 o                         
   0   3  13       1001.35        968.63        15.75 o                         
   1   3  13       2883.59       2890.24        35.83 o                         
   2   3  13       4584.92       4509.69        57.87 o                         
   3   3  13       2749.40       2728.06        67.65 o                         
   4   3  13        343.22        345.52        13.37 o                         
   5   3  13         27.23         36.33         5.47 o                         
   6   3  13        386.34        342.17        15.32 o                         
   7   3  13          0.87          4.61         3.05 o                         
   8   3  13        607.79        614.49        18.17 o                         
   9   3  13        950.74        965.45        17.98 o                         
  10   3  13        657.57        700.83        26.89 o                         
  11   3  13        669.81        587.67        27.72 o                         
 -16   4  13         23.12         19.88         3.96 o                         
 -15   4  13       1046.19       1158.51        25.88 o                         
 -14   4  13        838.94        821.84        22.93 o                         
 -13   4  13        649.65        660.82        22.49 o                         
 -12   4  13         40.90         48.05         6.68 o                         
 -11   4  13          0.14          1.51         3.28 o                         
 -10   4  13        196.27        170.09        12.04 o                         
  -9   4  13        242.85        220.66        11.47 o                         
  -8   4  13        153.40        146.63        10.71 o                         
  -7   4  13        748.60        792.13        19.17 o                         
  -6   4  13       2542.61       2530.67        58.73 o                         
  -5   4  13       3091.30       3068.61        40.18 o                         
  -4   4  13        641.24        628.00        13.26 o                         
  -3   4  13        576.00        554.39        12.44 o                         
  -2   4  13         89.38         78.28         6.73 o                         
  -1   4  13       2064.16       2027.86        29.16 o                         
   0   4  13       2836.28       2758.23        41.21 o                         
   1   4  13         30.09         21.04         3.64 o                         
   2   4  13        419.22        455.00        14.14 o                         
   3   4  13       1372.11       1592.63        29.71 o                         
   4   4  13        773.71        870.35        55.88 o                         
   5   4  13         65.81        102.25        12.42 o                         
   6   4  13          0.02          5.63         4.41 o                         
   7   4  13        350.61        308.29        45.00 o                         
   8   4  13       1233.35       1226.23        37.78 o                         
   9   4  13        101.48        102.25         7.18 o                         
  10   4  13          9.69          5.04         2.64 o                         
 -14   5  13          3.26          0.45         2.90 o                         
 -13   5  13        420.25        396.15        30.25 o                         
 -12   5  13        148.94        165.92        12.55 o                         
 -11   5  13         21.37         16.84         4.05 o                         
 -10   5  13        427.62        456.06        15.48 o                         
  -9   5  13        631.27        643.45        27.32 o                         
  -8   5  13        103.81         92.13        10.43 o                         
  -7   5  13        228.56        254.32        17.58 o                         
  -6   5  13         54.22         53.60         8.07 o                         
  -5   5  13          6.80          7.86         3.08 o                         
  -4   5  13        109.05         93.49         6.21 o                         
  -3   5  13        247.16        208.89        10.04 o                         
  -2   5  13        129.97         92.91         7.53 o                         
  -1   5  13        352.65        320.34        12.16 o                         
   0   5  13          5.22         14.95         3.14 o                         
   1   5  13         15.50         26.97         3.87 o                         
   2   5  13         60.95         57.98         5.58 o                         
   3   5  13          2.74          9.92         2.53 o                         
   4   5  13        444.63        459.96        18.27 o                         
   5   5  13         14.61         18.55         4.36 o                         
   6   5  13        186.11        183.91        13.23 o                         
   7   5  13        323.96        296.29        16.89 o                         
   8   5  13         86.15         96.18         8.77 o                         
 -12   6  13        270.70        297.90        16.06 o                         
 -11   6  13        357.15        372.22        13.27 o                         
 -10   6  13       1076.27       1104.92        25.97 o                         
  -9   6  13       1745.23       1742.45        35.87 o                         
  -8   6  13        667.94        703.45        69.84 o                         
  -7   6  13         62.86         40.57         7.05 o                         
  -6   6  13       2054.39       1960.36        47.90 o                         
  -5   6  13       2344.37       2276.97        59.27 o                         
  -4   6  13        120.92        132.87        11.50 o                         
  -3   6  13          6.01         13.37         3.37 o                         
  -2   6  13        304.99        323.12        21.39 o                         
  -1   6  13       1398.84       1336.99        32.90 o                         
   0   6  13       1402.90       1276.55        24.69 o                         
   1   6  13         51.35         58.15         5.19 o                         
   2   6  13         85.54        105.79         6.52 o                         
   3   6  13        801.92        911.76        31.62 o                         
   4   6  13        491.18        501.42        21.04 o                         
   5   6  13        563.41        539.79        19.24 o                         
   6   6  13        164.72        175.00         7.85 o                         
  -9   7  13        277.66        299.53        11.63 o                         
  -8   7  13        502.13        525.75        16.42 o                         
  -7   7  13        299.24        263.00        11.79 o                         
  -6   7  13        186.34        175.47         8.46 o                         
  -5   7  13         14.64         21.85         4.65 o                         
  -4   7  13         36.47         40.65         6.71 o                         
  -3   7  13        207.52        187.72        10.41 o                         
  -2   7  13         15.30          8.21         2.80 o                         
  -1   7  13        104.11        110.67         7.89 o                         
   0   7  13        316.89        318.23        13.97 o                         
   1   7  13       1100.16       1140.73        22.46 o                         
   2   7  13        532.83        528.73        16.23 o                         
   3   7  13        166.56        175.09         8.67 o                         
   4   7  13        208.90        165.19        13.84 o                         
 -17   0  14       1837.27       1469.90        54.89 o                         
 -16   0  14        220.95        232.25        22.07 o                         
 -15   0  14        183.54        128.42        18.08 o                         
 -14   0  14       1983.50       2203.28        62.39 o                         
 -13   0  14       8751.79       8341.46       150.82 o                         
 -12   0  14        910.95        908.86        35.93 o                         
 -11   0  14        582.63        542.04        26.74 o                         
 -10   0  14        409.19        434.18        19.21 o                         
  -9   0  14       1192.11       1312.39        34.16 o                         
  -8   0  14       1115.73       1304.93        33.12 o                         
  -7   0  14       2281.13       1968.94        41.87 o                         
  -6   0  14        585.84        514.44        35.22 o                         
  -5   0  14       5150.47       4786.55        87.13 o                         
  -4   0  14      11671.49      11041.88       132.07 o                         
  -3   0  14       2678.76       2576.62        40.27 o                         
  -2   0  14        200.18        171.85         8.29 o                         
  -1   0  14       2139.28       2041.65        30.82 o                         
   0   0  14        948.01        923.60        23.66 o                         
   1   0  14       1637.13       1754.85        43.37 o                         
   2   0  14       3546.03       3425.44        49.44 o                         
   3   0  14         25.04         21.55         3.47 o                         
   4   0  14       2640.01       2612.77        45.52 o                         
   5   0  14       2534.67       2621.65        85.40 o                         
   6   0  14       1035.33       1020.52        52.29 o                         
   7   0  14       1090.42        984.63        40.65 o                         
   8   0  14        140.59        148.43        14.43 o                         
   9   0  14        436.26        336.40        37.42 o                         
  10   0  14        168.43        180.70        10.62 o                         
  11   0  14         34.86         33.87         4.33 o                         
 -17   1  14        192.21        183.41         9.90 o                         
 -16   1  14         17.10          8.26         3.49 o                         
 -15   1  14          2.03          3.27         3.48 o                         
 -14   1  14         33.88         40.82         8.17 o                         
 -13   1  14        636.00        632.04        18.42 o                         
 -12   1  14        115.22        150.21         9.05 o                         
 -11   1  14        326.28        302.58        12.65 o                         
 -10   1  14         71.40         95.00         5.76 o                         
  -9   1  14        106.15        115.70         5.97 o                         
  -8   1  14        288.49        207.32         7.74 o                         
  -7   1  14        298.80        379.74         9.72 o                         
  -6   1  14        304.60        386.65         8.17 o                         
  -5   1  14          0.05          5.29         1.18 o                         
  -4   1  14         19.78         12.33         1.96 o                         
  -3   1  14        198.90        212.67         5.50 o                         
  -2   1  14        224.60        238.76         5.29 o                         
  -1   1  14        910.24       1030.27        11.84 o                         
   0   1  14        733.14        802.38        14.51 o                         
   1   1  14         82.04         57.52         3.07 o                         
   2   1  14        633.04        539.85        12.12 o                         
   3   1  14        664.15        581.05        12.75 o                         
   4   1  14        159.60        144.16         7.95 o                         
   5   1  14        325.22        296.14        13.12 o                         
   6   1  14         41.30         44.00         5.55 o                         
   7   1  14         33.60         38.59         6.30 o                         
   8   1  14          7.43         12.09         3.88 o                         
   9   1  14        612.57        642.03        22.46 o                         
  10   1  14        840.50        859.15        19.35 o                         
  11   1  14        320.69        360.51        10.96 o                         
 -17   2  14       1156.52       1054.66        29.04 o                         
 -16   2  14         46.80         56.53         6.13 o                         
 -15   2  14         12.30          9.79         3.00 o                         
 -14   2  14       1231.40       1219.36        31.44 o                         
 -13   2  14       1347.05       1260.81        29.86 o                         
 -12   2  14         44.65         35.99         5.25 o                         
 -11   2  14         26.82         35.84         5.39 o                         
 -10   2  14        214.38        183.00        15.19 o                         
  -9   2  14       2109.29       2069.22        40.39 o                         
  -8   2  14       4649.07       4584.46        52.38 o                         
  -7   2  14        589.43        528.31        11.26 o                         
  -6   2  14          0.56          2.94         1.46 o                         
  -5   2  14        784.01        762.97        14.34 o                         
  -4   2  14       1832.45       1669.51        23.87 o                         
  -3   2  14          0.58          4.48         1.71 o                         
  -2   2  14        652.26        725.80        16.23 o                         
  -1   2  14       1347.59       1369.58        16.31 o                         
   0   2  14       1791.49       1912.85        24.60 o                         
   1   2  14       4273.05       4356.65        54.06 o                         
   2   2  14        870.19        893.13        17.28 o                         
   3   2  14        836.16        768.79        17.99 o                         
   4   2  14       2004.53       1954.63        46.39 o                         
   5   2  14        528.11        554.33        17.75 o                         
   6   2  14         32.33         24.64         5.49 o                         
   7   2  14          4.39          8.07         3.38 o                         
   8   2  14        573.90        502.97        24.65 o                         
   9   2  14       1652.39       1578.79        38.37 o                         
  10   2  14        598.50        609.53        31.44 o                         
  11   2  14        134.44        157.47        14.47 o                         
 -16   3  14        637.39        585.24        21.67 o                         
 -15   3  14        552.30        520.22        18.26 o                         
 -14   3  14        278.32        258.12        13.78 o                         
 -13   3  14        274.63        256.52        12.03 o                         
 -12   3  14         30.05         36.83         6.29 o                         
 -11   3  14       3984.87       3837.41        69.91 o                         
 -10   3  14        500.85        549.06        18.90 o                         
  -9   3  14        204.41        159.34         8.82 o                         
  -8   3  14         53.66         43.78         4.72 o                         
  -7   3  14       2276.19       2236.56        32.23 o                         
  -6   3  14       2109.05       2111.58        39.35 o                         
  -5   3  14        156.75        149.38         6.30 o                         
  -4   3  14        273.76        307.35         7.63 o                         
  -3   3  14        267.18        291.81         7.40 o                         
  -2   3  14       1721.52       1720.85        19.65 o                         
  -1   3  14        737.29        666.68        13.04 o                         
   0   3  14         16.54         14.05         2.02 o                         
   1   3  14        896.45        932.15        16.17 o                         
   2   3  14       1044.28       1200.76        21.55 o                         
   3   3  14        547.67        621.53        16.50 o                         
   4   3  14        366.31        375.86        14.95 o                         
   5   3  14         65.09         84.79         7.72 o                         
   6   3  14        651.35        560.74        19.10 o                         
   7   3  14        584.64        516.44        17.46 o                         
   8   3  14        291.31        301.24        12.08 o                         
   9   3  14          9.21         11.67         3.30 o                         
  10   3  14          7.61          2.09         2.05 o                         
 -15   4  14         11.79         16.68         3.23 o                         
 -14   4  14          0.42          2.76         3.37 o                         
 -13   4  14        168.65        160.53        10.26 o                         
 -12   4  14          1.92          3.53         2.96 o                         
 -11   4  14         40.64         56.26         6.88 o                         
 -10   4  14         11.65          8.51         3.67 o                         
  -9   4  14        283.82        290.50        13.12 o                         
  -8   4  14        587.25        596.11        21.80 o                         
  -7   4  14       1635.86       1580.18        42.17 o                         
  -6   4  14         41.41         52.91         5.69 o                         
  -5   4  14         29.21         21.28         3.48 o                         
  -4   4  14        206.31        232.77         8.53 o                         
  -3   4  14         56.09         63.19         4.55 o                         
  -2   4  14        151.20        138.84         8.61 o                         
  -1   4  14       1605.43       1527.66        28.74 o                         
   0   4  14        666.98        679.01        18.20 o                         
   1   4  14        973.27       1031.05        23.08 o                         
   2   4  14         77.36         94.88         7.66 o                         
   3   4  14        286.97        232.90        10.81 o                         
   4   4  14        279.78        236.27        12.28 o                         
   5   4  14          0.08          3.45         2.53 o                         
   6   4  14        297.80        318.25        23.58 o                         
   7   4  14        517.44        542.30        24.01 o                         
   8   4  14        425.66        421.06        19.19 o                         
   9   4  14         41.58         42.29         5.42 o                         
 -14   5  14        997.47        959.32        47.70 o                         
 -13   5  14         68.18         69.35         7.16 o                         
 -12   5  14        158.35        150.82        11.30 o                         
 -11   5  14        919.04        935.09        25.10 o                         
 -10   5  14       1097.85       1166.65        32.51 o                         
  -9   5  14         59.23         67.02         8.84 o                         
  -8   5  14         13.15         14.52         9.90 o                         
  -7   5  14       2149.47       1930.26        44.96 o                         
  -6   5  14       1142.46       1088.46        23.14 o                         
  -5   5  14        140.05        159.97         8.75 o                         
  -4   5  14          2.85          3.43         2.33 o                         
  -3   5  14        242.77        237.56        10.64 o                         
  -2   5  14        905.40        832.92        18.36 o                         
  -1   5  14       1655.94       1518.30        25.95 o                         
   0   5  14        347.67        340.17        11.43 o                         
   1   5  14        208.64        218.72         9.91 o                         
   2   5  14        612.27        712.77        20.48 o                         
   3   5  14          7.46          2.84         2.02 o                         
   4   5  14        186.40        188.39        10.25 o                         
   5   5  14         24.47         26.88         4.60 o                         
   6   5  14        791.52        700.85        20.71 o                         
   7   5  14       1828.47       1757.20        46.99 o                         
 -12   6  14         21.90         22.09         3.69 o                         
 -11   6  14         68.23         79.77         5.03 o                         
 -10   6  14        557.99        557.63        14.53 o                         
  -9   6  14        321.09        322.89        11.67 o                         
  -8   6  14        275.59        268.78        13.20 o                         
  -7   6  14          8.87          2.47         2.97 o                         
  -6   6  14        604.62        610.40        31.63 o                         
  -5   6  14       1185.85       1219.02        26.67 o                         
  -4   6  14         50.34         55.83         6.58 o                         
  -3   6  14        153.54        139.35         8.45 o                         
  -2   6  14        196.48        184.07        10.44 o                         
  -1   6  14        753.91        768.72        27.79 o                         
   0   6  14        294.69        301.79        11.13 o                         
   1   6  14          2.85          6.13         2.04 o                         
   2   6  14        236.70        276.31         9.83 o                         
   3   6  14       1098.66       1212.12        24.96 o                         
   4   6  14          0.96          9.04         3.26 o                         
   5   6  14          2.00          1.51         2.00 o                         
  -8   7  14         79.81         95.21         6.64 o                         
  -7   7  14        282.36        284.07         9.80 o                         
  -6   7  14        415.59        408.11        12.07 o                         
  -5   7  14        416.04        387.64        14.10 o                         
  -4   7  14          2.41          6.86         3.40 o                         
  -3   7  14       1152.78       1155.45        33.50 o                         
  -2   7  14        560.91        562.96        42.80 o                         
  -1   7  14        325.82        351.87        24.27 o                         
   0   7  14          0.12          2.74         2.74 o                         
   1   7  14        611.61        596.87        15.80 o                         
   2   7  14       1391.37       1290.01       116.05 o                         
 -17   1  15         30.33         18.49         3.38 o                         
 -16   1  15         80.62         73.61         6.87 o                         
 -15   1  15       3823.57       3535.01        61.76 o                         
 -14   1  15       1233.69       1353.06        35.10 o                         
 -13   1  15       1143.44       1063.49        27.15 o                         
 -12   1  15         18.99         12.70         3.80 o                         
 -11   1  15        507.19        466.33        17.58 o                         
 -10   1  15       2195.90       2112.55        40.41 o                         
  -9   1  15          5.65          8.22         2.60 o                         
  -8   1  15         19.21         17.18         2.31 o                         
  -7   1  15         17.16         16.09         2.15 o                         
  -6   1  15       7475.95       7180.86       117.63 o                         
  -5   1  15         17.02         38.57         2.52 o                         
  -4   1  15       2097.35       1912.97        19.21 o                         
  -3   1  15          3.20          3.45         1.59 o                         
  -2   1  15        457.92        512.81         8.75 o                         
  -1   1  15        283.34        365.75         6.90 o                         
   0   1  15        910.92        999.84        18.01 o                         
   1   1  15        591.66        609.72        17.26 o                         
   2   1  15       1138.12       1062.34        18.78 o                         
   3   1  15       4212.20       4014.63       103.15 o                         
   4   1  15       1876.17       1919.84        48.90 o                         
   5   1  15        243.50        256.24        12.06 o                         
   6   1  15          6.37          5.37         3.75 o                         
   7   1  15        783.57        701.53        25.42 o                         
   8   1  15       2349.73       2082.43        41.93 o                         
   9   1  15        994.38        928.03        23.22 o                         
  10   1  15         17.06         33.89         4.90 o                         
 -17   2  15          1.79         -0.76         3.28 o                         
 -16   2  15         80.17         80.87         8.31 o                         
 -15   2  15        485.09        493.96        18.09 o                         
 -14   2  15         38.82         24.24         4.86 o                         
 -13   2  15        607.54        519.76        29.72 o                         
 -12   2  15        671.72        574.67        19.44 o                         
 -11   2  15        326.98        320.19        14.52 o                         
 -10   2  15       1209.02       1118.20        27.86 o                         
  -9   2  15       2322.64       2313.26        34.62 o                         
  -8   2  15        453.96        437.86        13.55 o                         
  -7   2  15        386.62        376.30        10.89 o                         
  -6   2  15         58.82         39.50         3.05 o                         
  -5   2  15          1.26          5.72         1.64 o                         
  -4   2  15        612.14        667.86        14.26 o                         
  -3   2  15        289.01        226.96         7.20 o                         
  -2   2  15       3197.09       3061.78        40.00 o                         
  -1   2  15        127.57         99.33         4.10 o                         
   0   2  15       1853.82       1784.82        21.90 o                         
   1   2  15       1149.84       1163.10        20.03 o                         
   2   2  15        319.51        384.98        12.56 o                         
   3   2  15          3.31          5.29         2.40 o                         
   4   2  15        127.10        158.22         8.32 o                         
   5   2  15          5.31          4.04         2.78 o                         
   6   2  15          2.26          0.44         2.74 o                         
   7   2  15          2.47          6.67         3.37 o                         
   8   2  15        281.60        284.32        17.14 o                         
   9   2  15        854.35        905.06        33.94 o                         
  10   2  15        825.31        897.79        22.96 o                         
 -16   3  15        265.81        277.75        13.75 o                         
 -15   3  15          3.67          9.77         4.00 o                         
 -14   3  15         13.93          8.71         3.43 o                         
 -13   3  15        220.07        230.13        11.01 o                         
 -12   3  15         27.96         36.14         6.19 o                         
 -11   3  15        217.88        181.60        12.68 o                         
 -10   3  15       4666.22       4818.59        69.78 o                         
  -9   3  15       1780.67       1623.95        29.81 o                         
  -8   3  15        496.08        477.34        14.95 o                         
  -7   3  15          0.96          3.49         2.05 o                         
  -6   3  15        273.10        285.76         9.42 o                         
  -5   3  15        562.79        554.42        13.27 o                         
  -4   3  15        282.29        315.09         8.66 o                         
  -3   3  15        787.21        789.99        13.31 o                         
  -2   3  15       3988.28       3990.00        48.92 o                         
  -1   3  15        440.81        429.09        10.36 o                         
   0   3  15       2134.07       2171.53        29.94 o                         
   1   3  15        146.32        150.49         8.11 o                         
   2   3  15         56.38         50.74         5.06 o                         
   3   3  15        148.02        106.52         8.43 o                         
   4   3  15          1.69         10.92         3.06 o                         
   5   3  15         52.54         57.37         6.38 o                         
   6   3  15         47.19         60.23         6.12 o                         
   7   3  15          8.00         18.59         3.59 o                         
   8   3  15         10.18         19.55         4.25 o                         
   9   3  15         27.82         21.60         5.91 o                         
 -15   4  15        163.56        143.18         7.25 o                         
 -14   4  15         33.31         22.41         3.80 o                         
 -13   4  15       2038.53       2031.44        34.30 o                         
 -12   4  15       1218.45       1221.45        26.11 o                         
 -11   4  15         45.54         13.34         3.44 o                         
 -10   4  15        790.72        874.96        26.76 o                         
  -9   4  15       1473.11       1445.67        30.66 o                         
  -8   4  15        690.14        643.76        22.49 o                         
  -7   4  15        146.70        139.16         7.91 o                         
  -6   4  15         15.19         22.60         3.65 o                         
  -5   4  15        356.32        336.26        10.95 o                         
  -4   4  15       1763.75       1775.57        38.11 o                         
  -3   4  15       2385.33       2262.97        29.50 o                         
  -2   4  15        767.65        653.83        16.15 o                         
  -1   4  15       2348.45       2236.89        35.43 o                         
   0   4  15         50.90         55.44         5.30 o                         
   1   4  15        196.33        193.17         8.77 o                         
   2   4  15        279.59        288.75        11.91 o                         
   3   4  15        169.88        152.38         9.67 o                         
   4   4  15         74.65         82.21         8.39 o                         
   5   4  15       1556.72       1510.09        35.53 o                         
   6   4  15       2291.93       2295.87        82.11 o                         
   7   4  15       1044.70       1102.43        32.85 o                         
   8   4  15        100.56        117.41         8.89 o                         
 -13   5  15        161.12        137.65        16.56 o                         
 -12   5  15        105.91         90.95         6.85 o                         
 -11   5  15        613.40        649.29        21.13 o                         
 -10   5  15         45.90         45.11         4.75 o                         
  -9   5  15        470.47        398.47        16.23 o                         
  -8   5  15         73.79         67.06         7.04 o                         
  -7   5  15        255.44        229.25        12.74 o                         
  -6   5  15          7.57          9.29         3.09 o                         
  -5   5  15       1975.87       1991.59        47.12 o                         
  -4   5  15        251.32        251.81        12.53 o                         
  -3   5  15         40.52         34.86         4.23 o                         
  -2   5  15         95.26        112.24         6.55 o                         
  -1   5  15        100.10         90.85         6.70 o                         
   0   5  15        663.58        711.59        16.42 o                         
   1   5  15        109.50         99.26         6.00 o                         
   2   5  15        790.54        771.99        20.76 o                         
   3   5  15         44.36         57.11         5.53 o                         
   4   5  15          0.71          8.17         3.22 o                         
   5   5  15         33.05         27.52         4.43 o                         
   6   5  15        281.03        250.35        13.93 o                         
 -11   6  15        303.01        288.02        12.15 o                         
 -10   6  15         99.66         97.17         5.58 o                         
  -9   6  15         50.73         47.19         4.95 o                         
  -8   6  15        917.56        824.74        27.32 o                         
  -7   6  15       1234.62       1083.78        29.35 o                         
  -6   6  15       1093.46       1033.68        26.77 o                         
  -5   6  15        114.92        103.96         6.29 o                         
  -4   6  15       1099.89       1130.22        31.62 o                         
  -3   6  15       2970.32       2961.69        45.29 o                         
  -2   6  15       1049.19       1014.76        27.16 o                         
  -1   6  15         36.72         33.07         3.88 o                         
   0   6  15       1205.23       1228.65        25.71 o                         
   1   6  15       1272.32       1292.86        37.96 o                         
   2   6  15        406.10        451.14        13.62 o                         
   3   6  15        234.45        222.02        10.55 o                         
   4   6  15        656.52        627.05        18.76 o                         
  -7   7  15         77.75         77.72         9.14 o                         
  -6   7  15        405.57        297.87        10.90 o                         
  -5   7  15         38.75         42.81         4.33 o                         
  -4   7  15         11.82          8.43         3.11 o                         
  -3   7  15          5.06         13.27         3.98 o                         
  -2   7  15        977.62       1066.35        29.71 o                         
  -1   7  15        400.96        438.34        17.50 o                         
   0   7  15          8.79          0.71         4.29 o                         
 -17   0  16        646.75        652.31        30.35 o                         
 -16   0  16       1529.30       1536.01        56.91 o                         
 -15   0  16       2014.22       1969.95        71.76 o                         
 -14   0  16       1216.90       1128.02        54.19 o                         
 -13   0  16        132.59        118.78        17.98 o                         
 -12   0  16        750.94        774.16        45.90 o                         
 -11   0  16       2972.71       2855.64        69.17 o                         
 -10   0  16        242.32        254.47        17.92 o                         
  -9   0  16        162.72        110.88        11.65 o                         
  -8   0  16      10276.98       9196.67       157.11 o                         
  -7   0  16         22.16         64.73         6.92 o                         
  -6   0  16       5284.26       4962.84        80.07 o                         
  -5   0  16       7961.86       8051.16       100.22 o                         
  -4   0  16       3671.03       3824.15        54.08 o                         
  -3   0  16       1726.97       1688.36        24.65 o                         
  -2   0  16       4404.20       4435.37        78.24 o                         
  -1   0  16       1926.89       1968.03        38.95 o                         
   0   0  16       1916.98       1788.41        34.30 o                         
   1   0  16        993.85       1145.09        36.50 o                         
   2   0  16        881.03        998.83        31.15 o                         
   3   0  16       1728.44       1678.18        41.56 o                         
   4   0  16        328.68        308.26        16.68 o                         
   5   0  16        136.49        128.41        10.85 o                         
   6   0  16       2457.95       2526.31        82.34 o                         
   7   0  16       1820.97       1870.03        41.24 o                         
   8   0  16        239.95        306.16        14.07 o                         
   9   0  16          0.50         21.39         3.67 o                         
 -16   1  16        650.25        666.66        19.42 o                         
 -15   1  16         21.04         24.73         4.55 o                         
 -14   1  16        473.71        406.21        17.56 o                         
 -13   1  16         86.24         99.33        15.98 o                         
 -12   1  16         57.67         60.49         6.64 o                         
 -11   1  16       1261.84       1153.34        28.29 o                         
 -10   1  16       1267.12       1159.21        28.28 o                         
  -9   1  16        416.78        386.22        15.47 o                         
  -8   1  16       2192.27       2148.94        31.41 o                         
  -7   1  16         70.09         87.19         4.31 o                         
  -6   1  16         70.10         81.87         4.09 o                         
  -5   1  16          3.36          5.52         1.76 o                         
  -4   1  16       2812.80       2793.27        25.17 o                         
  -3   1  16         80.65         81.76         3.83 o                         
  -2   1  16         20.72         19.24         2.10 o                         
  -1   1  16          4.56          3.86         1.36 o                         
   0   1  16        159.03        201.65         6.20 o                         
   1   1  16       1613.86       1702.42        27.17 o                         
   2   1  16       1870.82       1844.93        28.59 o                         
   3   1  16       1607.32       1499.49        46.80 o                         
   4   1  16        897.19        857.68        22.20 o                         
   5   1  16        152.98        158.43         9.28 o                         
   6   1  16        396.42        318.32        14.28 o                         
   7   1  16          8.48          3.12         3.16 o                         
   8   1  16        260.68        254.07        11.28 o                         
   9   1  16        541.22        514.75        21.02 o                         
 -16   2  16        247.36        197.89        11.85 o                         
 -15   2  16        467.89        393.08        15.10 o                         
 -14   2  16          5.46          5.48         3.01 o                         
 -13   2  16        132.04        123.37        10.01 o                         
 -12   2  16        842.24        862.75        38.53 o                         
 -11   2  16       1226.21       1135.58        29.67 o                         
 -10   2  16       1064.18        958.53        24.88 o                         
  -9   2  16        150.88        152.96         8.24 o                         
  -8   2  16       2127.16       2139.59        34.45 o                         
  -7   2  16        228.13        202.71         8.66 o                         
  -6   2  16        617.87        713.66        21.19 o                         
  -5   2  16       1815.24       1882.51        22.06 o                         
  -4   2  16       1700.64       1832.10        21.65 o                         
  -3   2  16        366.14        376.74         9.05 o                         
  -2   2  16        829.81        961.72        15.72 o                         
  -1   2  16         56.03        115.76         4.73 o                         
   0   2  16         31.61         34.21         4.66 o                         
   1   2  16        814.14        706.32        17.03 o                         
   2   2  16       1129.33       1037.46        19.82 o                         
   3   2  16        313.44        282.35         9.90 o                         
   4   2  16         68.00         86.83         7.79 o                         
   5   2  16          1.93          4.50         2.73 o                         
   6   2  16        207.87        217.62        12.97 o                         
   7   2  16        574.48        581.90        19.89 o                         
   8   2  16         68.83         53.71         7.05 o                         
   9   2  16          1.87          2.67         2.55 o                         
 -15   3  16         36.94         40.73         5.89 o                         
 -14   3  16       1319.03       1218.72        44.14 o                         
 -13   3  16        551.92        523.10        15.85 o                         
 -12   3  16        527.11        482.92        19.76 o                         
 -11   3  16       1098.10       1000.04        34.40 o                         
 -10   3  16        765.55        746.90        19.33 o                         
  -9   3  16         21.83         40.91         4.31 o                         
  -8   3  16       2350.62       2388.67        37.45 o                         
  -7   3  16         29.23         33.82         4.59 o                         
  -6   3  16        226.37        263.25         9.13 o                         
  -5   3  16       1109.02       1195.05        20.45 o                         
  -4   3  16        327.02        281.35         8.21 o                         
  -3   3  16       2045.14       2111.60        25.32 o                         
  -2   3  16        249.89        245.53         7.69 o                         
  -1   3  16        496.90        478.82        12.70 o                         
   0   3  16          3.18          5.94         2.24 o                         
   1   3  16       1511.45       1627.28        26.59 o                         
   2   3  16        186.34        211.13        10.49 o                         
   3   3  16         40.01         37.13         4.76 o                         
   4   3  16        766.16        686.18        18.29 o                         
   5   3  16        414.86        386.71        14.90 o                         
   6   3  16        503.98        488.66        18.40 o                         
   7   3  16        153.83        131.89         8.60 o                         
   8   3  16        203.47        211.15         9.43 o                         
 -14   4  16         15.44         14.39         2.78 o                         
 -13   4  16        461.67        439.33        14.25 o                         
 -12   4  16        507.58        484.22        14.77 o                         
 -11   4  16        156.10        124.24         7.20 o                         
 -10   4  16        751.48        693.29        17.54 o                         
  -9   4  16          0.75          5.96         2.89 o                         
  -8   4  16          7.57         20.17         3.83 o                         
  -7   4  16          2.46          5.04         2.41 o                         
  -6   4  16         46.35         44.76         4.61 o                         
  -5   4  16        383.02        397.66        12.82 o                         
  -4   4  16         16.30         29.65         3.09 o                         
  -3   4  16        955.35        935.70        19.26 o                         
  -2   4  16        328.13        323.11        12.06 o                         
  -1   4  16          0.30          1.02         2.17 o                         
   0   4  16        467.20        484.05        14.84 o                         
   1   4  16        412.35        442.92        12.97 o                         
   2   4  16       1025.14        979.14        32.00 o                         
   3   4  16         96.95         91.67         7.19 o                         
   4   4  16         55.12         70.28         7.30 o                         
   5   4  16          0.15          2.45         3.42 o                         
   6   4  16         51.02         60.29         7.42 o                         
   7   4  16        127.03        123.38         9.06 o                         
 -12   5  16       1601.02       1501.82        55.32 o                         
 -11   5  16         25.17         31.57         4.33 o                         
 -10   5  16          8.60          8.60         2.46 o                         
  -9   5  16        231.50        247.91        12.25 o                         
  -8   5  16        815.09        691.72        21.53 o                         
  -7   5  16         29.11         19.55         4.12 o                         
  -6   5  16       1564.62       1534.17        34.82 o                         
  -5   5  16       3441.83       3513.72       108.04 o                         
  -4   5  16       2456.40       2588.29        75.57 o                         
  -3   5  16       2009.67       1993.27        56.88 o                         
  -2   5  16          2.57          8.11         2.49 o                         
  -1   5  16       1142.77       1069.25        21.86 o                         
   0   5  16         87.08         59.00         5.03 o                         
   1   5  16        790.89        813.93        24.10 o                         
   2   5  16        828.74        830.31        29.57 o                         
   3   5  16       1675.13       1675.79        42.42 o                         
   4   5  16       1755.75       1641.89        44.89 o                         
   5   5  16       1428.40       1410.51        28.35 o                         
 -10   6  16         23.25         18.38         4.75 o                         
  -9   6  16         26.84         22.11         3.31 o                         
  -8   6  16         39.81         38.56         4.55 o                         
  -7   6  16        332.26        277.32        11.87 o                         
  -6   6  16          1.85          1.70         2.55 o                         
  -5   6  16         29.93         20.36         3.76 o                         
  -4   6  16        165.38        166.90         9.48 o                         
  -3   6  16         36.07         31.47         3.86 o                         
  -2   6  16          0.06          5.06         2.48 o                         
  -1   6  16         53.94         34.92         4.54 o                         
   0   6  16         49.90         63.88         6.25 o                         
   1   6  16         31.86         12.61         2.69 o                         
   2   6  16        419.17        451.89        14.49 o                         
   3   6  16        398.98        385.26        21.66 o                         
 -16   1  17        647.13        621.37        17.27 o                         
 -15   1  17        518.09        466.77        16.57 o                         
 -14   1  17        140.01        136.82         9.87 o                         
 -13   1  17        887.30        851.74        26.14 o                         
 -12   1  17       1119.82       1120.10        26.90 o                         
 -11   1  17        754.03        695.77        20.92 o                         
 -10   1  17        140.26        136.01         9.20 o                         
  -9   1  17        992.65        947.65        24.69 o                         
  -8   1  17        291.50        278.44        11.08 o                         
  -7   1  17       1011.96       1071.13        19.06 o                         
  -6   1  17        493.68        490.14        11.69 o                         
  -5   1  17         15.38          6.35         2.48 o                         
  -4   1  17       4807.81       4959.95        43.29 o                         
  -3   1  17       2117.50       2217.70        24.04 o                         
  -2   1  17        267.80        275.26         8.72 o                         
  -1   1  17        587.23        532.25        12.87 o                         
   0   1  17          3.59          9.16         1.95 o                         
   1   1  17        242.63        252.58         8.85 o                         
   2   1  17        866.97        743.78        18.21 o                         
   3   1  17        978.04        854.11        21.89 o                         
   4   1  17        224.75        224.10        12.40 o                         
   5   1  17       1602.56       1584.25        44.89 o                         
   6   1  17       1432.59       1523.18        35.99 o                         
   7   1  17        183.40        239.58        10.67 o                         
   8   1  17         57.80         40.52         5.04 o                         
 -15   2  17        173.54        132.12        13.18 o                         
 -14   2  17          6.64          4.58         3.16 o                         
 -13   2  17         86.43         89.85         8.16 o                         
 -12   2  17        624.27        619.38        21.92 o                         
 -11   2  17         86.39         90.61        11.82 o                         
 -10   2  17        662.23        668.41        20.09 o                         
  -9   2  17        324.54        312.68        11.61 o                         
  -8   2  17        666.79        553.74        15.68 o                         
  -7   2  17        334.34        267.92        10.74 o                         
  -6   2  17        208.37        170.80         6.78 o                         
  -5   2  17         77.53         67.52         4.23 o                         
  -4   2  17        104.57         95.15         4.62 o                         
  -3   2  17        229.19        234.32         6.81 o                         
  -2   2  17        395.50        377.01         9.68 o                         
  -1   2  17       5415.39       5417.25        61.06 o                         
   0   2  17        624.45        732.14        20.08 o                         
   1   2  17         32.46         51.29         4.46 o                         
   2   2  17         78.94         84.30         5.50 o                         
   3   2  17         75.62         55.15         4.83 o                         
   4   2  17        880.09        749.95        27.99 o                         
   5   2  17         80.75         77.30         7.90 o                         
   6   2  17        390.12        350.65        15.17 o                         
   7   2  17        730.54        793.33        26.90 o                         
   8   2  17        626.95        619.89        26.94 o                         
 -15   3  17         71.15         61.44         6.28 o                         
 -14   3  17         51.09         33.76         5.61 o                         
 -13   3  17        582.27        480.82        17.12 o                         
 -12   3  17        344.20        258.31        13.24 o                         
 -11   3  17        592.68        526.45        19.71 o                         
 -10   3  17        470.10        470.75        19.80 o                         
  -9   3  17        513.76        500.69        16.37 o                         
  -8   3  17        466.20        456.48        20.01 o                         
  -7   3  17        619.27        632.25        22.08 o                         
  -6   3  17       1886.59       1818.49        31.90 o                         
  -5   3  17        152.84        130.72         6.44 o                         
  -4   3  17       1159.15       1277.00        18.64 o                         
  -3   3  17       1502.10       1623.51        24.12 o                         
  -2   3  17         83.21         94.45         5.17 o                         
  -1   3  17         46.80         66.72         4.90 o                         
   0   3  17        124.14        150.82         7.60 o                         
   1   3  17       1917.14       1990.24        33.38 o                         
   2   3  17       2479.49       2574.16        50.58 o                         
   3   3  17       1000.14       1046.37        25.36 o                         
   4   3  17        184.01        237.86        13.98 o                         
   5   3  17        110.89         89.48         9.66 o                         
   6   3  17        264.77        273.98        17.75 o                         
   7   3  17        335.53        360.39        15.60 o                         
 -13   4  17        556.54        563.33        13.96 o                         
 -12   4  17          9.28          6.43         2.52 o                         
 -11   4  17        205.42        148.47         9.46 o                         
 -10   4  17        682.55        606.58        20.13 o                         
  -9   4  17         10.03          7.06         2.68 o                         
  -8   4  17        345.86        360.06        13.67 o                         
  -7   4  17       2842.26       2838.72        51.73 o                         
  -6   4  17       2606.43       2611.37        64.65 o                         
  -5   4  17       1880.39       1935.77        41.57 o                         
  -4   4  17         25.27         31.68         3.40 o                         
  -3   4  17        236.41        247.05         8.48 o                         
  -2   4  17        100.30         89.32         5.71 o                         
  -1   4  17       2001.70       1895.68        31.72 o                         
   0   4  17         87.64        100.86         6.67 o                         
   1   4  17        592.79        586.01        20.15 o                         
   2   4  17         92.21        101.68         7.39 o                         
   3   4  17        757.12        780.11        19.99 o                         
   4   4  17        186.69        184.62        10.35 o                         
   5   4  17         48.11         58.24         7.00 o                         
   6   4  17         33.08         29.29         6.67 o                         
 -12   5  17         11.01          8.97         2.84 o                         
 -11   5  17         88.08         85.42         7.39 o                         
 -10   5  17          6.73          5.90         2.33 o                         
  -9   5  17          3.59          8.93         3.41 o                         
  -8   5  17         20.81         21.19         4.67 o                         
  -7   5  17          2.60          4.57         3.01 o                         
  -6   5  17        724.15        741.36        21.36 o                         
  -5   5  17        149.68        109.92         8.37 o                         
  -4   5  17        167.73        145.57         8.40 o                         
  -3   5  17        187.34        185.45        21.42 o                         
  -2   5  17          0.42          1.29         1.93 o                         
  -1   5  17        105.31        129.66         7.74 o                         
   0   5  17        127.24        114.68         7.16 o                         
   1   5  17        333.42        366.84        20.93 o                         
   2   5  17        454.40        363.94        27.75 o                         
   3   5  17         18.95         27.33         5.08 o                         
   4   5  17        136.47        116.21         6.98 o                         
  -8   6  17         88.90         96.37         7.50 o                         
  -7   6  17        342.47        301.82        13.67 o                         
  -6   6  17        535.60        499.53        18.43 o                         
  -5   6  17       1392.13       1329.28        48.63 o                         
  -4   6  17        147.15        193.72        13.88 o                         
  -3   6  17         55.69         41.85         3.96 o                         
  -2   6  17        688.64        699.69        18.55 o                         
  -1   6  17        993.80       1032.05        28.86 o                         
   0   6  17         19.38         17.05         3.96 o                         
 -15   0  18        670.01        626.70        32.57 o                         
 -14   0  18       1128.75       1103.53        48.23 o                         
 -13   0  18       1583.59       1571.36        62.87 o                         
 -12   0  18        350.22        362.08        28.53 o                         
 -11   0  18        241.10        263.16        25.05 o                         
 -10   0  18       1518.54       1650.74        68.17 o                         
  -9   0  18        344.42        357.73        20.31 o                         
  -8   0  18          8.44          1.46         3.47 o                         
  -7   0  18        948.13        924.73        33.22 o                         
  -6   0  18       1653.14       1839.88        40.79 o                         
  -5   0  18       4434.82       4761.35        94.37 o                         
  -4   0  18       2315.67       2533.86        35.11 o                         
  -3   0  18        509.03        597.86        16.56 o                         
  -2   0  18         21.55         58.76         6.37 o                         
  -1   0  18        378.69        393.41        17.27 o                         
   0   0  18        261.25        234.33        20.39 o                         
   1   0  18        179.07        169.05        18.24 o                         
   2   0  18        197.74        118.10        15.23 o                         
   3   0  18        266.40        281.63        18.74 o                         
   4   0  18       2794.77       2435.97        87.67 o                         
   5   0  18        651.76        876.98        45.35 o                         
   6   0  18        653.78        695.23        37.52 o                         
   7   0  18          0.50          1.97         3.23 o                         
 -15   1  18         30.47         30.32         4.11 o                         
 -14   1  18        194.80        203.73        11.06 o                         
 -13   1  18        382.57        345.71        15.34 o                         
 -12   1  18         86.12         74.70         7.86 o                         
 -11   1  18        723.80        656.80        19.71 o                         
 -10   1  18        884.78        807.18        22.21 o                         
  -9   1  18        129.44        107.98         8.16 o                         
  -8   1  18        478.41        511.03        17.59 o                         
  -7   1  18        776.40        798.87        17.33 o                         
  -6   1  18        205.42        218.40         8.37 o                         
  -5   1  18         37.10         33.44         3.30 o                         
  -4   1  18        113.49        122.46         5.63 o                         
  -3   1  18       1636.70       1768.93        31.65 o                         
  -2   1  18       1472.90       1587.04        21.86 o                         
  -1   1  18        230.04        303.33         8.32 o                         
   0   1  18         60.25         52.66         4.55 o                         
   1   1  18        818.83        723.58        14.96 o                         
   2   1  18         69.87         76.04         5.63 o                         
   3   1  18          3.56         -0.36         2.81 o                         
   4   1  18          8.17          2.18         2.73 o                         
   5   1  18         41.16         52.71         4.82 o                         
   6   1  18         97.77         56.18         6.50 o                         
   7   1  18         18.51         10.92         2.61 o                         
 -15   2  18        181.87        149.49         9.78 o                         
 -14   2  18        386.69        368.96        17.34 o                         
 -13   2  18        400.45        380.89        15.33 o                         
 -12   2  18        292.10        271.90        15.33 o                         
 -11   2  18         35.84         51.45         6.53 o                         
 -10   2  18        631.82        657.29        19.17 o                         
  -9   2  18       1386.89       1393.30        25.85 o                         
  -8   2  18       1174.93       1198.35        23.83 o                         
  -7   2  18        348.24        368.62        12.49 o                         
  -6   2  18         11.73         13.89         2.68 o                         
  -5   2  18        622.30        647.35        12.64 o                         
  -4   2  18        722.49        762.12        13.75 o                         
  -3   2  18         11.90          7.98         2.07 o                         
  -2   2  18        340.92        360.70         9.85 o                         
  -1   2  18        813.18        933.43        19.36 o                         
   0   2  18       2784.49       2812.30        55.79 o                         
   1   2  18        586.94        621.14        20.81 o                         
   2   2  18         44.25         50.66         5.54 o                         
   3   2  18        430.18        419.16        18.08 o                         
   4   2  18       1048.11        977.11        27.45 o                         
   5   2  18          5.11          1.04         2.53 o                         
   6   2  18         87.98        130.63         8.22 o                         
   7   2  18        371.99        178.04       158.42 o                         
 -14   3  18          2.99         -0.86         2.66 o                         
 -13   3  18        238.45        194.20        12.73 o                         
 -12   3  18        169.19        154.14         9.58 o                         
 -11   3  18        771.81        800.62        23.57 o                         
 -10   3  18        336.10        356.50        15.66 o                         
  -9   3  18          6.94         10.73         3.04 o                         
  -8   3  18        204.28        178.84         9.44 o                         
  -7   3  18        417.24        393.93        14.21 o                         
  -6   3  18        485.06        514.25        16.19 o                         
  -5   3  18        153.51        206.05         7.81 o                         
  -4   3  18         43.50         47.71         3.67 o                         
  -3   3  18       1376.14       1439.50        23.93 o                         
  -2   3  18        661.92        667.05        17.14 o                         
  -1   3  18         22.59         29.89         3.57 o                         
   0   3  18          5.55          2.64         2.35 o                         
   1   3  18        899.91        931.14        20.80 o                         
   2   3  18        140.02        152.36        10.67 o                         
   3   3  18        257.74        275.64        15.96 o                         
   4   3  18          4.06         14.55         4.59 o                         
   5   3  18         30.96         25.90         4.99 o                         
   6   3  18        447.37        337.25        30.35 o                         
 -12   4  18        100.57         72.83         5.00 o                         
 -11   4  18        130.02        148.61         8.79 o                         
 -10   4  18        330.76        359.71        17.76 o                         
  -9   4  18        421.93        440.26        12.37 o                         
  -8   4  18        160.10        146.41         7.27 o                         
  -7   4  18        150.28        134.00         7.90 o                         
  -6   4  18          1.01          5.23         2.29 o                         
  -5   4  18        248.21        269.96         9.96 o                         
  -4   4  18        678.01        683.10        13.88 o                         
  -3   4  18        465.61        472.06        12.48 o                         
  -2   4  18        710.99        816.06        16.73 o                         
  -1   4  18        707.03        785.56        20.18 o                         
   0   4  18        374.08        401.31        16.44 o                         
   1   4  18        719.86        765.55        19.78 o                         
   2   4  18         15.14         27.32         3.86 o                         
   3   4  18        138.98         89.29         6.63 o                         
   4   4  18        155.81        151.42         8.28 o                         
 -10   5  18         37.08         37.33         3.95 o                         
  -9   5  18        534.98        505.02        15.16 o                         
  -8   5  18        679.07        788.06        20.15 o                         
  -7   5  18        931.98        969.28        35.33 o                         
  -6   5  18        262.16        297.66        12.55 o                         
  -5   5  18          1.59          6.56         3.37 o                         
  -4   5  18         22.16         22.95         4.56 o                         
  -3   5  18        562.84        578.09        18.23 o                         
  -2   5  18        197.41        195.09         9.88 o                         
  -1   5  18         83.12         71.90        10.53 o                         
   0   5  18          3.91          7.02         4.03 o                         
   1   5  18        967.81        979.84        28.76 o                         
   2   5  18        105.28        103.18         8.28 o                         
  -5   6  18         30.38         23.35         7.45 o                         
  -4   6  18         23.08         27.17         5.81 o                         
 -14   1  19        232.26        261.61        11.42 o                         
 -13   1  19        448.14        464.24        16.69 o                         
 -12   1  19        194.72        166.74        16.85 o                         
 -11   1  19        179.34        235.01        12.90 o                         
 -10   1  19        984.71        945.66        23.46 o                         
  -9   1  19         16.41         10.25         2.77 o                         
  -8   1  19        260.54        254.95        10.26 o                         
  -7   1  19         41.02         45.08         4.17 o                         
  -6   1  19       1740.04       1956.19        36.77 o                         
  -5   1  19       1436.01       1582.16        21.23 o                         
  -4   1  19        574.17        619.47        12.51 o                         
  -3   1  19          2.94          2.71         2.91 o                         
  -2   1  19        828.71        910.93        22.92 o                         
  -1   1  19        824.32        875.74        18.90 o                         
   0   1  19        234.99        249.48         9.77 o                         
   1   1  19        194.96        235.16         9.37 o                         
   2   1  19       2111.20       1993.60        37.25 o                         
   3   1  19        534.69        583.47        17.79 o                         
   4   1  19        732.09        732.51        24.52 o                         
   5   1  19         72.80        117.41         8.05 o                         
   6   1  19        274.02        191.47         9.16 o                         
 -14   2  19        168.71        144.13         9.86 o                         
 -13   2  19        133.62        114.08         9.78 o                         
 -12   2  19        334.67        294.19        13.14 o                         
 -11   2  19         71.82         57.37         6.26 o                         
 -10   2  19         75.76         59.58         4.78 o                         
  -9   2  19        697.89        740.34        17.38 o                         
  -8   2  19        594.01        624.82        16.01 o                         
  -7   2  19         84.15         86.74         6.03 o                         
  -6   2  19         76.92         77.44         5.34 o                         
  -5   2  19         78.33        112.11         5.87 o                         
  -4   2  19        178.37        204.27         7.79 o                         
  -3   2  19        141.61        168.54         6.68 o                         
  -2   2  19        241.24        265.92         9.64 o                         
  -1   2  19       1708.75       1750.63        30.21 o                         
   0   2  19        923.31       1056.28        31.31 o                         
   1   2  19        132.62        194.26         9.95 o                         
   2   2  19         16.70         21.06         4.41 o                         
   3   2  19         93.28        135.44        11.78 o                         
   4   2  19          2.22         21.86         4.84 o                         
   5   2  19         23.63          9.25         3.42 o                         
 -13   3  19         52.90         63.10         6.71 o                         
 -12   3  19        713.12        710.05        19.60 o                         
 -11   3  19       2045.36       2026.71        41.92 o                         
 -10   3  19       2574.36       2496.36        46.18 o                         
  -9   3  19        221.82        248.76        10.55 o                         
  -8   3  19         52.91         44.67         4.71 o                         
  -7   3  19        209.07        204.38         9.83 o                         
  -6   3  19        304.40        290.52        10.47 o                         
  -5   3  19          3.78          9.16         2.17 o                         
  -4   3  19       1062.49       1123.82        23.38 o                         
  -3   3  19        875.03        946.81        18.18 o                         
  -2   3  19       1326.32       1428.26        25.57 o                         
  -1   3  19        584.92        679.17        16.84 o                         
   0   3  19        216.61        257.38        11.07 o                         
   1   3  19          0.70          1.77         2.06 o                         
   2   3  19         33.47         17.53         4.63 o                         
   3   3  19        133.92        144.41        11.70 o                         
   4   3  19          9.98         11.71         3.51 o                         
 -11   4  19         42.73         53.34         4.14 o                         
 -10   4  19         26.01         37.19         4.45 o                         
  -9   4  19        309.88        350.27        15.94 o                         
  -8   4  19       1139.98       1195.84        36.23 o                         
  -7   4  19        288.63        304.00        11.13 o                         
  -6   4  19          0.57          4.29         2.26 o                         
  -5   4  19        308.60        291.35        15.25 o                         
  -4   4  19        909.27        877.42        19.77 o                         
  -3   4  19       1707.32       1817.93        28.25 o                         
  -2   4  19        370.59        350.24        16.16 o                         
  -1   4  19         17.70         13.57         4.40 o                         
   0   4  19        136.44        129.32         8.59 o                         
   1   4  19        189.84        154.61         7.82 o                         
   2   4  19         28.48         24.10         3.26 o                         
   3   4  19        153.98        190.41        10.78 o                         
  -8   5  19         46.83         55.46         4.69 o                         
  -7   5  19         65.30         78.04         5.68 o                         
  -6   5  19         10.96         11.44         2.78 o                         
  -5   5  19         21.91         23.30         5.58 o                         
  -4   5  19        172.93        143.06        15.25 o                         
  -3   5  19        482.66        453.61        17.94 o                         
  -2   5  19          7.81          8.04         2.66 o                         
  -1   5  19         49.10         71.00         7.08 o                         
   0   5  19          3.73         10.12         3.18 o                         
 -14   0  20        400.35        393.04        23.08 o                         
 -13   0  20        328.49        329.46        23.18 o                         
 -12   0  20         83.15         87.87        12.83 o                         
 -11   0  20       1158.65       1228.36        52.01 o                         
 -10   0  20        118.16        102.77        14.64 o                         
  -9   0  20        612.74        584.28        35.50 o                         
  -8   0  20       1732.65       1625.42       105.37 o                         
  -7   0  20       2494.17       2575.19        57.75 o                         
  -6   0  20       3123.41       3629.31        93.13 o                         
  -5   0  20        876.55        962.76        33.53 o                         
  -4   0  20       1362.02       1360.88        32.39 o                         
  -3   0  20       4214.57       4497.43        71.15 o                         
  -2   0  20       1181.64       1253.28        42.09 o                         
  -1   0  20        299.83        329.70        23.97 o                         
   0   0  20       1071.43       1093.62        37.57 o                         
   1   0  20       1384.54       1493.54        43.03 o                         
   2   0  20        422.58        471.27        30.40 o                         
   3   0  20          0.86          1.16         4.54 o                         
   4   0  20        314.73        229.72        19.44 o                         
   5   0  20        674.49        604.23        29.19 o                         
 -13   1  20        163.20        147.54         8.56 o                         
 -12   1  20        162.95        151.59        13.63 o                         
 -11   1  20          8.67          4.12         3.21 o                         
 -10   1  20        145.80        136.13         8.15 o                         
  -9   1  20        189.93        186.05         8.30 o                         
  -8   1  20         80.19         92.07         7.05 o                         
  -7   1  20         15.33         12.28         2.50 o                         
  -6   1  20         26.99         33.13         3.67 o                         
  -5   1  20         34.88         54.62         3.89 o                         
  -4   1  20        175.86        222.04         7.51 o                         
  -3   1  20         73.82        103.19         5.64 o                         
  -2   1  20        365.04        428.77        13.51 o                         
  -1   1  20        506.97        561.95        15.52 o                         
   0   1  20        135.25        161.34         9.46 o                         
   1   1  20         16.85         31.65         4.46 o                         
   2   1  20         29.84         40.61         5.04 o                         
   3   1  20        164.94        154.05         8.19 o                         
   4   1  20        215.36        195.32        15.44 o                         
 -13   2  20        306.22        355.09        15.45 o                         
 -12   2  20        756.46        820.56        26.38 o                         
 -11   2  20       1008.26        999.52        31.10 o                         
 -10   2  20        361.03        349.77        14.45 o                         
  -9   2  20         57.06         56.62         4.65 o                         
  -8   2  20        270.28        261.39         9.64 o                         
  -7   2  20        107.99        129.57         7.00 o                         
  -6   2  20         12.28         15.79         2.90 o                         
  -5   2  20         12.01          9.95         2.34 o                         
  -4   2  20         68.24         88.79         6.54 o                         
  -3   2  20        673.05        828.24        24.70 o                         
  -2   2  20        705.18        827.17        34.80 o                         
  -1   2  20        169.18        225.94        12.08 o                         
   0   2  20         75.17         63.24         7.20 o                         
   1   2  20        642.48        644.25        28.41 o                         
   2   2  20        316.36        360.92        31.01 o                         
   3   2  20        142.25        150.72        13.41 o                         
   4   2  20         71.54         92.58        13.79 o                         
 -12   3  20         20.17         17.95         3.71 o                         
 -11   3  20         31.63         35.60         4.26 o                         
 -10   3  20        467.65        507.68        16.58 o                         
  -9   3  20        796.84        836.97        22.58 o                         
  -8   3  20        362.48        353.49        12.12 o                         
  -7   3  20          0.04          2.11         1.92 o                         
  -6   3  20        235.99        235.46        10.04 o                         
  -5   3  20        741.98        744.87        20.74 o                         
  -4   3  20        164.11        190.37        11.57 o                         
  -3   3  20         24.18         22.58         3.39 o                         
  -2   3  20        253.48        250.69        12.01 o                         
  -1   3  20        870.71        938.27        28.29 o                         
   0   3  20        236.31        312.28        11.31 o                         
   1   3  20         46.43         91.85         7.23 o                         
   2   3  20         37.44         19.97         4.47 o                         
   3   3  20        234.26        191.97        21.13 o                         
 -10   4  20         18.09         11.33         3.10 o                         
  -9   4  20        103.48        112.92        14.11 o                         
  -8   4  20          6.57         13.73         3.02 o                         
  -7   4  20         21.73         22.24         3.10 o                         
  -6   4  20        100.76        107.50         7.13 o                         
  -5   4  20        109.94        132.15        10.87 o                         
  -4   4  20          1.60          4.30         2.97 o                         
  -3   4  20         64.81         90.85         8.13 o                         
  -2   4  20         13.77         18.84         3.83 o                         
  -1   4  20        190.54        195.79        11.49 o                         
   0   4  20         10.65         13.78         2.92 o                         
   1   4  20          4.33          8.28         4.04 o                         
 -12   1  21        367.04        349.48        14.30 o                         
 -11   1  21         20.82         18.62         3.58 o                         
 -10   1  21         62.25         54.54         5.78 o                         
  -9   1  21        970.71       1059.34        19.81 o                         
  -8   1  21       1518.03       1722.04        51.46 o                         
  -7   1  21        134.42        167.58         9.28 o                         
  -6   1  21          1.50         -1.15         2.21 o                         
  -5   1  21       1067.02       1194.66        34.52 o                         
  -4   1  21       1881.20       2200.11        42.60 o                         
  -3   1  21        334.29        398.87        11.04 o                         
  -2   1  21          0.39          5.94         2.24 o                         
  -1   1  21        437.69        382.48        10.47 o                         
   0   1  21        304.80        286.84        11.46 o                         
   1   1  21        129.50        141.70         7.81 o                         
   2   1  21        183.70        148.36         7.46 o                         
   3   1  21        156.86        114.72         8.25 o                         
 -12   2  21         11.85         12.37         4.80 o                         
 -11   2  21        724.84        908.48        34.82 o                         
 -10   2  21        551.66        668.56        23.80 o                         
  -9   2  21        677.92        722.14        17.27 o                         
  -8   2  21        241.93        287.89        10.68 o                         
  -7   2  21         88.60         98.27         6.46 o                         
  -6   2  21         12.72         16.59         4.77 o                         
  -5   2  21         74.62         78.94         7.98 o                         
  -4   2  21          6.87         11.75         3.26 o                         
  -3   2  21        468.98        520.31        14.85 o                         
  -2   2  21       1059.71       1264.44        28.97 o                         
  -1   2  21       1019.02       1116.08        40.61 o                         
   0   2  21        233.65        293.45        15.92 o                         
   1   2  21         36.93         62.67         7.20 o                         
   2   2  21         29.96         22.67         4.34 o                         
 -10   3  21         19.37         21.17         3.33 o                         
  -9   3  21         22.70         27.30         4.62 o                         
  -8   3  21        252.18        266.38        11.52 o                         
  -7   3  21         45.15         27.30         3.85 o                         
  -6   3  21         32.34         19.78         3.44 o                         
  -5   3  21         30.45         41.34         5.49 o                         
  -4   3  21        120.20        119.54         9.39 o                         
  -3   3  21        156.50        198.69        15.10 o                         
  -2   3  21         98.88        107.62         9.54 o                         
  -1   3  21        197.04        168.56         8.75 o                         
   0   3  21        449.79        504.45        36.97 o                         
   1   3  21        338.42        386.61        23.94 o                         
  -7   4  21       1810.18       1596.60       182.18 o                         
  -6   4  21        726.42        669.62       115.64 o                         
  -5   4  21        432.00        469.21        89.94 o                         
  -4   4  21         69.82        107.10        26.23 o                         
  -3   4  21          0.02          4.75         2.34 o                         
 -11   0  22         93.48         89.74        10.81 o                         
 -10   0  22         12.44          7.22         4.49 o                         
  -9   0  22          0.43          3.84         4.04 o                         
  -8   0  22        130.53         88.59         7.85 o                         
  -7   0  22        170.44        220.58        16.21 o                         
  -6   0  22       1685.51       1970.96       167.46 o                         
  -5   0  22       1225.74       1509.18       157.41 o                         
  -4   0  22        440.78        587.72        30.73 o                         
  -3   0  22         10.93         26.28         5.15 o                         
  -2   0  22          8.92          0.07         3.05 o                         
  -1   0  22          5.57          0.04         2.52 o                         
   0   0  22         59.17         53.98         9.49 o                         
   1   0  22          5.98          5.96         4.80 o                         
 -11   1  22        284.47        268.59        12.90 o                         
 -10   1  22        700.46        781.30        21.84 o                         
  -9   1  22         48.27         56.03         5.19 o                         
  -8   1  22          0.63          2.01         2.46 o                         
  -7   1  22         10.32          9.11         2.39 o                         
  -6   1  22          9.41         11.47         2.32 o                         
  -5   1  22          2.37          6.19         2.26 o                         
  -4   1  22        298.40        325.77        15.86 o                         
  -3   1  22        471.71        618.90        24.64 o                         
  -2   1  22        208.09        236.64        12.68 o                         
  -1   1  22         23.87         42.25         6.03 o                         
   0   1  22         62.98         40.12         5.57 o                         
   1   1  22         13.71          1.57         3.79 o                         
 -10   2  22        487.88        439.85        24.29 o                         
  -9   2  22       1603.22       1974.35        62.22 o                         
  -8   2  22        238.28        237.64        11.82 o                         
  -7   2  22        310.25        337.49        14.66 o                         
  -6   2  22        626.96        594.63        41.91 o                         
  -5   2  22         41.04         35.07         5.01 o                         
  -4   2  22         18.27         14.37         3.59 o                         
  -3   2  22         34.00         38.62         4.24 o                         
  -2   2  22        514.05        580.92        20.14 o                         
  -1   2  22        778.76        834.90        31.31 o                         
   0   2  22        530.51        591.69        20.21 o                         
  -7   3  22        311.88        308.76        18.84 o                         
  -6   3  22         26.88         20.33         6.49 o                         
  -5   3  22          1.46          2.15         1.73 o                         
  -4   3  22        571.71        578.33        26.74 o                         
  -3   3  22        579.21        699.48        28.78 o                         
  -8   1  23        237.58        265.86        12.89 o                         
  -7   1  23       1377.79       1797.83        38.56 o                         
  -6   1  23        489.57        466.48        16.27 o                         
  -5   1  23        264.94        358.85        13.30 o                         
  -4   1  23        107.23        144.22         8.94 o                         
  -3   1  23        250.52        229.12        10.96 o                         
  -2   1  23         43.15         13.23         4.70 o                         
  -6   2  23        201.10        166.70        12.83 o                         
                                                                                
